# Supplementary material for: CD209 signaling pathway as a biomarker for cisplatin chemotherapy response in small cell lung cancer
Source: Genes Dis. 2023 Jul 16;11(3):101038. doi: 10.1016/j.gendis.2023.06.011 (PMC10806268; doi:10.1016/j.gendis.2023.06.011)
Supplement: Multimedia component 1 [file mmc1.xlsx]

## Sheet: Supplementary_table1
Supplementary Table 1. The gene set of the CD209 signaling pathway downloaded from the Molecular Signatures Database (MSigDB) (v7.5.1).
STANDARD_NAME	REACTOME_CD209_DC_SIGN_SIGNALING
SYSTEMATIC_NAME	M27485
CATEGORY_CODE	C2
SUB_CATEGORY_CODE	CP:REACTOME
MSIGDB_URL	https://www.gsea-msigdb.org/gsea/msigdb/cards/REACTOME_CD209_DC_SIGN_SIGNALING
CHIP	Human_Ensembl_Gene_ID
DESCRIPTION_BRIEF	CD209 (DC-SIGN) signaling
DESCRIPTION_FULL
PMID
GEOID
AUTHORS
CONTRIBUTOR	Reactome
CONTRIBUTOR_ORG	Reactome
EXACT_SOURCE	R-HSA-5621575
FILTERED_BY_SIMILARITY
EXTERNAL_NAMES_FOR_SIMILAR_TERMS
EXTERNAL_DETAILS_URL	https://reactome.org/PathwayBrowser/#/R-HSA-5621575|https://www.reactome.org/content/detail/R-HSA-5621575
GENESET_LISTING_URL
MEMBERS	ENSG00000005339,ENSG00000010810,ENSG00000072062,ENSG00000076662,ENSG00000077264,ENSG00000090659,ENSG00000100393,ENSG00000100784,ENSG00000104856,ENSG00000108622,ENSG00000109320,ENSG00000132155,ENSG00000133703,ENSG00000142875,ENSG00000149269,ENSG00000165059,ENSG00000173039,ENSG00000174775,ENSG00000180370,ENSG00000213281,ENSG00000254087,ENSG00000276536,ENSG00000288516
MAPPED_SYMBOLS	CREBBP,FYN,PRKACA,ICAM3,PAK3,CD209,EP300,RPS6KA5,RELB,ICAM2,NFKB1,RAF1,KRAS,PRKACB,PAK1,PRKACG,RELA,HRAS,PAK2,NRAS,LYN,HRAS,PRKACA
