# Supplementary material for: CD209 signaling pathway as a biomarker for cisplatin chemotherapy response in small cell lung cancer
Source: Genes Dis. 2023 Jul 16;11(3):101038. doi: 10.1016/j.gendis.2023.06.011 (PMC10806268; doi:10.1016/j.gendis.2023.06.011)
Supplement: Multimedia component 4 [file mmc4.xlsx]

## Sheet: Supplementary_table4
Supplementary Table 4. Immune-related molecules and immune cells used to compare between different CD209 signaling pathway activation states.
Symbol	Function	Ref	ImmuneCell	Algorithm
CD274	ICP	PMID_25594174	B_cells_quantiseq	quanTIseq
HAVCR2	ICP	PMID_25594174	Macrophages_M1_quantiseq	quanTIseq
LAG3	ICP	PMID_25594174	Macrophages_M2_quantiseq	quanTIseq
CD276	ICP	PMID_25594174	Monocytes_quantiseq	quanTIseq
IDO1	ICP	PMID_25594174	Neutrophils_quantiseq	quanTIseq
CTLA4	ICP	PMID_25594174	NK_cells_quantiseq	quanTIseq
TIGIT	ICP	PMID_25594174	T_cells_CD4_quantiseq	quanTIseq
PDCD1	ICP	PMID_25594174	T_cells_CD8_quantiseq	quanTIseq
PDCD1LG2	ICP	PMID_25594174	Tregs_quantiseq	quanTIseq
VTCN1	ICP	PMID_25594174	Dendritic_cells_quantiseq	quanTIseq
B2M	Antigen presentation	PMID_25594174	Other_quantiseq	quanTIseq
TAP1	Antigen presentation	PMID_25594174	aDC_xCell	xCell
HLA-DQB1	Antigen presentation	doi: 10.1016/j.immuni.2018.03.023.	Adipocytes_xCell	xCell
HLA-DRB1	Antigen presentation	doi: 10.1016/j.immuni.2018.03.023.	Astrocytes_xCell	xCell
HLA-DQA1	Antigen presentation	doi: 10.1016/j.immuni.2018.03.023.	B-cells_xCell	xCell
HLA-DRB5	Antigen presentation	doi: 10.1016/j.immuni.2018.03.023.	Basophils_xCell	xCell
HLA-DRA	Antigen presentation	doi: 10.1016/j.immuni.2018.03.023.	CD4+_memory_T-cells_xCell	xCell
MICB	Antigen presentation	doi: 10.1016/j.immuni.2018.03.023.	CD4+_naive_T-cells_xCell	xCell
MICA	Antigen presentation	doi: 10.1016/j.immuni.2018.03.023.	CD4+_T-cells_xCell	xCell
HLA-C	Antigen presentation	doi: 10.1016/j.immuni.2018.03.023.	CD4+_Tcm_xCell	xCell
HLA-A	Antigen presentation	PMID_25594174	CD4+_Tem_xCell	xCell
HLA-DPB1	Antigen presentation	doi: 10.1016/j.immuni.2018.03.023.	CD8+_naive_T-cells_xCell	xCell
HLA-DPA1	Antigen presentation	doi: 10.1016/j.immuni.2018.03.023.	CD8+_T-cells_xCell	xCell
HLA-DQB2	Antigen presentation	doi: 10.1016/j.immuni.2018.03.023.	CD8+_Tcm_xCell	xCell
HLA-B	Antigen presentation	doi: 10.1016/j.immuni.2018.03.023.	CD8+_Tem_xCell	xCell
HLA-DQA2	Antigen presentation	doi: 10.1016/j.immuni.2018.03.023.	cDC_xCell	xCell
CD79B	B cells	PMID_25594174	Chondrocytes_xCell	xCell
CD79A	B cells	PMID_25594174	Class-switched_memory_B-cells_xCell	xCell
BACH2	B cells	PMID_25594174	CLP_xCell	xCell
RALGPS2	B cells	PMID_25594174	CMP_xCell	xCell
HVCN1	B cells	PMID_25594174	DC_xCell	xCell
BLK	B cells	PMID_25594174	Endothelial_cells_xCell	xCell
BANK1	B cells	PMID_25594174	Eosinophils_xCell	xCell
FCRL3	B cells	PMID_25594174	Epithelial_cells_xCell	xCell
FCRL1	B cells	PMID_25594174	Erythrocytes_xCell	xCell
BTLA	B cells	PMID_25594174	Fibroblasts_xCell	xCell
IL32	CD4+ Regulatory T cells	PMID_25594174	GMP_xCell	xCell
FOXP3	CD4+ Regulatory T cells	PMID_25594174	Hepatocytes_xCell	xCell
IL4	CD4+ Regulatory T cells	PMID_25594174	HSC_xCell	xCell
IL5	CD4+ Regulatory T cells	PMID_25594174	iDC_xCell	xCell
GPR15	CD4+ Regulatory T cells	PMID_25594174	Keratinocytes_xCell	xCell
C15orf53	CD4+ Regulatory T cells	PMID_25594174	ly_Endothelial_cells_xCell	xCell
CD8A	CD8+ T cells	PMID_25594174	Macrophages_xCell	xCell
GZMA	Cytolytic Activity	PMID_25594174	Macrophages_M1_xCell	xCell
PRF1	Cytolytic Activity	PMID_25594174	Macrophages_M2_xCell	xCell
GZMB	Cytolytic Activity	PMID_25594174	Mast_cells_xCell	xCell
SLAMF7	Inhibition	doi: 10.1016/j.immuni.2018.03.023.	Megakaryocytes_xCell	xCell
TGFB1	Inhibition	doi: 10.1016/j.immuni.2018.03.023.	Melanocytes_xCell	xCell
VEGFA	Inhibition	doi: 10.1016/j.immuni.2018.03.023.	Memory_B-cells_xCell	xCell
CD160	Inhibition	PMID_25594174	MEP_xCell	xCell
ARG1	Inhibition	doi: 10.1016/j.immuni.2018.03.023.	Mesangial_cells_xCell	xCell
CD244	Inhibition	PMID_25594174	Monocytes_xCell	xCell
KIR2DL1	Inhibition	doi: 10.1016/j.immuni.2018.03.023.	MPP_xCell	xCell
ADORA2A	Inhibition	doi: 10.1016/j.immuni.2018.03.023.	MSC_xCell	xCell
EDNRB	Inhibition	doi: 10.1016/j.immuni.2018.03.023.	mv_Endothelial_cells_xCell	xCell
IL10	Inhibition	doi: 10.1016/j.immuni.2018.03.023.	Myocytes_xCell	xCell
LAIR1	Inhibition	PMID_25594174	naive_B-cells_xCell	xCell
LGALS9	Inhibition	PMID_25594174	Neurons_xCell	xCell
IL13	Inhibition	doi: 10.1016/j.immuni.2018.03.023.	Neutrophils_xCell	xCell
VEGFB	Inhibition	doi: 10.1016/j.immuni.2018.03.023.	NK_cells_xCell	xCell
KIR2DL3	Inhibition	doi: 10.1016/j.immuni.2018.03.023.	NKT_xCell	xCell
LGMN	Macrophages	PMID_25594174	Osteoblast_xCell	xCell
MMP9	Macrophages	PMID_25594174	pDC_xCell	xCell
HS3ST2	Macrophages	PMID_25594174	Pericytes_xCell	xCell
CD68	Macrophages	PMID_25594174	Plasma_cells_xCell	xCell
GPNMB	Macrophages	PMID_25594174	Platelets_xCell	xCell
TM4SF19	Macrophages	PMID_25594174	Preadipocytes_xCell	xCell
CYBB	Macrophages	PMID_25594174	pro_B-cells_xCell	xCell
C11orf45	Macrophages	PMID_25594174	Sebocytes_xCell	xCell
FUCA1	Macrophages	PMID_25594174	Skeletal_muscle_xCell	xCell
CLEC5A	Macrophages	PMID_25594174	Smooth_muscle_xCell	xCell
VNN3	Neutrophils	PMID_25594174	Tgd_cells_xCell	xCell
MEGF9	Neutrophils	PMID_25594174	Th1_cells_xCell	xCell
KDM6B	Neutrophils	PMID_25594174	Th2_cells_xCell	xCell
NLRP12	Neutrophils	PMID_25594174	Tregs_xCell	xCell
PADI4	Neutrophils	PMID_25594174	ImmuneScore_xCell	xCell
MNDA	Neutrophils	PMID_25594174	StromaScore_xCell	xCell
TRANK1	Neutrophils	PMID_25594174	MicroenvironmentScore_xCell	xCell
EVI2B	Neutrophils	PMID_25594174	CD_8_T_effector_PCA	PCA
SELL	Neutrophils	PMID_25594174	DDR_PCA	PCA
HSD17B11	Neutrophils	PMID_25594174	APM_PCA	PCA
KLRC1	NK cells	PMID_25594174	Immune_Checkpoint_PCA	PCA
KLRF1	NK cells	PMID_25594174	CellCycle_Reg_PCA	PCA
PHEX	pDCs	PMID_25594174	Pan_F_TBRs_PCA	PCA
IRF8	pDCs	PMID_25594174	Histones_PCA	PCA
PLD4	pDCs	PMID_25594174	EMT1_PCA	PCA
PTCRA	pDCs	PMID_25594174	EMT2_PCA	PCA
CXCR3	pDCs	PMID_25594174	EMT3_PCA	PCA
CLEC4C	pDCs	PMID_25594174	WNT_target_PCA	PCA
LILRA4	pDCs	PMID_25594174	FGFR3_related_PCA	PCA
CX3CL1	Stimulation	doi: 10.1016/j.immuni.2018.03.023.	Cell_cycle_PCA	PCA
BTN3A1	Stimulation	doi: 10.1016/j.immuni.2018.03.023.	Mismatch_Repair_PCA	PCA
TNFRSF9	Stimulation	PMID_25594174	Homologous_recombination_PCA	PCA
ICAM1	Stimulation	doi: 10.1016/j.immuni.2018.03.023.	Nucleotide_excision_repair_PCA	PCA
CD40	Stimulation	PMID_25594174	DNA_replication_PCA	PCA
CD40LG	Stimulation	PMID_25594174	Base_excision_repair_PCA	PCA
TNFSF8	Stimulation	PMID_25594174	TMEscoreA_CIR_PCA	PCA
IL2	Stimulation	doi: 10.1016/j.immuni.2018.03.023.	TMEscoreB_CIR_PCA	PCA
IFNG	Stimulation	doi: 10.1016/j.immuni.2018.03.023.	CD8_Rooney_et_al_PCA	PCA
IL1A	Stimulation	doi: 10.1016/j.immuni.2018.03.023.	B_cells_Rooney_et_al_PCA	PCA
CD58	Stimulation	PMID_25594174	Treg_Rooney_et_al_PCA	PCA
CD2	Stimulation	PMID_25594174	Macrophages_Rooney_et_al_PCA	PCA
SLAMF1	Stimulation	PMID_25594174	Neutrophils_Rooney_et_al_PCA	PCA
TNFSF4	Stimulation	PMID_25594174	NK_cells_Rooney_et_al_PCA	PCA
TNFSF18	Stimulation	PMID_25594174	pDCs_Rooney_et_al_PCA	PCA
TNFRSF8	Stimulation	PMID_25594174	MHC_Class_I_Rooney_et_al_PCA	PCA
CD80	Stimulation	doi: 10.1016/j.immuni.2018.03.023.	Co_stimulation_APC_Rooney_et_al_PCA	PCA
IL1B	Stimulation	doi: 10.1016/j.immuni.2018.03.023.	Co_stimulation_T_cell_Rooney_et_al_PCA	PCA
TNFSF9	Stimulation	PMID_25594174	Co_inhibition_APC_Rooney_et_al_PCA	PCA
CD70	Stimulation	PMID_25594174	Co_inhibition_T_cell_Rooney_et_al_PCA	PCA
TNFSF14	Stimulation	PMID_25594174	Type_I_IFN_Reponse_Rooney_et_al_PCA	PCA
IL2RA	Stimulation	doi: 10.1016/j.immuni.2018.03.023.	Type_II_IFN_Reponse_Rooney_et_al_PCA	PCA
TLR4	Stimulation	doi: 10.1016/j.immuni.2018.03.023.	Cytolytic_Activity_Rooney_et_al_PCA	PCA
ENTPD1	Stimulation	doi: 10.1016/j.immuni.2018.03.023.	MHC_Class_I_PCA	PCA
CXCL9	Stimulation	doi: 10.1016/j.immuni.2018.03.023.	T_cell_inflamed_GEP_Ayers_et_al_PCA	PCA
CD27	Stimulation	PMID_25594174	IFNG_signature_Ayers_et_al_PCA	PCA
CD226	Stimulation	PMID_25594174	MDSC_Wang_et_al_PCA	PCA
TNFRSF14	Stimulation	doi: 10.1016/j.immuni.2018.03.023.	GPAGs_PCA	PCA
ICOSLG	Stimulation	PMID_25594174	PPAGs_PCA	PCA
ITGB2	Stimulation	doi: 10.1016/j.immuni.2018.03.023.	HLA_signature_gene_PCA	PCA
ICOS	Stimulation	PMID_25594174	B_cells_Danaher_et_al_PCA	PCA
IL12A	Stimulation	doi: 10.1016/j.immuni.2018.03.023.	CD8_T_cells_Danaher_et_al_PCA	PCA
CXCL10	Stimulation	doi: 10.1016/j.immuni.2018.03.023.	Cytotoxic_cells_Danaher_et_al_PCA	PCA
CD28	Stimulation	PMID_25594174	DC_Danaher_et_al_PCA	PCA
TNFSF15	Stimulation	PMID_25594174	Exhausted_CD8_Danaher_et_al_PCA	PCA
BTN3A2	Stimulation	doi: 10.1016/j.immuni.2018.03.023.	Macrophages_Danaher_et_al_PCA	PCA
TNFRSF4	Stimulation	PMID_25594174	Mast_cells_Danaher_et_al_PCA	PCA
TNFRSF18	Stimulation	PMID_25594174	Neutrophils_Danaher_et_al_PCA	PCA
IFNA2	Stimulation	doi: 10.1016/j.immuni.2018.03.023.	NK_CD56dim_cells_Danaher_et_al_PCA	PCA
HMGB1	Stimulation	doi: 10.1016/j.immuni.2018.03.023.	NK_cells_Danaher_et_al_PCA	PCA
IFNA1	Stimulation	doi: 10.1016/j.immuni.2018.03.023.	T_cells_Danaher_et_al_PCA	PCA
TNFRSF25	Stimulation	PMID_25594174	TIP_Release_of_cancer_cell_antigens_PCA	PCA
TNF	Stimulation	doi: 10.1016/j.immuni.2018.03.023.	TIP_Cancer_antigen_presentation_1_PCA	PCA
CCL5	Stimulation	doi: 10.1016/j.immuni.2018.03.023.	TIP_Cancer_antigen_presentation_2_PCA	PCA
IFIT3	Type I IFN Reponse	PMID_25594174	TIP_Priming_and_activation_1_PCA	PCA
IFIT2	Type I IFN Reponse	PMID_25594174	TIP_Priming_and_activation_2_PCA	PCA
TNFSF10	Type I IFN Reponse	PMID_25594174	TIP_Trafficking_of_immune_cells_to_tumors_PCA	PCA
RSAD2	Type I IFN Reponse	PMID_25594174	TIP_Infiltration_of_immune_cells_into_tumors_1_PCA	PCA
DDX4	Type I IFN Reponse	PMID_25594174	TIP_Infiltration_of_immune_cells_into_tumors_2_PCA	PCA
MX1	Type I IFN Reponse	PMID_25594174	TIP_Recognition_of_cancer_cells_by_T_cells_1_PCA	PCA
ISG20	Type I IFN Reponse	PMID_25594174	TIP_Recognition_of_cancer_cells_by_T_cells_2_PCA	PCA
MX2	Type I IFN Reponse	PMID_25594174	TIP_Killing_of_cancer_cells_1_PCA	PCA
IRF7	Type I IFN Reponse	PMID_25594174	TIP_Killing_of_cancer_cells_2_PCA	PCA
IFIT1	Type I IFN Reponse	PMID_25594174	TLS_Nature_PCA	PCA
AHR	Type II IFN Reponse	PMID_25594174	TMEscoreA_plus_PCA	PCA
GPR146	Type II IFN Reponse	PMID_25594174	TMEscoreB_plus_PCA	PCA
SELP	Type II IFN Reponse	PMID_25594174	B_cells_Bindea_et_al_PCA	PCA
			T_cells_Bindea_et_al_PCA	PCA
			T_helper_cells_Bindea_et_al_PCA	PCA
			Tcm_Bindea_et_al_PCA	PCA
			Tem_Bindea_et_al_PCA	PCA
			Th1_cells_Bindea_et_al_PCA	PCA
			Th2_cells_Bindea_et_al_PCA	PCA
			TFH_Bindea_et_al_PCA	PCA
			Th17_cells_Bindea_et_al_PCA	PCA
			CD8_T_cells_Bindea_et_al_PCA	PCA
			Tgd_Bindea_et_al_PCA	PCA
			Cytotoxic_cells_Bindea_et_al_PCA	PCA
			NK_cells_Bindea_et_al_PCA	PCA
			NK_CD56dim_cells_Bindea_et_al_PCA	PCA
			DC_Bindea_et_al_PCA	PCA
			iDC_Bindea_et_al_PCA	PCA
			aDC_Bindea_et_al_PCA	PCA
			Eosinophils_Bindea_et_al_PCA	PCA
			Macrophages_Bindea_et_al_PCA	PCA
			Mast_cells_Bindea_et_al_PCA	PCA
			Neutrophils_Bindea_et_al_PCA	PCA
			SW480_cancer_cells_Bindea_et_al_PCA	PCA
			Normal_mucosa_Bindea_et_al_PCA	PCA
			Lymph_vessels_Bindea_et_al_PCA	PCA
			Antigen_Processing_and_Presentation_Li_et_al_PCA	PCA
			Antimicrobials_Li_et_al_PCA	PCA
			BCR_Signaling_Pathway_Li_et_al_PCA	PCA
			Chemokines_Li_et_al_PCA	PCA
			Chemokine_Receptors_Li_et_al_PCA	PCA
			Cytokines_Li_et_al_PCA	PCA
			Cytokine_Receptors_Li_et_al_PCA	PCA
			Interferons_Li_et_al_PCA	PCA
			Interferon_Receptor_Li_et_al_PCA	PCA
			Interleukins_Li_et_al_PCA	PCA
			Interleukins_Receptor_Li_et_al_PCA	PCA
			Natural_Killer_Cell_Cytotoxicity_Li_et_al_PCA	PCA
			TCR_signaling_Pathway_Li_et_al_PCA	PCA
			TGFb_Family_Member_Li_et_al_PCA	PCA
			TGFb_Family_Member_Receptor_Li_et_al_PCA	PCA
			TNF_Family_Members_Li_et_al_PCA	PCA
			TNF_Family_Members_Receptors_Li_et_al_PCA	PCA
			T_cell_accumulation_Peng_et_al_PCA	PCA
			T_cell_exhaustion_Peng_et_al_PCA	PCA
			T_cell_regulatory_Peng_et_al_PCA	PCA
			ICB_resistance_Peng_et_al_PCA	PCA
			MDSC_Peng_et_al_PCA	PCA
			TAM_Peng_et_al_PCA	PCA
			CAF_Peng_et_al_PCA	PCA
			T_cell_probe_Jeschke_et_al_PCA	PCA
			MeTIL_Jeschke_et_al_PCA	PCA
			Cardiolipin_Metabolism_PCA	PCA
			Cardiolipin_Biosynthesis_PCA	PCA
			Cholesterol_Biosynthesis_PCA	PCA
			Citric_Acid_Cycle_PCA	PCA
			Cyclooxygenase_Arachidonic_Acid_Metabolism_PCA	PCA
			Prostaglandin_Biosynthesis_PCA	PCA
			Purine_Biosynthesis_PCA	PCA
			Pyrimidine_Biosynthesis_PCA	PCA
			Dopamine_Biosynthesis_PCA	PCA
			Epinephrine_Biosynthesis_PCA	PCA
			Norepinephrine_Biosynthesis_PCA	PCA
			Fatty_Acid_Degradation_PCA	PCA
			Fatty_Acid_Elongation_PCA	PCA
			Fatty_Acid_Biosynthesis_PCA	PCA
			Folate_One_Carbon_Metabolism_PCA	PCA
			Folate_biosynthesis_PCA	PCA
			Gluconeogenesis_PCA	PCA
			Glycolysis_PCA	PCA
			Glycogen_Biosynthesis_PCA	PCA
			Glycogen_Degradation_PCA	PCA
			Heme_Biosynthesis_PCA	PCA
			Hexosamine_Biosynthesis_PCA	PCA
			Homocysteine_Biosynthesis_PCA	PCA
			Remethylation_PCA	PCA
			Transsulfuration_PCA	PCA
			Ketone_Biosynthesis_and_Metabolism_PCA	PCA
			Kynurenine_Metabolism_PCA	PCA
			Methionine_Cycle_PCA	PCA
			Pentose_Phosphate_PCA	PCA
			Nicotinamide_Adenine_Metabolism_PCA	PCA
			ADP_Ribosylation_PCA	PCA
			Nicotinamide_Adenine_Dinucleotide_Biosynthesis_PCA	PCA
			Nicotinate_and_Nicotinamide_Metabolism_PCA	PCA
			Sirtuin_Nicotinamide_Metabolism_PCA	PCA
			Polyamine_Biosynthesis_PCA	PCA
			Prostanoid_Biosynthesis_PCA	PCA
			Pyruvate_Metabolism_PCA	PCA
			Retinoic_Acid_Metabolism_PCA	PCA
			Retinoid_Metabolism_PCA	PCA
			Retinol_Metabolism_PCA	PCA
			Steroid_Hormone_Metabolism_PCA	PCA
			Aldosterone_Biosynthesis_PCA	PCA
			Cortisol_Biosynthesis_PCA	PCA
			Estradiol_Biosynthesis_PCA	PCA
			Testosterone_Biosynthesis_PCA	PCA
			Urea_Cycle_PCA	PCA
			Vitamin_K_PCA	PCA
			Pentose_and_Glucuronate_Interconversions_PCA	PCA
			Fructose_and_Mannose_Metabolism_PCA	PCA
			Galactose_Metabolism_PCA	PCA
			Ascorbate_and_Aldrate_Metabolism_PCA	PCA
			Starch_and_Suctose_Metabolism_PCA	PCA
			Amino_Sugar_and_Nucleotide_Sugar_Metabolism_PCA	PCA
			Glyoxylate_and_Dicarboxylate_Metabolism_PCA	PCA
			Propanoate_Metabolism_PCA	PCA
			Butanoate_Metabolism_PCA	PCA
			Inositol_Phosphate_Metabolism_PCA	PCA
			Oxidative_Phosphorylation_PCA	PCA
			Nitrogen_Metabolism_PCA	PCA
			Sulfur_Metabolism_PCA	PCA
			Steroid_Biosynthesis_PCA	PCA
			Primary_Bile_Acid_Biosynthesis_PCA	PCA
			Steroid_Hormone_Biosynthesis_PCA	PCA
			Glycerolipid_Metabolism_PCA	PCA
			Glycerophospholipid_Metabolism_PCA	PCA
			Ether_Lipid_Metabolism_PCA	PCA
			Shingolipid_Metabolism_PCA	PCA
			Arachidonic_Acid_Metabolism_PCA	PCA
			Linoleic_Acid_Metabolism_PCA	PCA
			alpha_Linoleic_Acid_Metabolism_PCA	PCA
			Biosynthesis_of_Unsaturated_Fatty_Acids_PCA	PCA
			Purine_Metabolism_PCA	PCA
			Pyrimidine_Metabolism_PCA	PCA
			Alanine_Aspartate_and_Glutamate_Metabolism_PCA	PCA
			Glycine_Serine_and_Threonine_Metabolism_PCA	PCA
			Cysteine_and_Methionine_Metabolism_PCA	PCA
			Valine_Leucine_and_Isoleucine_Degradation_PCA	PCA
			Valine_Leucine_and_Isoleucine_Biosynthesis_PCA	PCA
			Lysine_Degradation_PCA	PCA
			Arginine_Biosynthesis_PCA	PCA
			Arginine_and_Proline_Metabolism_PCA	PCA
			Histidine_Metabolism_PCA	PCA
			Tyrosine_Metabolism_PCA	PCA
			Phenylalanine_Metabolism_PCA	PCA
			Tryptophan_Metabolism_PCA	PCA
			Phenylalanine_Tyrosine_and_Tryptophan_Biosynthesis_PCA	PCA
			Beta_Alanine_Metabolism_PCA	PCA
			Taurine_and_Hypotaurine_Metabolism_PCA	PCA
			Selenocompound_Metabolism_PCA	PCA
			D_Glutamine_and_D_Glutamate_Metabolism_PCA	PCA
			Glutathione_Metabolism_PCA	PCA
			N_Glycan_Biosynthesis_PCA	PCA
			Mucin_Type_O_Glycan_Biosynthesis_PCA	PCA
			Other_Types_of_O_Glycan_Biosynthesis_PCA	PCA
			Glycosaminoglycan_Biosynthesis_PCA	PCA
			Glycosaminoglycan_Degradation_PCA	PCA
			Glycosphosphatidylinositol_PCA	PCA
			Glycosphingolipid_Biosynthesis_PCA	PCA
			Other_Glycan_Degradation_PCA	PCA
			Thiamine_Metabolism_PCA	PCA
			Riboflavin_Metabolism_PCA	PCA
			Vitamin_B6_Metabolism_PCA	PCA
			Pantothenate_and_CoA_Biosynthesis_PCA	PCA
			Biotin_Metabolism_PCA	PCA
			Lipoic_Acid_Metabolism_PCA	PCA
			Porphyrin_and_Chlorophyll_Metabolism_PCA	PCA
			Ubiquinone_and_other_Terpenoid_Quinone_Biosynthesis_PCA	PCA
			Terpenoid_Backbone_Biosynthesis_PCA	PCA
			Caffiene_Metabolism_PCA	PCA
			Neomycin_Kanamysin_and_Gentamicin_Biosynthesis_PCA	PCA
			Metabolism_of_Xenobiotics_by_Cytochrome_P450_PCA	PCA
			Drug_Metabolism_by_Cytochrome_P450_PCA	PCA
			Drug_Metabolism_by_other_enzymes_PCA	PCA
			Nature_metabolism_Hypoxia_PCA	PCA
			Winter_hypoxia_signature_PCA	PCA
			Hu_hypoxia_signature_PCA	PCA
			Molecular_Cancer_m6A_PCA	PCA
			MT_exosome_PCA	PCA
			SR_exosome_PCA	PCA
			Positive_regulation_of_exosomal_secretion_PCA	PCA
			Negative_regulation_of_exosomal_secretion_PCA	PCA
			Exosomal_secretion_PCA	PCA
			Exosome_assembly_PCA	PCA
			Extracellular_vesicle_biogenesis_PCA	PCA
			MC_Review_Exosome1_PCA	PCA
			MC_Review_Exosome2_PCA	PCA
			CMLS_Review_Exosome_PCA	PCA
			Ferroptosis_PCA	PCA
			EV_Cell_2020_PCA	PCA
			TMEscore_CIR_PCA	PCA
			TMEscore_plus_PCA	PCA
