# Supplementary material for: CD209 signaling pathway as a biomarker for cisplatin chemotherapy response in small cell lung cancer
Source: Genes Dis. 2023 Jul 16;11(3):101038. doi: 10.1016/j.gendis.2023.06.011 (PMC10806268; doi:10.1016/j.gendis.2023.06.011)
Supplement: Multimedia component 5 [file mmc5.xlsx]

## Sheet: h.all.v2022.1.Hs.symbols
Supplementary Table 5. Gene sets used to perform GSEA and ssGSEA.
HALLMARK_TNFA_SIGNALING_VIA_NFKB	http://www.gsea-msigdb.org/gsea/msigdb/human/geneset/HALLMARK_TNFA_SIGNALING_VIA_NFKB	JUNB	CXCL2	ATF3	NFKBIA	TNFAIP3	PTGS2	CXCL1	IER3	CD83	CCL20	CXCL3	MAFF	NFKB2	TNFAIP2	HBEGF	KLF6	BIRC3	PLAUR	ZFP36	ICAM1	JUN	EGR3	IL1B	BCL2A1	PPP1R15A	ZC3H12A	SOD2	NR4A2	IL1A	RELB	TRAF1	BTG2	DUSP1	MAP3K8	ETS2	F3	SDC4	EGR1	IL6	TNF	KDM6B	NFKB1	LIF	PTX3	FOSL1	NR4A1	JAG1	CCL4
HALLMARK_HYPOXIA	http://www.gsea-msigdb.org/gsea/msigdb/human/geneset/HALLMARK_HYPOXIA	PGK1	PDK1	GBE1	PFKL	ALDOA	ENO2	PGM1	NDRG1	HK2	ALDOC	GPI	MXI1	SLC2A1	P4HA1	ADM	P4HA2	ENO1	PFKP	AK4	FAM162A	PFKFB3	VEGFA	BNIP3L	TPI1	ERO1A	KDM3A	CCNG2	LDHA	GYS1	GAPDH	BHLHE40	ANGPTL4	JUN	SERPINE1	LOX	GCK	PPFIA4	MAFF	DDIT4	SLC2A3	IGFBP3	NFIL3	FOS	RBPJ	HK1	CITED2	ISG20	GALK1
HALLMARK_CHOLESTEROL_HOMEOSTASIS	http://www.gsea-msigdb.org/gsea/msigdb/human/geneset/HALLMARK_CHOLESTEROL_HOMEOSTASIS	FDPS	CYP51A1	IDI1	FDFT1	DHCR7	SQLE	HMGCS1	NSDHL	LSS	MVD	LDLR	TM7SF2	ALDOC	EBP	SCD	PMVK	MVK	LPL	SC5D	FADS2	HMGCR	HSD17B7	ANXA13	SREBF2	PCYT2	ACSS2	ATF3	ADH4	ETHE1	ECH1	CBS	GUSB	FASN	LGALS3	ATF5	ANXA5	TP53INP1	CHKA	GSTM2	ACAT2	AVPR1A	PLSCR1	CLU	ERRFI1	TRIB3	CXCL16	TNFRSF12A	ACTG1
HALLMARK_MITOTIC_SPINDLE	http://www.gsea-msigdb.org/gsea/msigdb/human/geneset/HALLMARK_MITOTIC_SPINDLE	ARHGEF2	CLASP1	KIF11	KIF23	ALS2	ARF6	MYO9B	MYH9	TUBGCP3	CKAP5	RACGAP1	PREX1	ARHGEF3	NUMA1	SPTBN1	KIF2C	KIF5B	TTK	APC	CEP250	PAFAH1B1	CDC42EP2	KIF3B	CCDC88A	KIF15	BIRC5	CNTROB	NF1	TSC1	CDC27	CNTRL	TUBGCP5	KIF4A	MAPRE1	FGD6	BRCA2	PLK1	RASA1	NEK2	WASF1	TOP2A	TRIO	ARHGEF11	KATNB1	PRC1	ANLN	CDK5RAP2	SMC3
HALLMARK_WNT_BETA_CATENIN_SIGNALING	http://www.gsea-msigdb.org/gsea/msigdb/human/geneset/HALLMARK_WNT_BETA_CATENIN_SIGNALING	MYC	CTNNB1	JAG2	NOTCH1	DLL1	AXIN2	PSEN2	FZD1	NOTCH4	LEF1	AXIN1	NKD1	WNT5B	CUL1	JAG1	MAML1	KAT2A	GNAI1	WNT6	PTCH1	NCOR2	DKK4	HDAC2	DKK1	TCF7	WNT1	NUMB	ADAM17	DVL2	PPARD	NCSTN	HDAC5	CCND2	FRAT1	CSNK1E	RBPJ	FZD8	TP53	SKP2	HEY2	HEY1	HDAC11
HALLMARK_TGF_BETA_SIGNALING	http://www.gsea-msigdb.org/gsea/msigdb/human/geneset/HALLMARK_TGF_BETA_SIGNALING	TGFBR1	SMAD7	TGFB1	SMURF2	SMURF1	BMPR2	SKIL	SKI	ACVR1	PMEPA1	NCOR2	SERPINE1	JUNB	SMAD1	SMAD6	PPP1R15A	TGIF1	FURIN	SMAD3	FKBP1A	MAP3K7	BMPR1A	CTNNB1	HIPK2	KLF10	BMP2	ENG	APC	PPM1A	XIAP	CDH1	ID1	LEFTY2	CDKN1C	TRIM33	RAB31	TJP1	SLC20A1	CDK9	ID3	NOG	ARID4B	IFNGR2	ID2	PPP1CA	SPTBN1	WWTR1	BCAR3
HALLMARK_IL6_JAK_STAT3_SIGNALING	http://www.gsea-msigdb.org/gsea/msigdb/human/geneset/HALLMARK_IL6_JAK_STAT3_SIGNALING	IL4R	IL6ST	STAT1	IL1R1	CSF2RB	SOCS3	STAT3	OSMR	IL2RG	IFNGR1	TYK2	IL13RA1	TLR2	IFNGR2	IL10RB	IL6	IL1R2	IL3RA	IFNAR1	TNFRSF1A	MYD88	ACVR1B	CSF3R	ITGB3	REG1A	CXCL1	A2M	CSF2RA	IL15RA	IRF9	PDGFC	HAX1	BAK1	EBI3	INHBE	CRLF2	TNFRSF1B	CD14	PTPN1	PTPN2	IL1B	CSF1	IL18R1	TNF	PF4	CXCL13	LTBR	FAS
HALLMARK_DNA_REPAIR	http://www.gsea-msigdb.org/gsea/msigdb/human/geneset/HALLMARK_DNA_REPAIR	POLR2H	POLR2A	POLR2G	POLR2E	POLR2J	POLR2F	POLR2C	POLR2K	GTF2H3	POLR2D	ERCC3	DDB2	POLR1C	XPC	PCNA	POLR2I	SUPT4H1	POLD3	POLR3GL	POLR3C	GTF2B	POLR1D	NCBP2	NELFE	GTF2F1	ERCC5	LIG1	ERCC1	ERCC4	POLD4	NELFB	RFC2	ELL	TAF10	RRM2B	SUPT5H	RPA3	SNAPC5	SSRP1	RFC3	RPA2	ELOA	TAF12	NELFCD	TAF13	TAF6	TAF9	GTF2A2
HALLMARK_G2M_CHECKPOINT	http://www.gsea-msigdb.org/gsea/msigdb/human/geneset/HALLMARK_G2M_CHECKPOINT	AURKA	CCNA2	TOP2A	CCNB2	CENPA	BIRC5	CDC20	PLK1	TTK	PRC1	NDC80	KIF11	NUSAP1	CKS2	KIF2C	MKI67	AURKB	TPX2	SMC4	BUB1	CENPF	RACGAP1	CENPE	KIF23	UBE2C	MCM6	MCM3	PTTG1	CDK1	KIF4A	ESPL1	MAD2L1	NEK2	KIF22	HMMR	KPNA2	CDKN3	CDC25A	H2AX	CDC25B	PLK4	CDC6	CCNF	MCM5	LMNB1	E2F3	KIF15	CHEK1
HALLMARK_APOPTOSIS	http://www.gsea-msigdb.org/gsea/msigdb/human/geneset/HALLMARK_APOPTOSIS	CASP3	CASP9	DFFA	CASP7	CFLAR	BIRC3	PMAIP1	CASP8	JUN	BCL2L11	MCL1	IL1B	SPTAN1	DIABLO	BAX	BIK	IL1A	BID	CDKN1A	GADD45A	DDIT3	CDKN1B	TNF	GSN	TNFSF10	CASP6	SQSTM1	FASLG	EGR3	CD44	FAS	IL18	IGFBP6	PRF1	DAP	CCND1	BTG3	F2R	SATB1	BNIP3L	CASP4	TNFRSF12A	CREBBP	RHOB	GPX3	PDGFRB	TSPO	CCND2
HALLMARK_NOTCH_SIGNALING	http://www.gsea-msigdb.org/gsea/msigdb/human/geneset/HALLMARK_NOTCH_SIGNALING	JAG1	NOTCH3	NOTCH2	APH1A	HES1	CCND1	FZD1	PSEN2	FZD7	DTX1	DLL1	FZD5	MAML2	NOTCH1	PSENEN	WNT5A	CUL1	WNT2	DTX4	SAP30	PPARD	KAT2A	HEYL	SKP1	RBX1	TCF7L2	ARRB1	LFNG	PRKCA	DTX2	ST3GAL6	FBXW11
HALLMARK_ADIPOGENESIS	http://www.gsea-msigdb.org/gsea/msigdb/human/geneset/HALLMARK_ADIPOGENESIS	FABP4	ADIPOQ	PPARG	LIPE	DGAT1	LPL	CPT2	CD36	GPAM	ADIPOR2	ACAA2	ETFB	ACOX1	ACADM	HADH	IDH1	SORBS1	ACADS	UCK1	SCP2	DECR1	CDKN2C	TALDO1	TST	MCCC1	PGM1	REEP5	BCL2L13	SLC25A10	ME1	PHYH	PIM3	YWHAG	NDUFAB1	GPD2	ADIG	ECHS1	QDPR	CS	ECH1	SLC25A1	ACADL	TOB1	GRPEL1	CRAT	GBE1	CAVIN2	SCARB1
HALLMARK_ESTROGEN_RESPONSE_EARLY	http://www.gsea-msigdb.org/gsea/msigdb/human/geneset/HALLMARK_ESTROGEN_RESPONSE_EARLY	GREB1	CA12	SLC9A3R1	MYB	ANXA9	IGFBP4	SYBU	NPY1R	PDZK1	NRIP1	MLPH	HSPB8	EGR3	KRT19	LRIG1	KDM4B	PGR	RHOBTB3	TPD52L1	ELOVL2	RET	TPBG	TFF1	MAPT	SCNN1A	ABAT	FLNB	XBP1	CELSR2	RAB31	MYBL1	MREG	FAM102A	MSMB	STC2	RETREG1	SIAH2	ZNF185	SLC19A2	SLC1A4	FHL2	BCL2	PMAIP1	AREG	OVOL2	TSKU	ADCY9	RASGRP1
HALLMARK_ESTROGEN_RESPONSE_LATE	http://www.gsea-msigdb.org/gsea/msigdb/human/geneset/HALLMARK_ESTROGEN_RESPONSE_LATE	TFF1	SLC9A3R1	TPD52L1	PRSS23	CA12	PDZK1	ANXA9	CELSR2	TJP3	PGR	RET	MYB	TPBG	EGR3	ARL3	OLFM1	NPY1R	SCNN1A	XBP1	AREG	IL17RB	NRIP1	ASS1	TFF3	FKBP4	SLC27A2	SEMA3B	GPER1	LLGL2	AGR2	KRT19	CCN5	BLVRB	FLNB	PDCD4	CALCR	IGFBP4	DNAJC12	TIAM1	TSPAN13	CXCL12	RAB31	PKP3	CYP26B1	FKBP5	SIAH2	ISG20	TMPRSS3
HALLMARK_ANDROGEN_RESPONSE	http://www.gsea-msigdb.org/gsea/msigdb/human/geneset/HALLMARK_ANDROGEN_RESPONSE	KLK3	KLK2	ACSL3	PIAS1	CAMKK2	NKX3-1	TMPRSS2	APPBP2	CENPN	BMPR1B	MAF	FADS1	ZBTB10	HMGCR	SPCS3	INSIG1	NGLY1	UBE2J1	ELK4	ABCC4	ELOVL5	ALDH1A3	TARP	AZGP1	ABHD2	SAT1	DBI	DHCR24	SORD	STK39	TPD52	IDI1	B2M	MAP7	DNAJB9	FKBP5	HERC3	PGM3	HOMER2	ELL2	UAP1	SEC24D	LMAN1	PMEPA1	INPP4B	RRP12	SELENOP	NDRG1
HALLMARK_MYOGENESIS	http://www.gsea-msigdb.org/gsea/msigdb/human/geneset/HALLMARK_MYOGENESIS	ACTA1	TNNI2	MYL1	TNNC1	TNNC2	MYH3	MYLPF	TNNT3	TNNT2	CASQ2	ACTC1	MYOM1	MYL4	MYBPH	MYH7	MYH8	ACTN2	TNNI1	CRYAB	SGCG	HRC	TNNT1	DES	MYOZ1	RYR1	CSRP3	ADAM12	ATP2A1	CKM	SVIL	MYOM2	MYL6B	TPM2	MYL2	CKMT2	BIN1	MYH1	ENO3	FLII	FXYD1	TPM3	DMD	IGFBP3	CHRNB1	SPEG	FHL1	ACTN3	TCAP
HALLMARK_PROTEIN_SECRETION	http://www.gsea-msigdb.org/gsea/msigdb/human/geneset/HALLMARK_PROTEIN_SECRETION	ARCN1	TMED10	COPB2	RAB14	ATP7A	COPB1	LAMP2	EGFR	IGF2R	COPE	PPT1	AP3S1	BET1	CLCN3	AP2S1	CLTC	AP2M1	RER1	KIF1B	ARF1	OCRL	ICA1	MON2	ARFGEF2	TMED2	NAPG	TMX1	PAM	SCAMP1	SH3GL2	RAB2A	COG2	VAMP3	ERGIC3	DOP1A	VAMP4	VPS4B	NAPA	GNAS	STX7	SEC22B	VPS45	STX16	YKT6	SNX2	ARFGEF1	CLTA	CLN5
HALLMARK_INTERFERON_ALPHA_RESPONSE	http://www.gsea-msigdb.org/gsea/msigdb/human/geneset/HALLMARK_INTERFERON_ALPHA_RESPONSE	MX1	ISG15	OAS1	IFIT3	IFI44	IFI35	IRF7	RSAD2	IFI44L	IFITM1	IFI27	IRF9	OASL	EIF2AK2	IFIT2	CXCL10	TAP1	SP110	DDX60	UBE2L6	USP18	PSMB8	IFIH1	BST2	LGALS3BP	ADAR	ISG20	GBP2	IRF1	PLSCR1	PSMB9	HERC6	SAMD9	CMPK2	IFITM3	RTP4	STAT2	SAMD9L	LY6E	IFITM2	HELZ2	CXCL11	TRIM21	PARP14	TRIM26	PARP12	NMI	RNF31
HALLMARK_INTERFERON_GAMMA_RESPONSE	http://www.gsea-msigdb.org/gsea/msigdb/human/geneset/HALLMARK_INTERFERON_GAMMA_RESPONSE	STAT1	ISG15	IFIT1	MX1	IFIT3	IFI35	IRF7	IFIT2	OAS2	TAP1	EIF2AK2	RSAD2	MX2	IRF1	OAS3	TNFSF10	IRF9	CXCL10	IFI44	BST2	XAF1	SP110	OASL	PSMB8	IFI44L	IFITM3	DDX60	LGALS3BP	GBP4	IRF8	PSMB9	PML	IFIH1	UBE2L6	IFI27	ADAR	LY6E	STAT2	CXCL9	IL10RA	PLA2G4A	TRIM21	USP18	PTGS2	EPSTI1	C1S	DDX58	IL15
HALLMARK_APICAL_JUNCTION	http://www.gsea-msigdb.org/gsea/msigdb/human/geneset/HALLMARK_APICAL_JUNCTION	ACTN1	CLDN7	ACTN3	CLDN19	DLG1	TJP1	COL17A1	NECTIN1	CLDN9	CDH3	CTNND1	CDH1	LIMA1	VCL	SHROOM2	NECTIN3	NECTIN2	CLDN14	PTPRC	THY1	VASP	ITGB1	ZYX	ACTN4	CLDN4	CADM3	ITGA3	NF2	B4GALT1	NEXN	CDH6	ADAM15	PTK2	HADH	LAMB3	CLDN11	CDH4	IRS1	SORBS3	CLDN8	EVL	CLDN15	THBS3	NECTIN4	JAM3	CDH11	ITGB4	RASA1
HALLMARK_APICAL_SURFACE	http://www.gsea-msigdb.org/gsea/msigdb/human/geneset/HALLMARK_APICAL_SURFACE	B4GALT1	RHCG	MAL	LYPD3	PKHD1	ATP6V0A4	CRYBG1	SHROOM2	SRPX	MDGA1	TMEM8B	THY1	PCSK9	EPHB4	DCBLD2	GHRL	LYN	GAS1	FLOT2	PLAUR	AKAP7	ATP8B1	EFNA5	SLC34A3	APP	GSTM3	HSPB1	SLC2A4	IL2RB	RTN4RL1	NCOA6	SULF2	ADAM10	BRCA1	GATA3	AFAP1L2	IL2RG	CD160	ADIPOR2	SLC22A12	NTNG1	SCUBE1	CX3CL1	CROCC
HALLMARK_HEDGEHOG_SIGNALING	http://www.gsea-msigdb.org/gsea/msigdb/human/geneset/HALLMARK_HEDGEHOG_SIGNALING	SHH	PTCH1	NRCAM	NRP1	SCG2	AMOT	UNC5C	ADGRG1	HEY1	GLI1	THY1	SLIT1	CDK6	HEY2	NRP2	TLE3	TLE1	L1CAM	PLG	NKX6-1	NF1	RASA1	ETS2	RTN1	CRMP1	MYH9	VEGFA	CELSR1	CNTFR	ACHE	PML	CDK5R1	VLDLR	OPHN1	LDB1	DPYSL2
HALLMARK_COMPLEMENT	http://www.gsea-msigdb.org/gsea/msigdb/human/geneset/HALLMARK_COMPLEMENT	C2	C1S	CFB	C1R	SERPINE1	MMP14	SERPING1	CTSL	F5	MMP13	F7	CTSS	LGMN	PLG	C1QA	CASP1	GZMA	ADAM9	CALM3	C1QC	TIMP1	DPP4	KLK1	KLKB1	CD59	CR2	MMP15	LAP3	SPOCK2	F10	CTSB	SERPINA1	CTSO	CD40LG	CBLB	PDP1	C4BPB	PLEK	GP9	PLAUR	C3	F2	CASP4	STX4	CTSC	USP15	CR1	DUSP6
HALLMARK_UNFOLDED_PROTEIN_RESPONSE	http://www.gsea-msigdb.org/gsea/msigdb/human/geneset/HALLMARK_UNFOLDED_PROTEIN_RESPONSE	ATF4	HERPUD1	PARN	EXOSC4	HSP90B1	XBP1	EXOSC9	HSPA5	ATF3	EXOSC1	EXOSC5	ASNS	ARFGAP1	WFS1	SRPRB	DNAJB9	TSPYL2	NFYA	CALR	KHSRP	DNAJC3	EXOSC2	NOP14	ATF6	HYOU1	RRP9	NOP56	CXXC1	IGFBP1	CNOT4	DCP2	PDIA6	ATP6V0D1	PREB	SEC31A	GOSR2	SERP1	NFYB	NHP2	DCTN1	SLC7A5	SSR1	EDEM1	EDC4	EIF2AK3	MTHFD2	SRPRA	NOLC1
HALLMARK_PI3K_AKT_MTOR_SIGNALING	http://www.gsea-msigdb.org/gsea/msigdb/human/geneset/HALLMARK_PI3K_AKT_MTOR_SIGNALING	MAPK8	PIK3R3	GRB2	NFKBIB	MAP2K6	MAPK9	AKT1	MAPK1	PLCG1	TRIB3	GSK3B	MAP2K3	CDKN1A	RAC1	RIPK1	AKT1S1	ACTR2	PRKAR2A	YWHAB	HRAS	PDK1	PIKFYVE	TBK1	ACTR3	E2F1	MYD88	ITPR2	SQSTM1	RPS6KA1	PTPN11	MAPKAP1	PLCB1	RAF1	CAMK4	RPTOR	CFL1	CDK4	TRAF2	GNGT1	UBE2N	ADCY2	CDKN1B	VAV3	FGF6	ECSIT	RALB	ARF1	MKNK1
HALLMARK_MTORC1_SIGNALING	http://www.gsea-msigdb.org/gsea/msigdb/human/geneset/HALLMARK_MTORC1_SIGNALING	FADS1	DDIT4	CALR	HK2	PGK1	SLC7A5	CTSC	ACSL3	SLC1A5	M6PR	TFRC	DDIT3	TMEM97	IFRD1	PLOD2	TUBA4A	PSAT1	CORO1A	LDHA	MTHFD2	FADS2	VLDLR	WARS1	SCD	P4HA1	ACTR2	IDH1	SLC2A1	GBE1	SERPINH1	NUPR1	PSMG1	PSPH	NAMPT	CDKN1A	BHLHE40	HSPA9	HSPA5	EGLN3	LGMN	PNP	XBP1	SLA	DDX39A	HSPE1	ACLY	SLC7A11	SSR1
HALLMARK_E2F_TARGETS	http://www.gsea-msigdb.org/gsea/msigdb/human/geneset/HALLMARK_E2F_TARGETS	AURKA	BRCA2	CCP110	CENPE	CKS2	DCLRE1B	DNMT1	DONSON	EED	GINS1	GINS4	H2AZ1	LIG1	MAD2L1	MCM2	MCM4	MCM5	MCM7	MELK	MMS22L	NAA38	NASP	NUDT21	NUP205	ORC6	PCNA	PLK4	POLE	PRIM2	RAD51AP1	RFC2	RPA2	RPA3	SUV39H1	TMPO	UBE2T	WDR90	CDK1	MCM3	TOP2A	MCM6	BIRC5	CCNB2	RRM2	HMGB2	BUB1B	RFC3	EZH2
HALLMARK_MYC_TARGETS_V1	http://www.gsea-msigdb.org/gsea/msigdb/human/geneset/HALLMARK_MYC_TARGETS_V1	PCNA	PSMD8	PSMD7	SET	SNRPA1	RAN	SRSF2	G3BP1	STARD7	NPM1	BUB3	EIF3D	XPO1	FBL	EIF4A1	CANX	NAP1L1	CBX3	CCT3	C1QBP	U2AF1	UBE2L3	SSBP1	SRSF1	TCP1	MCM2	EIF3B	PSMD14	SNRPA	PWP1	APEX1	TXNL4A	HNRNPR	PSMB2	HPRT1	MCM6	NME1	SNRPD1	EEF1B2	HSPD1	CAD	RPL18	PGK1	DDX18	RPS2	LDHA	RUVBL2	RNPS1
HALLMARK_MYC_TARGETS_V2	http://www.gsea-msigdb.org/gsea/msigdb/human/geneset/HALLMARK_MYC_TARGETS_V2	SLC19A1	MRTO4	TMEM97	RRP9	PES1	TFB2M	EXOSC5	IPO4	NDUFAF4	NOC4L	MYC	SRM	PA2G4	GNL3	NOLC1	WDR43	RABEPK	NOP16	TBRG4	DDX18	NIP7	WDR74	BYSL	HSPD1	PLK4	NOP2	PPAN	NOP56	RCL1	NPM1	AIMP2	RRP12	PPRC1	TCOF1	MCM5	HK2	CBX3	PLK1	PHB1	MCM4	CDK4	DUSP2	MYBBP1A	UTP20	PRMT3	FARSA	MAP3K6	LAS1L
HALLMARK_EPITHELIAL_MESENCHYMAL_TRANSITION	http://www.gsea-msigdb.org/gsea/msigdb/human/geneset/HALLMARK_EPITHELIAL_MESENCHYMAL_TRANSITION	COL3A1	COL5A2	COL5A1	FBN1	COL1A1	FN1	COL6A3	SERPINE1	COL1A2	COL4A1	COL4A2	VCAN	IGFBP3	TGFBI	SPARC	LUM	LAMC1	LOX	LAMC2	CCN2	TAGLN	COL7A1	LOXL2	COL6A2	ITGAV	THBS2	COL16A1	NNMT	TPM1	CDH2	MMP2	COL11A1	THBS1	FAP	BGN	SERPINH1	FSTL1	POSTN	THY1	SPP1	TNC	TFPI2	NID2	ITGB5	MMP3	VIM	LOXL1	FBLN5
HALLMARK_INFLAMMATORY_RESPONSE	http://www.gsea-msigdb.org/gsea/msigdb/human/geneset/HALLMARK_INFLAMMATORY_RESPONSE	CXCL10	CCL2	CCL5	FPR1	CCL20	IL1A	CXCL8	CCL7	CCL22	CXCL11	CCR7	EDN1	CD40	CXCL9	IL6	IL1B	TLR2	IL1R1	CD69	ICAM1	CCRL2	AQP9	EREG	C3AR1	GNA15	CMKLR1	PTGER4	LIF	IL15	NAMPT	OPRK1	ITGB8	PTAFR	ADM	PLAUR	NFKB1	INHBA	OSM	TNFSF10	TNFSF15	IFNGR2	ADGRE1	IL12B	CSF1	CXCL6	TNFRSF9	LYN	ACVR2A
HALLMARK_XENOBIOTIC_METABOLISM	http://www.gsea-msigdb.org/gsea/msigdb/human/geneset/HALLMARK_XENOBIOTIC_METABOLISM	CYP1A1	FAH	DCXR	CYP1A2	GSTA3	CYP2J2	CYP27A1	ADH1C	UGDH	ASL	NQO1	ALAS1	GSTM4	CYP2C18	PTS	CYB5A	ACOX2	EPHX1	LCAT	SLC35D1	GSS	FMO3	IDH1	AKR1C3	SLC22A1	GSTO1	ARG1	CDO1	FMO1	ALDH9A1	POR	NDRG2	UPB1	ECH1	PTGES	PDK4	AHCY	COMT	AOX1	CFB	DDAH2	HGFAC	F11	CYP26A1	MCCC2	SERPINA6	GNMT	BLVRB
HALLMARK_FATTY_ACID_METABOLISM	http://www.gsea-msigdb.org/gsea/msigdb/human/geneset/HALLMARK_FATTY_ACID_METABOLISM	ACAA1	ACAA2	ACADL	ACADM	ACOT8	ACOX1	ACSL1	ALDH3A2	MIX23	CPT2	CYP4A11	DECR1	ECH1	ECI1	ELOVL5	FABP1	FABP2	HADH	HIBCH	HMGCL	HSD17B11	IDH1	ME1	MGLL	MLYCD	PCBD1	RETSAT	S100A10	SUCLG1	VNN1	EHHADH	ALDH9A1	HADHB	ECHS1	ACADS	CA2	HSD17B10	ALDH1A1	ACADVL	HSD17B4	CA4	ADH1C	ADH7	PTS	MAOA	HAO2	HSD17B7	MCEE
HALLMARK_OXIDATIVE_PHOSPHORYLATION	http://www.gsea-msigdb.org/gsea/msigdb/human/geneset/HALLMARK_OXIDATIVE_PHOSPHORYLATION	NDUFS3	UQCRB	NDUFS2	SDHA	UQCRC1	NDUFA9	NDUFS4	NDUFS1	NDUFA2	NDUFS8	SDHB	NNT	ATP5PO	ATP5MC3	NDUFS7	ATP5F1A	NDUFV1	COX5B	UQCRH	NDUFA1	ATP5F1C	ATP5F1B	COX7B	SDHD	CYCS	NDUFA6	NDUFAB1	COX8A	ACO2	ATP5MC1	CYC1	NDUFB6	ATP5F1E	COX5A	UQCRC2	COX6A1	ATP5F1D	COX6C	ATP5PF	NDUFB3	IDH3B	OGDH	NDUFB8	SURF1	COX6B1	NDUFB5	NDUFA4	NDUFB1
HALLMARK_GLYCOLYSIS	http://www.gsea-msigdb.org/gsea/msigdb/human/geneset/HALLMARK_GLYCOLYSIS	PGK1	ALDOA	ENO1	TPI1	PFKP	ERO1A	ALDOB	VEGFA	MXI1	PKM	HK2	LDHA	EXT1	SLC25A10	GUSB	PFKFB1	PGAM1	PYGB	AK4	P4HA1	PMM2	FAM162A	SDC1	EGLN3	PC	B4GALT7	FBP2	IGFBP3	CHPF	B3GAT3	CHST12	HS2ST1	MPI	GNPDA1	AKR1A1	PPFIA4	B3GAT1	CHPF2	G6PD	MDH2	CHST6	PGLS	PGAM2	CHST1	GPC1	GFUS	ALG1	GFPT1
HALLMARK_REACTIVE_OXYGEN_SPECIES_PATHWAY	http://www.gsea-msigdb.org/gsea/msigdb/human/geneset/HALLMARK_REACTIVE_OXYGEN_SPECIES_PATHWAY	GSR	PRDX2	TXNRD1	SOD1	GCLC	CAT	GPX4	MPO	PRDX1	PRDX6	GCLM	TXN	SOD2	PRDX4	SELENOS	PDLIM1	TXNRD2	LAMTOR5	G6PD	MSRA	MBP	SRXN1	NQO1	OXSR1	GLRX2	HMOX2	FES	PFKP	NDUFB4	GPX3	SCAF4	CDKN2D	MGST1	ABCC1	FTL	ATOX1	STK25	EGLN2	ERCC2	SBNO2	JUNB	PTPA	LSP1	NDUFA6	HHEX	GLRX	NDUFS2	PRNP
HALLMARK_P53_PATHWAY	http://www.gsea-msigdb.org/gsea/msigdb/human/geneset/HALLMARK_P53_PATHWAY	CDKN1A	BTG2	MDM2	CCNG1	FAS	TOB1	GADD45A	PHLDA3	TAP1	CDKN2B	SFN	ZMAT3	DDB2	EI24	PERP	DDIT4	ATF3	BAX	SESN1	FDXR	PIDD1	SAT1	CDKN2A	AEN	PPM1D	FOXO3	BTG1	TXNIP	SLC19A2	IER3	TP53	NOTCH1	RRAD	DCXR	NINJ1	FOS	S100A10	FBXW7	PLK3	XPC	AK1	TRIAP1	BAK1	CCND2	APAF1	PDGFA	NDRG1	RALGDS
HALLMARK_UV_RESPONSE_UP	http://www.gsea-msigdb.org/gsea/msigdb/human/geneset/HALLMARK_UV_RESPONSE_UP	NXF1	SLC6A8	BAK1	CDC5L	HSPA2	POLR2H	ALAS1	TUBA4A	C4BPB	CCNE1	EPHX1	GRPEL1	ICAM1	FEN1	ARRB2	JUNB	CTSV	DGAT1	ATF3	CASP3	RASGRP1	TMBIM6	FOS	TAP1	E2F5	RAB27A	CCND3	SLC25A4	SPR	CDKN2B	SHOX2	OLFM1	IGFBP2	LYN	CLTB	BCL2L11	LHX2	NFKBIA	MSX1	H2AX	NR4A1	GLS	CDC34	MMP14	STK25	PDAP1	ABCB1	BSG
HALLMARK_UV_RESPONSE_DN	http://www.gsea-msigdb.org/gsea/msigdb/human/geneset/HALLMARK_UV_RESPONSE_DN	TJP1	NFIB	TGFBR3	TFPI	MMP16	ABCC1	MAP2K5	AGGF1	PLCB4	MET	IRS1	PTPRM	AKT3	SIPA1L1	NR1D2	ATRN	ANXA2	ADD3	CDKN1B	ATXN1	CAP2	PRDM2	TOGARAM1	SDC2	SMAD3	SLC7A1	GCNT1	RUNX1	RND3	PLPP3	NR3C1	YTHDC1	PPARG	ADGRL2	DLG1	ATP2B4	NIPBL	PEX14	MYC	RASA2	FZD2	BMPR1A	LPAR1	PRKCA	MGMT	PRKCE	RXRA	LTBP1
HALLMARK_ANGIOGENESIS	http://www.gsea-msigdb.org/gsea/msigdb/human/geneset/HALLMARK_ANGIOGENESIS	VCAN	POSTN	FSTL1	LRPAP1	STC1	LPL	VEGFA	PF4	THBD	FGFR1	TNFRSF21	CCND2	COL5A2	ITGAV	SERPINA5	KCNJ8	APP	JAG1	COL3A1	SPP1	NRP1	OLR1	PDGFA	PTK2	SLCO2A1	PGLYRP1	VAV2	S100A4	MSX1	VTN	TIMP1	APOH	PRG2	JAG2	LUM	CXCL6
HALLMARK_HEME_METABOLISM	http://www.gsea-msigdb.org/gsea/msigdb/human/geneset/HALLMARK_HEME_METABOLISM	ALAS2	PPOX	FECH	HMBS	GYPB	ALAD	RHD	GYPA	SELENBP1	BLVRB	GYPE	GYPC	EPB42	SLC4A1	RHCE	RHAG	TAL1	MARCHF8	SPTB	UROD	HBQ1	DCAF11	ERMAP	EIF2AK1	CPOX	MPP1	GLRX5	TSPAN5	OSBP2	ANK1	NFE2	AHSP	SPTA1	MAP2K3	BNIP3L	SLC22A4	CLIC2	TRAK2	GCLC	KEL	RANBP10	TRIM10	TSPO2	UROS	XK	SNCA	MARK3	UBAC1
HALLMARK_COAGULATION	http://www.gsea-msigdb.org/gsea/msigdb/human/geneset/HALLMARK_COAGULATION	F2	PROC	C1S	MMP14	F10	PLG	C1R	SERPINE1	SERPING1	C2	F12	CFI	MMP2	C3	F9	CTSO	TMPRSS6	MMP9	PROZ	MMP1	CFB	BMP1	VWF	FGA	F11	THBD	FURIN	MMP11	F8	LGMN	HPN	CTSB	MBL2	F13B	TIMP1	CTSV	MMP8	A2M	MMP10	MASP2	FGG	C8A	PLAU	ADAM9	GSN	CAPN2	PLAT	FN1
HALLMARK_IL2_STAT5_SIGNALING	http://www.gsea-msigdb.org/gsea/msigdb/human/geneset/HALLMARK_IL2_STAT5_SIGNALING	SOCS2	CISH	PIM1	IL2RA	TNFRSF4	SOCS1	TNFRSF9	XBP1	RRAGD	HK2	PHLDA1	IL2RB	CTLA4	NFIL3	CD83	IKZF2	IL10	TNFRSF18	DHRS3	ECM1	ADAM19	SLC2A3	HIPK2	BATF3	BHLHE40	PTGER2	DENND5A	ITIH5	PHTF2	GADD45B	NRP1	NCOA3	CD79B	AHR	TNFRSF1B	NDRG1	BCL2L1	GABARAPL1	LIF	TIAM1	BMPR2	MAP3K8	RHOB	MYC	S100A1	ETFBKMT	CAPG	ST3GAL4
HALLMARK_BILE_ACID_METABOLISM	http://www.gsea-msigdb.org/gsea/msigdb/human/geneset/HALLMARK_BILE_ACID_METABOLISM	SCP2	ABCD3	SLC27A2	HSD3B7	HSD17B4	AKR1D1	ABCD2	PEX1	CYP8B1	PNPLA8	PHYH	SLC27A5	CYP7B1	CYP27A1	PEX26	AGXT	PEX7	CROT	CYP39A1	ABCA3	CYP7A1	HACL1	PIPOX	PEX6	SOD1	GNPAT	HSD3B1	ABCA2	HAO1	PEX16	ABCD1	ACSL1	MLYCD	ABCG8	AQP9	ISOC1	NR1H4	PEX19	NPC1	HSD17B11	AMACR	CYP46A1	PEX13	IDH1	PEX11A	HSD17B6	EPHX2	PRDX5
HALLMARK_PEROXISOME	http://www.gsea-msigdb.org/gsea/msigdb/human/geneset/HALLMARK_PEROXISOME	ABCD3	ACOT8	ACOX1	ACSL1	ECH1	ECI2	EHHADH	GSTK1	HSD17B4	MLYCD	PEX11A	RETSAT	SLC27A2	PEX13	PEX14	SCP2	HSD3B7	GNPAT	ABCD2	SLC25A17	PEX2	ACAA1	HAO2	HSD17B11	CRAT	PEX11B	LONP2	IDH1	FIS1	PEX6	ABCB4	SOD1	ABCB1	ISOC1	YWHAH	EPHX2	ABCD1	HMGCL	ACSL5	ALDH9A1	DHCR24	ELOVL5	NUDT19	PRDX5	CTPS1	IDE	SLC23A2	PEX5
HALLMARK_ALLOGRAFT_REJECTION	http://www.gsea-msigdb.org/gsea/msigdb/human/geneset/HALLMARK_ALLOGRAFT_REJECTION	PTPRC	IL12B	TGFB1	IL12A	CD3E	CD3D	CD28	LYN	HCLS1	IL18	CRTAM	IFNG	CD3G	CD86	IL10	UBE2N	BCL10	CD4	LCK	NCK1	C2	HLA-A	ITGB2	HLA-DQA1	CD1D	CD80	HLA-DRA	THY1	TLR1	HLA-G	HLA-DMB	IL7	IL4	TNF	CD247	IL2	HLA-DMA	STAT1	IRF4	SRGN	INHBA	TLR3	ZAP70	CD74	CD40	TRAF2	B2M	BCL3
HALLMARK_SPERMATOGENESIS	http://www.gsea-msigdb.org/gsea/msigdb/human/geneset/HALLMARK_SPERMATOGENESIS	PDHA2	TSSK2	TNP1	ZPBP	DPEP3	ADAM2	ACTL7B	GAPDHS	TUBA3C	LDHC	DDX25	PRM2	TCP11	PIAS2	PAPOLB	OAZ3	PHF7	ODF1	ACRBP	YBX2	CSNK2A2	NAA11	TULP2	ADAD1	SYCP1	DDX4	MLF1	TEKT2	SPATA6	PGK2	HSPA2	ACRV1	CLPB	CRISP2	ZC2HC1C	AKAP4	CCNA1	CCT6B	PACRG	GSG1	THEG	HSPA4L	CST8	DCC	HSPA1L	GSTM3	DNAJB8	IL13RA2
HALLMARK_KRAS_SIGNALING_UP	http://www.gsea-msigdb.org/gsea/msigdb/human/geneset/HALLMARK_KRAS_SIGNALING_UP	ANGPTL4	ITGA2	SPRY2	HBEGF	RBP4	HSD11B1	ETV4	GLRX	DUSP6	SCG5	ETV5	ITGB2	AKT2	PPBP	G0S2	GABRA3	IRF8	BIRC3	FGF9	DCBLD2	INHBA	TFPI	TSPAN1	ADAM8	SLPI	PRKG2	MMP11	MMP10	TMEM158	TNFAIP3	PRDM1	GALNT3	ETS1	MMP9	WNT7A	IGFBP3	SPP1	ETV1	CLEC4A	CCND2	TSPAN7	ITGBL1	EMP1	CDADC1	KIF5C	TRIB2	SDCCAG8	PCP4
HALLMARK_KRAS_SIGNALING_DN	http://www.gsea-msigdb.org/gsea/msigdb/human/geneset/HALLMARK_KRAS_SIGNALING_DN	CDH16	SPTBN2	FGFR3	NOS1	PDE6B	SIDT1	NTF3	SCN10A	TAS2R4	DTNB	HTR1D	MAST3	SLC6A3	CLDN8	TGM1	PCDHB1	THRB	YPEL1	RYR2	GDNF	CAMK1D	AMBN	LFNG	SERPINA10	ALOX12B	CALCB	FGGY	SPRR3	ATP6V1B1	EDN1	UPK3B	GAMT	PRODH	RYR1	GPR19	SLC29A3	EDN2	GPRC5C	C5	ZC2HC1C	EDAR	KCNMB1	TENT5C	STAG3	KRT4	SLC25A23	INSL5	GP1BA
HALLMARK_PANCREAS_BETA_CELLS	http://www.gsea-msigdb.org/gsea/msigdb/human/geneset/HALLMARK_PANCREAS_BETA_CELLS	PAX6	NEUROD1	ISL1	NKX2-2	PCSK1	NKX6-1	SLC2A2	SEC11A	DCX	SPCS1	FOXA2	GCK	MAFB	INS	PDX1	ABCC8	IAPP	SRP9	NEUROG3	FOXO1	AKT3	GCG	DPP4	PAX4	SYT13	SCGN	HNF1A	STXBP1	CHGA	VDR	PCSK2	INSM1	SST	ELP4	SRPRB	PAK3	G6PC2	PKLR	LMO2	SRP14
BIOCARTA_GRANULOCYTES_PATHWAY	http://www.gsea-msigdb.org/gsea/msigdb/human/geneset/BIOCARTA_GRANULOCYTES_PATHWAY	CXCL8	IFNG	IL1A	CSF3	SELP	ITGAM	ITGAL	TNF	ITGB2	PECAM1	ICAM2	C5	SELPLG	ICAM1	SELL
BIOCARTA_LYM_PATHWAY	http://www.gsea-msigdb.org/gsea/msigdb/human/geneset/BIOCARTA_LYM_PATHWAY	CXCL8	IL1A	MADCAM1	VCAM1	ITGAL	CD34	ITGB2	PECAM1	ICAM2	ITGA4	GLYCAM1	ICAM1	ITGB1	SELL
BIOCARTA_BLYMPHOCYTE_PATHWAY	http://www.gsea-msigdb.org/gsea/msigdb/human/geneset/BIOCARTA_BLYMPHOCYTE_PATHWAY	CD80	ITGAL	CR1	ITGB2	CR2	CD40	HLA-DRA	HLA-DRB5	ICAM1	FCGR2B	PTPRC	HLA-DRB1	HLA-DRB4	HLA-DRB3
BIOCARTA_CARM_ER_PATHWAY	http://www.gsea-msigdb.org/gsea/msigdb/human/geneset/BIOCARTA_CARM_ER_PATHWAY	HDAC2	HDAC6	HDAC4	HDAC1	NCOR2	NRIP1	BRCA1	ESR1	NR0B1	CARM1	HDAC5	CREBBP	PHB2	GRIP1	EP300	HDAC3	CCND1	PPARGC1A	SPEN	TBP	GTF2A1	MED1	H3C14	MEF2C	SRA1	PELP1
BIOCARTA_LAIR_PATHWAY	http://www.gsea-msigdb.org/gsea/msigdb/human/geneset/BIOCARTA_LAIR_PATHWAY	CXCL8	IL1A	SELP	KNG1	C7	VCAM1	ITGAL	TNF	ITGB2	ITGA4	C6	C5	C3	SELPLG	ICAM1	ITGB1	IL6
BIOCARTA_VDR_PATHWAY	http://www.gsea-msigdb.org/gsea/msigdb/human/geneset/BIOCARTA_VDR_PATHWAY	PRMT1	CHAF1A	SMARCD1	HDAC1	TSC2	SUPT16H	SMARCC2	CARM1	SMARCA4	COPS2	ACTL6A	CREBBP	NCOR1	ARID1A	TOP2B	SMARCC1	EP300	VDR	KAT2B	RXRA	NCOA1	MED1	SMARCE1	BAZ1B
BIOCARTA_MTA3_PATHWAY	http://www.gsea-msigdb.org/gsea/msigdb/human/geneset/BIOCARTA_MTA3_PATHWAY	SNAI1	TUBA4A	HDAC1	MBD3	ESR1	TUBA3C	SNAI2	MTA3	PDZK1	CDH1	GREB1	ALDOA	HSPB1	MTA1	GAPDH	TUBA1A	CTSD	HSPB2
BIOCARTA_GABA_PATHWAY	http://www.gsea-msigdb.org/gsea/msigdb/human/geneset/BIOCARTA_GABA_PATHWAY	UBQLN1	GABRA5	GABRA6	GABRA2	GABRA3	GABRA1	GPHN	GABRA4	NSF	GABARAP
BIOCARTA_EGFR_SMRTE_PATHWAY	http://www.gsea-msigdb.org/gsea/msigdb/human/geneset/BIOCARTA_EGFR_SMRTE_PATHWAY	THRA	NCOR2	MAP2K1	THRB	EGF	MAPK14	EGFR	RXRA	ZBTB16	MAP3K1	RARA
BIOCARTA_MONOCYTE_PATHWAY	http://www.gsea-msigdb.org/gsea/msigdb/human/geneset/BIOCARTA_MONOCYTE_PATHWAY	SELP	SELE	ITGAM	ITGAL	ITGB2	PECAM1	ITGA4	CD44	ICAM1	ITGB1	SELL
BIOCARTA_RARRXR_PATHWAY	http://www.gsea-msigdb.org/gsea/msigdb/human/geneset/BIOCARTA_RARRXR_PATHWAY	NCOR2	KAT2B	TBP	RXRA	GTF2A1	NCOA1	RARA
BIOCARTA_NUCLEARRS_PATHWAY	http://www.gsea-msigdb.org/gsea/msigdb/human/geneset/BIOCARTA_NUCLEARRS_PATHWAY	CYP2B6	CYP1A2	RARG	CYP4A11	NR1I2	CYP2E1	CYP24A1	PPARA	ABCD2	ABCG1	ABCG5	CYP26A1	PPARG	CYP2C9	NR1H4	NR1I3	ABCC2	NR0B2	CYP4B1	NR1H3	CYP8B1	ABCC3	ABCB1	VDR	CYP27B1	ABCB4	RARB	RARA	ABCB11	ABCA1	PPARD	ABCD3	CYP4A22	CYP3A4
BIOCARTA_RANMS_PATHWAY	http://www.gsea-msigdb.org/gsea/msigdb/human/geneset/BIOCARTA_RANMS_PATHWAY	RAN	RANBP1	RANGAP1	TPX2	AURKA	NUMA1	RCC1	KPNB1	KPNA2	KIF15
BIOCARTA_TEL_PATHWAY	http://www.gsea-msigdb.org/gsea/msigdb/human/geneset/BIOCARTA_TEL_PATHWAY	PPP2CA	BCL2	MYC	XRCC6	TNKS	XRCC5	RB1	TP53	TERF1	EGFR	TERT	KRAS	TEP1	HSP90AA1	AKT1	PRKCA	IGF1R
BIOCARTA_SARS_PATHWAY	http://www.gsea-msigdb.org/gsea/msigdb/human/geneset/BIOCARTA_SARS_PATHWAY	ANPEP	NCL	GPT	EIF4E	FBL	CKM	MAPK14
BIOCARTA_PDZS_PATHWAY	http://www.gsea-msigdb.org/gsea/msigdb/human/geneset/BIOCARTA_PDZS_PATHWAY	ACTA1	PCLO	NFASC	EPB41	ADD1	DLG1	DLG2	NRXN3	SPTAN1	GUK1	DLG4	CASK	SPTBN1	NCAM1	GRIN1	ANK1	ENSG00000247416	DLG3
BIOCARTA_RACC_PATHWAY	http://www.gsea-msigdb.org/gsea/msigdb/human/geneset/BIOCARTA_RACC_PATHWAY	GUCY1A1	GUCY1A2	GUCY1B1	GNAS	TRPC3	KCNQ2	ADCY1	TRPC4	KCNQ3	GUCY1B2	KCNQ5	KCNQ4	TRPV4	NOS3	TRPC5
BIOCARTA_EICOSANOID_PATHWAY	http://www.gsea-msigdb.org/gsea/msigdb/human/geneset/BIOCARTA_EICOSANOID_PATHWAY	PTGER2	ALOX5	EPHX1	HPGDS	PTGES	CYP2J2	PTGER1	PTGS2	PTGER4	PTGS1	EPHX2	CYSLTR2	PTGIS	PLCB1	TBXA2R	PTGER3	PTGIR	PLA2G4A	ALOX5AP	TBXAS1	PTGFR	CYSLTR1
BIOCARTA_CHREBP_PATHWAY	http://www.gsea-msigdb.org/gsea/msigdb/human/geneset/BIOCARTA_CHREBP_PATHWAY	PRKAA1	PRKAB2	PPP2CA	GNAS	PRKACG	ADCY1	PRKAR1A	ACSM1	PRKAR2B	PRKAA2	PRKACB	PRKAR1B	PRKAG1	PRKAG3	PRKAR2A	MLXIPL	PRKAG2	ACSBG1	PRKAB1
BIOCARTA_LIS1_PATHWAY	http://www.gsea-msigdb.org/gsea/msigdb/human/geneset/BIOCARTA_LIS1_PATHWAY	DYNLL1	DCX	PAFAH1B1	DCTN6	DNAH6	LRP8	DNAH2	NDEL1	ABL1	CDK5R1	DCTN3	DCTN1	DNAH8	CLIP1	DNAH3	CSNK2A1	CDK5	DNAH1	RELN
BIOCARTA_HSWI_SNF_PATHWAY	http://www.gsea-msigdb.org/gsea/msigdb/human/geneset/BIOCARTA_HSWI_SNF_PATHWAY	SMARCD1	NF1	NR3C1	SMARCC2	SMARCA4	ARID1A	SMARCC1	ACTB	SMARCB1	TBP	GTF2A1	SMARCE1
BIOCARTA_PCAF_PATHWAY	http://www.gsea-msigdb.org/gsea/msigdb/human/geneset/BIOCARTA_PCAF_PATHWAY	IRF3	IRF7	IRF4	HMGB1	IRF1	CREBBP	RELA	IRF5	KAT2B	ATF2	NFKB1	IRF2	JUN
BIOCARTA_LYMPHOCYTE_PATHWAY	http://www.gsea-msigdb.org/gsea/msigdb/human/geneset/BIOCARTA_LYMPHOCYTE_PATHWAY	SELE	ITGAL	ITGB2	PECAM1	ITGA4	CD44	ICAM1	ITGB1	SELL
BIOCARTA_AMAN_PATHWAY	http://www.gsea-msigdb.org/gsea/msigdb/human/geneset/BIOCARTA_AMAN_PATHWAY	FUT7	MAN2C1	FUT9	MAN1A1	MAN2A2	MAN1C1	ST8SIA4	MAN2B1	FUT4	MAN1A2	B3GALT2	ST3GAL4	FUT5	FUT6	B3GALT1
BIOCARTA_NEUTROPHIL_PATHWAY	http://www.gsea-msigdb.org/gsea/msigdb/human/geneset/BIOCARTA_NEUTROPHIL_PATHWAY	SELE	ITGAM	ITGAL	ITGB2	PECAM1	CD44	ICAM1	SELL
BIOCARTA_EFP_PATHWAY	http://www.gsea-msigdb.org/gsea/msigdb/human/geneset/BIOCARTA_EFP_PATHWAY	CDK2	CCNB1	CDK4	CDK6	CDK7	SMURF1	CCNB2	ESR1	CDK8	TP53	SMURF2	SFN	TRIM25	CDK5	CDK3	CDK1
BIOCARTA_CREM_PATHWAY	http://www.gsea-msigdb.org/gsea/msigdb/human/geneset/BIOCARTA_CREM_PATHWAY	FSHR	FSHB	ADCY1	CREM	XPO1	FHL5
BIOCARTA_ERAD_PATHWAY	http://www.gsea-msigdb.org/gsea/msigdb/human/geneset/BIOCARTA_ERAD_PATHWAY	MAN2C1	MAN1A1	MAN2A2	FBXO2	CUL1	SKP1	MAN1C1	EDEM1	UBE2I	MAN2B1	MAN1A2	RBX1	SAE1	MOGS	SEC61A1	CANX	GANAB	UBA2	UGGT1
BIOCARTA_BTG2_PATHWAY	http://www.gsea-msigdb.org/gsea/msigdb/human/geneset/BIOCARTA_BTG2_PATHWAY	NGF	PRMT1	CHAF1B	CHAF1A	BTG1	RB1	TP53	HOXB9	FGF1	BTG2	CCND1
BIOCARTA_TERT_PATHWAY	http://www.gsea-msigdb.org/gsea/msigdb/human/geneset/BIOCARTA_TERT_PATHWAY	HDAC1	MYC	MAX	MZF1	TP53	SP3	WT1	SP1
BIOCARTA_GHRELIN_PATHWAY	http://www.gsea-msigdb.org/gsea/msigdb/human/geneset/BIOCARTA_GHRELIN_PATHWAY	IGFALS	SST	GHRH	IGF1	RAPGEF5	IGFBP6	IGFBP2	IGFBP3	IGFBP4	GHRL	IGFBP5	IGFBP1	GH1
BIOCARTA_VOBESITY_PATHWAY	http://www.gsea-msigdb.org/gsea/msigdb/human/geneset/BIOCARTA_VOBESITY_PATHWAY	ADIPOQ	NR3C1	PPARG	LPL	HSD11B1	TNF	RETN	RXRA
BIOCARTA_ERBB3_PATHWAY	http://www.gsea-msigdb.org/gsea/msigdb/human/geneset/BIOCARTA_ERBB3_PATHWAY	ERBB3	UBE2D1	EGF	NRG1	EGFR
BIOCARTA_CTBP1_PATHWAY	http://www.gsea-msigdb.org/gsea/msigdb/human/geneset/BIOCARTA_CTBP1_PATHWAY	SUMO1	ZEB1	CTBP1	UBE2I	CDH1	SAE1	UBA2	NOS1
BIOCARTA_PRION_PATHWAY	http://www.gsea-msigdb.org/gsea/msigdb/human/geneset/BIOCARTA_PRION_PATHWAY	APLP1	BCL2	NFE2L2	LAMA1	RPSA	PRNP	GFAP	DNAJB1	DNAJB6	LAMC1	LAMB1	HSPA5
BIOCARTA_PLK3_PATHWAY	http://www.gsea-msigdb.org/gsea/msigdb/human/geneset/BIOCARTA_PLK3_PATHWAY	CDC25C	CHEK1	YWHAH	ATR	CHEK2	ATM	TP53	PLK3
BIOCARTA_FXR_PATHWAY	http://www.gsea-msigdb.org/gsea/msigdb/human/geneset/BIOCARTA_FXR_PATHWAY	LDLR	NR1H4	NR0B2	NR1H3	FABP6	RXRA	ABCA1
BIOCARTA_MHC_PATHWAY	http://www.gsea-msigdb.org/gsea/msigdb/human/geneset/BIOCARTA_MHC_PATHWAY	TAP2	PSMB6	PSMB8	HLA-A	TAP1	PSMB5	CD74	HLA-DRA	B2M	HLA-DRB5	PSMB9	HLA-DRB1	HLA-DRB4	HLA-DRB3
BIOCARTA_ACETAMINOPHEN_PATHWAY	http://www.gsea-msigdb.org/gsea/msigdb/human/geneset/BIOCARTA_ACETAMINOPHEN_PATHWAY	CYP1A2	CYP2E1	PTGS2	PTGS1	NR1I3
BIOCARTA_PRC2_PATHWAY	http://www.gsea-msigdb.org/gsea/msigdb/human/geneset/BIOCARTA_PRC2_PATHWAY	HDAC2	RBBP4	HDAC1	EZH1	PHC1	BMI1	COMMD3-BMI1	YY1	EZH2	SUZ12	RBBP7	EED	RING1	CBX4
BIOCARTA_SM_PATHWAY	http://www.gsea-msigdb.org/gsea/msigdb/human/geneset/BIOCARTA_SM_PATHWAY	SNRPC	SNRPB	SNRPF	SNRPB2	SNRPE	SNRPD3	U2AF1	SNRPD1	SNRPG	SNRPA	SNRNP70	SNRPD2	SNRPA1	SRSF2
BIOCARTA_RANBP2_PATHWAY	http://www.gsea-msigdb.org/gsea/msigdb/human/geneset/BIOCARTA_RANBP2_PATHWAY	HDAC6	RAN	HDAC4	SUMO1	HDAC1	PIAS1	RANGAP1	HDAC9	RANBP2	MDM2	PIAS2
BIOCARTA_IRES_PATHWAY	http://www.gsea-msigdb.org/gsea/msigdb/human/geneset/BIOCARTA_IRES_PATHWAY	EIF4A1	EIF4G2	EIF4E	EIF4G1	EIF4G3	EIF4A2	EIF3A
BIOCARTA_PLC_PATHWAY	http://www.gsea-msigdb.org/gsea/msigdb/human/geneset/BIOCARTA_PLC_PATHWAY	PIK3CG	VAV1	PIK3R1	PLCG1	PLCB1	PRKCB	AKT1	PRKCA	PIK3CA
BIOCARTA_BBCELL_PATHWAY	http://www.gsea-msigdb.org/gsea/msigdb/human/geneset/BIOCARTA_BBCELL_PATHWAY	FASLG	FAS	CD28	CD40	HLA-DRA	HLA-DRB5	CD40LG	CD4	HLA-DRB1	HLA-DRB4	HLA-DRB3
BIOCARTA_CDC25_PATHWAY	http://www.gsea-msigdb.org/gsea/msigdb/human/geneset/BIOCARTA_CDC25_PATHWAY	CDC25C	CHEK1	CDC25B	YWHAH	WEE1	MYT1	ATM	CDC25A	CDK1
BIOCARTA_DSP_PATHWAY	http://www.gsea-msigdb.org/gsea/msigdb/human/geneset/BIOCARTA_DSP_PATHWAY	MAPK3	DUSP2	DUSP8	MAPK8	DUSP1	DUSP6	DUSP4	MAPK14	DUSP9
BIOCARTA_NPC_PATHWAY	http://www.gsea-msigdb.org/gsea/msigdb/human/geneset/BIOCARTA_NPC_PATHWAY	RAN	RANGAP1	RANBP2	NUTF2	RCC1	NUP210	KPNB1	NUP62	KPNA2	NUP153	NUP214
BIOCARTA_FLUMAZENIL_PATHWAY	http://www.gsea-msigdb.org/gsea/msigdb/human/geneset/BIOCARTA_FLUMAZENIL_PATHWAY	GABRA5	GPX1	GABRA6	GABRA2	GABRA3	GABRA1	GABRA4	SOD1	PRKCE
BIOCARTA_MELANOCYTE_PATHWAY	http://www.gsea-msigdb.org/gsea/msigdb/human/geneset/BIOCARTA_MELANOCYTE_PATHWAY	KITLG	RPS6KA1	BCL2	MITF	KIT	CREB1	EP300
BIOCARTA_S1P_PATHWAY	http://www.gsea-msigdb.org/gsea/msigdb/human/geneset/BIOCARTA_S1P_PATHWAY	MBTPS1	LDLR	HMGCS1	SREBF2	MBTPS2	LIMA1	SCAP	SREBF1
BIOCARTA_HBX_PATHWAY	http://www.gsea-msigdb.org/gsea/msigdb/human/geneset/BIOCARTA_HBX_PATHWAY	HRAS	SHC1	LAMTOR5	GRB2	PTK2B	CREB1	SOS1
BIOCARTA_MALATEX_PATHWAY	http://www.gsea-msigdb.org/gsea/msigdb/human/geneset/BIOCARTA_MALATEX_PATHWAY	ME1	PC	SLC25A1	SLC25A11	ACLY	MDH1	PDHA1	CS
BIOCARTA_TSP1_PATHWAY	http://www.gsea-msigdb.org/gsea/msigdb/human/geneset/BIOCARTA_TSP1_PATHWAY	CD36	CASP3	THBS1	FYN	MAPK14	JUN	FOS
BIOCARTA_NPP1_PATHWAY	http://www.gsea-msigdb.org/gsea/msigdb/human/geneset/BIOCARTA_NPP1_PATHWAY	SPP1	COL4A1	ALPL	COL4A6	COL4A5	COL4A2	IBSP	ENPP1	COL4A3	COL4A4
BIOCARTA_CPSF_PATHWAY	http://www.gsea-msigdb.org/gsea/msigdb/human/geneset/BIOCARTA_CPSF_PATHWAY	CSTF3	CSTF2	CSTF1	PAPOLA	CPSF4	CPSF1	CPSF3	CPSF2	PABPN1	BCL2L2-PABPN1
BIOCARTA_HES_PATHWAY	http://www.gsea-msigdb.org/gsea/msigdb/human/geneset/BIOCARTA_HES_PATHWAY	FZD1	HEY2	WNT1	HES1	DLL1	HES7	GSK3B	RBPJ	NOTCH2	NOTCH1	HNF1A	DVL1
BIOCARTA_ERBB4_PATHWAY	http://www.gsea-msigdb.org/gsea/msigdb/human/geneset/BIOCARTA_ERBB4_PATHWAY	PSEN1	NRG3	ERBB4	ADAM17	NRG2	PRKCB	PRKCA
BIOCARTA_RHODOPSIN_PATHWAY	http://www.gsea-msigdb.org/gsea/msigdb/human/geneset/BIOCARTA_RHODOPSIN_PATHWAY	SAG	RCVRN	ENSG00000290147	SLC25A22	GRK1	RHO	SLC25A18	PDE6A	PDE6B	ENSG00000236754	PDE6G
BIOCARTA_RNAPOL3_PATHWAY	http://www.gsea-msigdb.org/gsea/msigdb/human/geneset/BIOCARTA_RNAPOL3_PATHWAY	GTF3C1	BRF1	GTF3C3	GTF3C5	TBP	SSB	GTF3C4
BIOCARTA_TERC_PATHWAY	http://www.gsea-msigdb.org/gsea/msigdb/human/geneset/BIOCARTA_TERC_PATHWAY	NFYA	NFYB	RB1	SP3	SP1	NFYC
BIOCARTA_EOSINOPHILS_PATHWAY	http://www.gsea-msigdb.org/gsea/msigdb/human/geneset/BIOCARTA_EOSINOPHILS_PATHWAY	IL3	CSF2	IL5	CCL11	CCR3	CCL5	HLA-DRA	HLA-DRB5	HLA-DRB1	HLA-DRB4	HLA-DRB3
BIOCARTA_REELIN_PATHWAY	http://www.gsea-msigdb.org/gsea/msigdb/human/geneset/BIOCARTA_REELIN_PATHWAY	LRP8	VLDLR	FYN	DAB1	CDK5R1	CDK5	RELN
BIOCARTA_BARD1_PATHWAY	http://www.gsea-msigdb.org/gsea/msigdb/human/geneset/BIOCARTA_BARD1_PATHWAY	BRCA1	FANCD2	FANCA	FANCE	FANCC	FANCG	BARD1	FANCF
BIOCARTA_LDL_PATHWAY	http://www.gsea-msigdb.org/gsea/msigdb/human/geneset/BIOCARTA_LDL_PATHWAY	CSF1	LPL	LDLR	ACAT1	CCL2	IL6
BIOCARTA_SAM68_PATHWAY	http://www.gsea-msigdb.org/gsea/msigdb/human/geneset/BIOCARTA_SAM68_PATHWAY	MAPK3	HRAS	MAPK1	KHDRBS1	RASA1	CDK1
BIOCARTA_FBW7_PATHWAY	http://www.gsea-msigdb.org/gsea/msigdb/human/geneset/BIOCARTA_FBW7_PATHWAY	CDK2	TFDP1	CUL1	SKP1	CCNE1	RB1	CDC34	FBXW7	E2F1
BIOCARTA_CB1R_PATHWAY	http://www.gsea-msigdb.org/gsea/msigdb/human/geneset/BIOCARTA_CB1R_PATHWAY	CNR2	CNR1	PLD2	PLD3	BAAT	PLD1	FAAH
BIOCARTA_SUMO_PATHWAY	http://www.gsea-msigdb.org/gsea/msigdb/human/geneset/BIOCARTA_SUMO_PATHWAY	SUMO1	UBE2I	SUMO2	SUMO3	SAE1	UBA2
BIOCARTA_IFNA_PATHWAY	http://www.gsea-msigdb.org/gsea/msigdb/human/geneset/BIOCARTA_IFNA_PATHWAY	IRF9	IFNA1	TYK2	IFNB1	JAK1	IFNAR1	STAT2	IFNAR2	STAT1
BIOCARTA_PKC_PATHWAY	http://www.gsea-msigdb.org/gsea/msigdb/human/geneset/BIOCARTA_PKC_PATHWAY	NFKBIA	GNAQ	PLCB1	PRKCB	RELA	PRKCA	NFKB1
BIOCARTA_PPARG_PATHWAY	http://www.gsea-msigdb.org/gsea/msigdb/human/geneset/BIOCARTA_PPARG_PATHWAY	PPARG	LPL	CREBBP	EP300	PPARGC1A	RXRA	NCOA1	MED1
BIOCARTA_ION_PATHWAY	http://www.gsea-msigdb.org/gsea/msigdb/human/geneset/BIOCARTA_ION_PATHWAY	P2RY2	PLCG1	PRKCB	PTK2B	PRKCA
BIOCARTA_PELP1_PATHWAY	http://www.gsea-msigdb.org/gsea/msigdb/human/geneset/BIOCARTA_PELP1_PATHWAY	MAPK3	ESR1	MAPK1	CREBBP	EP300	PELP1
BIOCARTA_STAT3_PATHWAY	http://www.gsea-msigdb.org/gsea/msigdb/human/geneset/BIOCARTA_STAT3_PATHWAY	MAPK3	TYK2	JAK1	MTOR	MAPK1	STAT3	JAK3	JAK2
BIOCARTA_EEA1_PATHWAY	http://www.gsea-msigdb.org/gsea/msigdb/human/geneset/BIOCARTA_EEA1_PATHWAY	EGF	RAB5A	EGFR	HGS	TF	TFRC	EEA1
BIOCARTA_MITR_PATHWAY	http://www.gsea-msigdb.org/gsea/msigdb/human/geneset/BIOCARTA_MITR_PATHWAY	MYOD1	HDAC9	CAMK1G	YWHAH	CAMK1
BIOCARTA_CIRCADIAN_PATHWAY	http://www.gsea-msigdb.org/gsea/msigdb/human/geneset/BIOCARTA_CIRCADIAN_PATHWAY	ARNTL	CRY1	CLOCK	PER1	CSNK1E	CRY2
BIOCARTA_RECK_PATHWAY	http://www.gsea-msigdb.org/gsea/msigdb/human/geneset/BIOCARTA_RECK_PATHWAY	MMP14	HRAS	MMP9	RECK	MMP2	TIMP1	TIMP4	TIMP2	TIMP3
BIOCARTA_MSP_PATHWAY	http://www.gsea-msigdb.org/gsea/msigdb/human/geneset/BIOCARTA_MSP_PATHWAY	IL1B	CSF1	TNF	CCL2	MST1	MST1R
BIOCARTA_SLRP_PATHWAY	http://www.gsea-msigdb.org/gsea/msigdb/human/geneset/BIOCARTA_SLRP_PATHWAY	BGN	KERA	LUM	EPYC	FMOD	DCN
BIOCARTA_ALTERNATIVE_PATHWAY	http://www.gsea-msigdb.org/gsea/msigdb/human/geneset/BIOCARTA_ALTERNATIVE_PATHWAY	CFP	CFB	C7	C8A	CFD	C6	C5	C3	C9
BIOCARTA_FOSB_PATHWAY	http://www.gsea-msigdb.org/gsea/msigdb/human/geneset/BIOCARTA_FOSB_PATHWAY	JUND	GRIA2	PPP1R1B	FOSB	CDK5
BIOCARTA_NOTCH_PATHWAY	http://www.gsea-msigdb.org/gsea/msigdb/human/geneset/BIOCARTA_NOTCH_PATHWAY	PSEN1	DLL1	ADAM17	RBPJ	NOTCH1	FURIN
BIOCARTA_TUBBY_PATHWAY	http://www.gsea-msigdb.org/gsea/msigdb/human/geneset/BIOCARTA_TUBBY_PATHWAY	HTR2C	GNAQ	PLCB1	TUB	CHRM1
BIOCARTA_MRP_PATHWAY	http://www.gsea-msigdb.org/gsea/msigdb/human/geneset/BIOCARTA_MRP_PATHWAY	ABCC1	ABCC3	ABCB1	GSTP1	ABCB4	ABCB11
BIOCARTA_DICER_PATHWAY	http://www.gsea-msigdb.org/gsea/msigdb/human/geneset/BIOCARTA_DICER_PATHWAY	AGO1	DICER1	AGO3	AGO4	AGO2
BIOCARTA_PLCD_PATHWAY	http://www.gsea-msigdb.org/gsea/msigdb/human/geneset/BIOCARTA_PLCD_PATHWAY	PLCD1	ADRA1B	PRKCB	TGM2	PRKCA
BIOCARTA_RAN_PATHWAY	http://www.gsea-msigdb.org/gsea/msigdb/human/geneset/BIOCARTA_RAN_PATHWAY	RAN	RANBP1	RANGAP1	RANBP2	RCC1
BIOCARTA_WNT_LRP6_PATHWAY	http://www.gsea-msigdb.org/gsea/msigdb/human/geneset/BIOCARTA_WNT_LRP6_PATHWAY	DKK1	FZD1	DKK2	WNT8B	WNT8A	KREMEN2
BIOCARTA_PEPI_PATHWAY	http://www.gsea-msigdb.org/gsea/msigdb/human/geneset/BIOCARTA_PEPI_PATHWAY	CXCL8	ELANE	CELA1	GRN	SLPI	CELA2A	CELA2B	CELA3B
BIOCARTA_IFNG_PATHWAY	http://www.gsea-msigdb.org/gsea/msigdb/human/geneset/BIOCARTA_IFNG_PATHWAY	IFNG	JAK1	IFNGR1	IFNGR2	JAK2	STAT1
BIOCARTA_BOTULIN_PATHWAY	http://www.gsea-msigdb.org/gsea/msigdb/human/geneset/BIOCARTA_BOTULIN_PATHWAY	VAMP2	SNAP25	CHRNA1	CHRM1	STX1A
KEGG_N_GLYCAN_BIOSYNTHESIS	http://www.gsea-msigdb.org/gsea/msigdb/human/geneset/KEGG_N_GLYCAN_BIOSYNTHESIS	ALG13	DOLPP1	RPN1	ALG14	MAN1B1	ALG3	B4GALT1	MGAT5	RPN2	STT3A	MGAT3	DAD1	MGAT2	ALG12	TUSC3	MAN1C1	DPM2	DPM1	GANAB	ALG1	MGAT4A	ALG10B	STT3B	MAN1A2	ALG10	ALG11	ALG8	ALG2	DPAGT1	RFT1	DPM3	DDOST	MGAT4B	ALG6	MAN2A2	MAN1A1	MAN2A1	ST6GAL1	B4GALT3	ALG5	B4GALT2	MGAT5B	ALG9	MOGS	FUT8	MGAT1
KEGG_OTHER_GLYCAN_DEGRADATION	http://www.gsea-msigdb.org/gsea/msigdb/human/geneset/KEGG_OTHER_GLYCAN_DEGRADATION	ENGASE	GLB1	MANBA	MAN2B1	GBA	NEU4	NEU2	NEU1	FUCA1	FUCA2	AGA	MAN2C1	MAN2B2	NEU3	HEXB	HEXA
KEGG_O_GLYCAN_BIOSYNTHESIS	http://www.gsea-msigdb.org/gsea/msigdb/human/geneset/KEGG_O_GLYCAN_BIOSYNTHESIS	GALNT4	GALNT15	GALNTL5	GALNT6	GALNT5	GALNT16	GALNTL6	GALNT13	GCNT3	GALNT10	ST6GALNAC1	GALNT9	GALNT7	GCNT4	GALNT11	GCNT1	GALNT8	GALNT14	B3GNT6	C1GALT1	GALNT18	GALNT12	GALNT2	GALNT3	GALNT17	GALNT1	ST3GAL2	ST3GAL1	B4GALT5	C1GALT1C1
KEGG_GLYCOSAMINOGLYCAN_DEGRADATION	http://www.gsea-msigdb.org/gsea/msigdb/human/geneset/KEGG_GLYCOSAMINOGLYCAN_DEGRADATION	HS3ST3A1	HPSE	HPSE2	GLB1	GUSB	HYAL3	GNS	HYAL4	HYAL1	HYAL2	SPAM1	HGSNAT	GALNS	IDUA	HS3ST3B1	SGSH	HEXB	NAGLU	HEXA	IDS	ARSB
KEGG_GLYCOSAMINOGLYCAN_BIOSYNTHESIS_KERATAN_SULFATE	http://www.gsea-msigdb.org/gsea/msigdb/human/geneset/KEGG_GLYCOSAMINOGLYCAN_BIOSYNTHESIS_KERATAN_SULFATE	CHST2	B4GAT1	B3GNT2	CHST1	B4GALT1	B3GNT7	ST3GAL2	B4GALT3	ST3GAL1	B4GALT2	B4GALT4	CHST4	ST3GAL3	FUT8	CHST6
KEGG_GLYCEROLIPID_METABOLISM	http://www.gsea-msigdb.org/gsea/msigdb/human/geneset/KEGG_GLYCEROLIPID_METABOLISM	MBOAT2	GPAM	LIPG	DGKZ	DGKE	DGKD	DGKH	MBOAT1	GK	DGAT2	GK2	GLA	ALDH7A1	AGK	TKFC	AGPAT3	AWAT2	AGPAT4	AKR1B1	PNLIPRP2	PNLIPRP1	PNLIP	DGAT1	GLYCTK	LPL	ALDH1B1	DGKQ	ALDH2	DGKB	DGKG	AKR1A1	DGKA	PLPP3	LIPC	DGKI	LCLAT1	GPAT3	MGLL	GPAT4	ALDH9A1	ALDH3A2	PNPLA3	PLPP1	PLPP2	AGPAT1	AGPAT2	CEL	GPAT2
KEGG_GLYCOSYLPHOSPHATIDYLINOSITOL_GPI_ANCHOR_BIOSYNTHESIS	http://www.gsea-msigdb.org/gsea/msigdb/human/geneset/KEGG_GLYCOSYLPHOSPHATIDYLINOSITOL_GPI_ANCHOR_BIOSYNTHESIS	PIGP	PIGW	PIGM	PIGN	PIGS	PIGF	DPM2	PIGQ	PIGH	PIGO	PIGG	PIGZ	GPAA1	PIGU	PGAP1	PIGT	PIGK	PIGY	PIGL	PIGV	PIGB	PIGX	PIGA	GPLD1	PIGC
KEGG_GLYCEROPHOSPHOLIPID_METABOLISM	http://www.gsea-msigdb.org/gsea/msigdb/human/geneset/KEGG_GLYCEROPHOSPHOLIPID_METABOLISM	PEMT	PLA2G15	GPD1	GPD1L	LPGAT1	GPAM	MBOAT2	MBOAT7	CHAT	LPCAT1	PTDSS1	ACHE	PLA2G3	DGKZ	ETNK1	DGKE	DGKD	PCYT1A	DGKH	JMJD7-PLA2G4B	CHPT1	MBOAT1	PLA2G6	PLA2G2E	PLA2G10	LPCAT3	PLA2G2A	ETNK2	PLA2G4A	PLA2G5	PLA2G12B	PLA2G4B	PTDSS2	PLA2G2F	PCYT2	CDS1	AGPAT3	AGPAT4	PGS1	LYPLA1	PLA2G1B	ADPRM	CDIPT	DGKQ	CDS2	DGKB	DGKG	PLPP3
KEGG_ETHER_LIPID_METABOLISM	http://www.gsea-msigdb.org/gsea/msigdb/human/geneset/KEGG_ETHER_LIPID_METABOLISM	ENPP2	PAFAH1B1	PLPP3	LPCAT1	PLA2G3	ENPP6	LPCAT4	PLA2G4E	JMJD7-PLA2G4B	CHPT1	AGPS	PLA2G6	PAFAH1B3	PLA2G2E	PLA2G10	PAFAH2	PLA2G2A	PLA2G4A	PLA2G5	PLA2G12B	PLA2G4B	PLA2G7	PLA2G2F	PLPP1	PLPP2	PLA2G2C	PAFAH1B2	PLA2G2D	LPCAT2	PLD1	PLA2G12A	PLD2	PLA2G1B
KEGG_ARACHIDONIC_ACID_METABOLISM	http://www.gsea-msigdb.org/gsea/msigdb/human/geneset/KEGG_ARACHIDONIC_ACID_METABOLISM	EPHX2	CYP2E1	ALOX5	CYP4A11	CYP2J2	GGT1	PLA2G3	AKR1C3	PTGIS	ALOX12B	CYP4F2	CYP2C18	PTGES2	ALOX15B	ALOX15	JMJD7-PLA2G4B	PLA2G6	PLA2G2E	PLA2G10	PLA2G2A	PLA2G4A	PLA2G5	PTGS2	PLA2G12B	PTGS1	PLA2G4B	PLA2G2F	ALOX12	CYP2C9	GPX7	GPX6	CYP2C19	CYP2C8	CBR1	CYP2B6	CBR3	CYP2U1	PLA2G1B	LTA4H	PTGES	GPX5	GPX1	CYP4A22	GPX2	GPX3	GPX4	CYP4F3	PLA2G4E
KEGG_LINOLEIC_ACID_METABOLISM	http://www.gsea-msigdb.org/gsea/msigdb/human/geneset/KEGG_LINOLEIC_ACID_METABOLISM	CYP2E1	CYP3A5	CYP2J2	CYP3A4	PLA2G3	AKR1B10	CYP2C18	CYP1A2	ALOX15	PLA2G4E	JMJD7-PLA2G4B	PLA2G6	PLA2G2E	PLA2G10	PLA2G2A	PLA2G4A	CYP3A43	PLA2G5	PLA2G12B	PLA2G4B	PLA2G2F	PLA2G2C	PLA2G2D	CYP2C9	PLA2G12A	CYP2C19	CYP2C8	CYP3A7	PLA2G1B
KEGG_ALPHA_LINOLENIC_ACID_METABOLISM	http://www.gsea-msigdb.org/gsea/msigdb/human/geneset/KEGG_ALPHA_LINOLENIC_ACID_METABOLISM	JMJD7-PLA2G4B	PLA2G6	PLA2G2E	PLA2G10	PLA2G2A	PLA2G4A	PLA2G5	PLA2G12B	PLA2G4B	PLA2G2F	FADS2	ACOX3	PLA2G2C	PLA2G2D	PLA2G3	PLA2G12A	ACOX1	PLA2G4E	PLA2G1B
KEGG_SPHINGOLIPID_METABOLISM	http://www.gsea-msigdb.org/gsea/msigdb/human/geneset/KEGG_SPHINGOLIPID_METABOLISM	GAL3ST1	SGPP2	GLB1	GALC	SGMS2	GBA	SPHK2	NEU2	PLPP3	NEU1	ACER2	UGCG	DEGS2	ARSA	SPHK1	SGPL1	NEU3	SMPD4	SGMS1	ACER3	CERK	SMPD2	ENPP7	DEGS1	SGPP1	NEU4	GLA	ACER1	PLPP1	ASAH1	PLPP2	SMPD1	B4GALT6	SPTLC2	SPTLC1	SMPD3	KDSR	UGT8	ASAH2
KEGG_GLYCOSPHINGOLIPID_BIOSYNTHESIS_LACTO_AND_NEOLACTO_SERIES	http://www.gsea-msigdb.org/gsea/msigdb/human/geneset/KEGG_GLYCOSPHINGOLIPID_BIOSYNTHESIS_LACTO_AND_NEOLACTO_SERIES	B3GNT4	B3GNT2	ST3GAL6	B4GALT1	B3GNT5	FUT9	FUT7	FUT6	FUT5	FUT4	FUT3	FUT2	FUT1	B4GAT1	GCNT2	B3GNT3	B3GALT5	ABO	B4GALT3	B4GALT2	ST3GAL4	B4GALT4	ST3GAL3	B3GALT2	B3GALT1	ST8SIA1
KEGG_GLYCOSPHINGOLIPID_BIOSYNTHESIS_GLOBO_SERIES	http://www.gsea-msigdb.org/gsea/msigdb/human/geneset/KEGG_GLYCOSPHINGOLIPID_BIOSYNTHESIS_GLOBO_SERIES	A4GALT	B3GALT5	GLA	FUT9	ST3GAL2	GBGT1	ST3GAL1	FUT2	FUT1	HEXB	NAGA	ST8SIA1	B3GALNT1	HEXA
KEGG_GLYCOSPHINGOLIPID_BIOSYNTHESIS_GANGLIO_SERIES	http://www.gsea-msigdb.org/gsea/msigdb/human/geneset/KEGG_GLYCOSPHINGOLIPID_BIOSYNTHESIS_GANGLIO_SERIES	ST6GALNAC4	ST6GALNAC3	ST6GALNAC6	B4GALNT1	GLB1	ST6GALNAC5	SLC33A1	ST3GAL5	ST3GAL2	ST3GAL1	HEXB	ST8SIA1	B3GALT4	ST8SIA5	HEXA
KEGG_RIBOFLAVIN_METABOLISM	http://www.gsea-msigdb.org/gsea/msigdb/human/geneset/KEGG_RIBOFLAVIN_METABOLISM	ACP4	ENPP3	ENPP1	ACP6	RFK	ACP3	FLAD1	TYR	MTMR7	MTMR6	PHPT1	MTMR1	ACP1	ACP2	ACP5	MTMR2
KEGG_NICOTINATE_AND_NICOTINAMIDE_METABOLISM	http://www.gsea-msigdb.org/gsea/msigdb/human/geneset/KEGG_NICOTINATE_AND_NICOTINAMIDE_METABOLISM	NMNAT1	NT5C2	ENPP3	ENPP1	BST1	NNT	AOX1	CD38	NT5M	NADSYN1	NUDT12	NT5C1B	NT5C3A	NMRK1	NT5C1A	QPRT	NAMPT	NT5C	NMNAT3	PNP	NMNAT2	NT5E	NADK	NNMT
KEGG_PANTOTHENATE_AND_COA_BIOSYNTHESIS	http://www.gsea-msigdb.org/gsea/msigdb/human/geneset/KEGG_PANTOTHENATE_AND_COA_BIOSYNTHESIS	PPCS	ENPP3	PANK3	PPCDC	ENPP1	VNN2	VNN1	PANK1	PANK4	UPB1	DPYS	COASY	DPYD	PANK2	BCAT1	BCAT2
KEGG_AMINOACYL_TRNA_BIOSYNTHESIS	http://www.gsea-msigdb.org/gsea/msigdb/human/geneset/KEGG_AMINOACYL_TRNA_BIOSYNTHESIS	CARS2	DARS2	RARS1	SARS1	VARS2	YARS2	WARS1	AARS1	FARSA	HARS1	SARS2	RARS2	NARS1	LARS2	FARSB	AARS2	YARS1	NARS2	GARS1	IARS2	KARS1	WARS2	TARS3	LARS1	VARS1	PARS2	MARS2	CARS1	IARS1	TARS2	SEPSECS	MTFMT	TARS1	DARS1	HARS2	PSTK	QARS1	EARS2	EPRS1	FARS2	MARS1
KEGG_BASAL_TRANSCRIPTION_FACTORS	http://www.gsea-msigdb.org/gsea/msigdb/human/geneset/KEGG_BASAL_TRANSCRIPTION_FACTORS	TBPL2	TAF1L	TAF2	TAF4	TAF7L	TAF1	TAF9B	GTF2A1L	STON1	TBP	GTF2A1	GTF2B	GTF2A2	TAF11	TAF12	TAF5L	TAF13	GTF2IRD1	TAF9	TAF10	GTF2H2	TAF7	GTF2H1	TAF6L	GTF2F2	GTF2F1	GTF2E2	TAF4B	TAF6	GTF2E1	TAF5	GTF2I	GTF2H4	TBPL1	GTF2H3
KEGG_NON_HOMOLOGOUS_END_JOINING	http://www.gsea-msigdb.org/gsea/msigdb/human/geneset/KEGG_NON_HOMOLOGOUS_END_JOINING	XRCC4	MRE11	POLL	POLM	NHEJ1	LIG4	FEN1	DNTT	XRCC5	RAD50	XRCC6	PRKDC	DCLRE1C
KEGG_SNARE_INTERACTIONS_IN_VESICULAR_TRANSPORT	http://www.gsea-msigdb.org/gsea/msigdb/human/geneset/KEGG_SNARE_INTERACTIONS_IN_VESICULAR_TRANSPORT	STX12	STX2	VAMP5	GOSR2	SNAP29	STX7	STX6	STX1A	STX11	STX16	VAMP1	VAMP3	BNIP1	STX3	VAMP2	STX10	VAMP7	SNAP47	SEC22B	VAMP4	VAMP8	YKT6	SNAP23	BET1L	STX18	GOSR1	SNAP25	USE1	STX5	STX4	STX19	VTI1B	BET1	VTI1A	TSNARE1	STX8	STX1B	STX17
KEGG_LYSOSOME	http://www.gsea-msigdb.org/gsea/msigdb/human/geneset/KEGG_LYSOSOME	PLA2G15	AP3B2	GGA1	SLC11A1	PPT1	MFSD8	CTSZ	NAGPA	IGF2R	ARSG	ATP6V0A1	CTSW	ATP6V0B	LGMN	CTSS	AP4S1	LAMP2	ATP6AP1	LAPTM5	AP1S3	CLTCL1	AP4B1	AP3B1	LAMP3	ATP6V0A4	CTSL	ABCB9	AP1B1	CTSK	SLC11A2	GNPTAB	SMPD1	CTSH	AP1G1	CTSG	CTSE	LAPTM4A	GM2A	LAMP1	CTSO	GGA2	CTSV	AP3M1	CTSC	GBA	AP3D1	CD164	ATP6V1H
KEGG_CARDIAC_MUSCLE_CONTRACTION	http://www.gsea-msigdb.org/gsea/msigdb/human/geneset/KEGG_CARDIAC_MUSCLE_CONTRACTION	CACNA2D1	CACNB1	COX8A	CACNB2	UQCR10	COX7C	CACNB3	CACNB4	CACNG1	COX6CP3	FXYD2	CACNG8	RYR2	CACNG6	ATP2A2	CACNG7	TPM2	MT-CYB	TPM1	ATP1B2	ATP1B3	ATP1A4	ATP1B1	MT-CO2	COX7B	MT-CO1	COX7A1	COX7A2	COX8C	COX6C	MT-CO3	CACNA2D3	COX6B1	CACNA1D	SLC8A1	COX5B	SLC9A1	UQCR10P1	CACNA1C	TNNI3	CACNA1F	COX4I1	ATP1A1	CACNA2D2	CACNA1S	COX7B2	ATP1A3	TNNC1
KEGG_RENIN_ANGIOTENSIN_SYSTEM	http://www.gsea-msigdb.org/gsea/msigdb/human/geneset/KEGG_RENIN_ANGIOTENSIN_SYSTEM	LNPEP	ACE2	REN	ANPEP	CMA1	CTSA	CTSG	THOP1	AGT	AGTR1	ACE	AGTR2	NLN	ENPEP	CPA3	MAS1	MME
KEGG_CIRCADIAN_RHYTHM_MAMMAL	http://www.gsea-msigdb.org/gsea/msigdb/human/geneset/KEGG_CIRCADIAN_RHYTHM_MAMMAL	NPAS2	PER3	PER2	CSNK1D	CRY1	BHLHE41	BHLHE40	NR1D1	CRY2	CSNK1E	PER1	CLOCK	ARNTL
KEGG_TASTE_TRANSDUCTION	http://www.gsea-msigdb.org/gsea/msigdb/human/geneset/KEGG_TASTE_TRANSDUCTION	TAS2R60	GRM4	PLCB2	ADCY8	ADCY6	TAS2R42	TAS1R2	TAS1R1	TRPM5	ASIC2	PDE1A	CACNA1A	ITPR3	CACNA1B	TAS2R5	ADCY4	GNAT3	GNG13	TAS2R3	TAS2R9	TAS1R3	TAS2R1	KCNB1	TAS2R16	TAS2R4	SCNN1G	GNB3	PRKX	GNG3	SCNN1B	SCNN1A	TAS2R43	TAS2R40	TAS2R41	TAS2R39	TAS2R14	PRKACA	PRKACB	PRKACG	GNAS	TAS2R38	GNB1	TAS2R20	TAS2R50	TAS2R45	TAS2R8	TAS2R46	TAS2R7
KEGG_PROXIMAL_TUBULE_BICARBONATE_RECLAMATION	http://www.gsea-msigdb.org/gsea/msigdb/human/geneset/KEGG_PROXIMAL_TUBULE_BICARBONATE_RECLAMATION	SLC25A10	GLUD2	PCK2	CA2	CA4	PCK1	GLS2	FXYD2	MDH1	SLC38A3	ATP1A1	GLUD1	ATP1A3	SLC4A4	ATP1A2	GLS	ATP1B2	ATP1B3	ATP1A4	ATP1B1	AQP1	ATP1B4	SLC9A3
KEGG_PATHOGENIC_ESCHERICHIA_COLI_INFECTION	http://www.gsea-msigdb.org/gsea/msigdb/human/geneset/KEGG_PATHOGENIC_ESCHERICHIA_COLI_INFECTION	TUBA1A	PRKCA	KRT18	WAS	CLDN1	TUBB4A	TUBB4B	TUBB3	RHOA	CTTN	ROCK1	TUBB2A	WASL	LY96	ABL1	TUBA1B	ARPC4	CD14	ARPC5	ITGB1	ARPC1B	ARPC3	ACTG1	ARPC2	NCL	TUBB7P	TUBA3D	NCK1	YWHAQ	TLR5	TUBB2B	TUBAL3	CTNNB1	TUBA3C	TUBB8	TUBA8	TUBA4A	NCK2	TUBA1C	ACTB	ROCK2	TUBB1	HCLS1	EZR	ARHGEF2	ARPC1A	TLR4	TUBB6
KEGG_SYSTEMIC_LUPUS_ERYTHEMATOSUS	http://www.gsea-msigdb.org/gsea/msigdb/human/geneset/KEGG_SYSTEMIC_LUPUS_ERYTHEMATOSUS	CD80	CD86	H2BU1	CD28	MACROH2A1	H3Y2	H2AC1	H2AC7	H2AW	H2AC8	FCGR1A	H2AC21	H3C14	H2AC19	C9	CTSG	H3Y1	H4C9	FCGR3B	FCGR2A	C8A	H3-4	C7	FCGR3A	C8G	FCGR2B	C8B	HLA-DRB4	HLA-DRB5	HLA-DRB3	C6	C5	ELANE	H4-16	C4B	C4A	H4C15	HLA-DPA1	H2AB3	HLA-DPB1	HLA-DQA1	HLA-DQA2	HLA-DQB1	H4C14	H2BC3	H2AX	H2AZ1	H2BC5
KEGG_PRIMARY_IMMUNODEFICIENCY	http://www.gsea-msigdb.org/gsea/msigdb/human/geneset/KEGG_PRIMARY_IMMUNODEFICIENCY	ZAP70	CD4	TNFRSF13C	IKBKG	IL2RG	RFXAP	TAP2	RFX5	CD8A	CD8B	TAP1	ICOS	UNG	IL7R	ADA	CD40LG	CD40	AICDA	BTK	BLNK	CD19	RAG2	RAG1	CD3D	CD3E	RFXANK	AIRE	CD79A	TNFRSF13B	JAK3	IGLL1	CIITA	LCK	PTPRC	DCLRE1C
KEGG_HYPERTROPHIC_CARDIOMYOPATHY_HCM	http://www.gsea-msigdb.org/gsea/msigdb/human/geneset/KEGG_HYPERTROPHIC_CARDIOMYOPATHY_HCM	CACNA2D1	CACNB1	CACNB2	CACNB3	CACNB4	CACNG1	TNF	ITGA9	IGF1	RYR2	CACNG8	LMNA	CACNG6	ATP2A2	CACNG7	ITGA4	TPM2	ITGA3	TPM1	ITGA2B	ITGA7	ITGA5	EMD	ITGA11	PRKAG2	DMD	CACNA2D3	CACNA1D	SLC8A1	CACNA1C	TNNI3	CACNA1F	ITGB3	CACNA2D2	CACNA1S	ITGB4	PRKAG3	TNNC1	ITGB5	ITGB6	ITGB7	ITGAV	ITGB1	TPM4	ACTC1	ACTG1	CACNA2D4	MYBPC3
KEGG_ARRHYTHMOGENIC_RIGHT_VENTRICULAR_CARDIOMYOPATHY_ARVC	http://www.gsea-msigdb.org/gsea/msigdb/human/geneset/KEGG_ARRHYTHMOGENIC_RIGHT_VENTRICULAR_CARDIOMYOPATHY_ARVC	CACNA2D1	CACNB1	CACNB2	CACNB3	CACNB4	CACNG1	ITGA9	CACNG8	RYR2	JUP	LMNA	CACNG6	ATP2A2	CACNG7	ITGA4	ITGA3	ITGA2B	ITGA7	LEF1	ITGA5	EMD	ACTN4	ITGA11	DSC2	DSG2	ACTN1	DMD	CACNA2D3	CACNA1D	SLC8A1	CACNA1C	CACNA1F	ITGB3	CACNA2D2	CACNA1S	ITGB4	ITGB5	ITGB6	ITGB7	ITGAV	ITGB1	TCF7	ACTG1	CACNA2D4	PKP2	CTNNA1	CDH2	TCF7L2
KEGG_DILATED_CARDIOMYOPATHY	http://www.gsea-msigdb.org/gsea/msigdb/human/geneset/KEGG_DILATED_CARDIOMYOPATHY	CACNA2D1	CACNB1	CACNB2	ADCY8	CACNB3	ADCY9	CACNB4	ADCY6	CACNG1	ADCY7	ADCY5	TNF	ITGA9	IGF1	RYR2	CACNG8	CACNG6	LMNA	CACNG7	ATP2A2	ADRB1	ITGA4	TPM2	ITGA3	TPM1	ITGA2B	ITGA7	ITGA5	EMD	ITGA11	DMD	CACNA2D3	CACNA1D	SLC8A1	CACNA1C	TNNI3	CACNA1F	ITGB3	CACNA2D2	CACNA1S	ITGB4	ADCY4	TNNC1	ITGB5	ITGB6	ITGB7	ITGAV	ITGB1
PID_HDAC_CLASSII_PATHWAY	http://www.gsea-msigdb.org/gsea/msigdb/human/geneset/PID_HDAC_CLASSII_PATHWAY	TUBB2A	RANGAP1	NCOR2	HDAC9	HDAC5	YWHAB	GATA2	BCOR	GNG2	YWHAE	HDAC7	RANBP2	HDAC3	ANKRA2	ESR1	NR3C1	HDAC11	GNB1	RAN	GATA1	SUMO1	BCL6	MEF2C	SRF	UBE2I	HDAC6	HSP90AA1	HDAC10	RFXANK	GRK2	XPO1	CAMK4	HDAC4	TUBA1B
PID_DNA_PK_PATHWAY	http://www.gsea-msigdb.org/gsea/msigdb/human/geneset/PID_DNA_PK_PATHWAY	PRKDC	XRCC6	APLF	CSNK2A1	XRCC5	POLL	APTX	CSNK2A2	XRCC4	DNTT	LIG4	DCLRE1C	NHEJ1	PNKP	CSNK2B	POLM
PID_INTEGRIN_CS_PATHWAY	http://www.gsea-msigdb.org/gsea/msigdb/human/geneset/PID_INTEGRIN_CS_PATHWAY	ITGA2B	ITGA7	ITGA3	ITGA8	ITGA5	ITGB1	ITGAE	ITGAL	ITGAM	ITGB5	ITGB8	ITGA11	ITGB4	ITGA6	ITGA2	ITGA10	ITGAD	ITGA1	ITGB2	ITGB3	ITGAV	ITGB6	ITGB7	ITGA9	ITGA4	ITGAX
PID_ARF6_TRAFFICKING_PATHWAY	http://www.gsea-msigdb.org/gsea/msigdb/human/geneset/PID_ARF6_TRAFFICKING_PATHWAY	PIP5K1C	SLC2A4	DNM2	ARF6	ITGA2	ITGA1	NME1	EXOC6	MAPK8IP3	IL2RA	ITGB1	ITGA4	VAMP3	SPAG9	EXOC2	ITGA8	CPE	CTNNB1	ASAP2	EXOC4	PLD2	ITGA6	ITGA5	RALA	CTNNA1	ITGAV	PLD1	EXOC3	CTNND1	INS	TSHR	AGTR1	EDNRB	SCAMP2	ADRB2	ITGA3	ACAP1	ITGA9	CLTC	EXOC1	ITGA10	ITGA11	ITGA7	EXOC7	EXOC5	AVPR2	KLC1	CDH1
PID_ILK_PATHWAY	http://www.gsea-msigdb.org/gsea/msigdb/human/geneset/PID_ILK_PATHWAY	PPP1R14A	RAC1	RUVBL2	ZEB1	TACC3	PPP1R14B	CDC42	ELMO2	RHOG	PARP1	NACA	LIMS2	GSK3B	LIMS1	ZYX	XPO1	GIT2	RICTOR	PPP1R12A	PARVG	ILK	ARHGEF6	MYL9	PARVA	CDC37	AURKA	HSP90AA1	CCND1	TNS1	CREB1	ILKAP	PARVB	RUVBL1	ACTN1	JUN	PPP1R14C	CTNNB1	SNAI1	AKT1	ARHGEF7	NCK2	PXN	IQGAP1	CKAP5	DIAPH1
PID_CIRCADIAN_PATHWAY	http://www.gsea-msigdb.org/gsea/msigdb/human/geneset/PID_CIRCADIAN_PATHWAY	ATR	NPAS2	PER2	CSNK1E	TIMELESS	ARNTL	BHLHE40	CHEK1	CRY2	NR1D1	WDR5	CRY1	DELEC1	CLOCK	NONO	PER1
PID_HDAC_CLASSI_PATHWAY	http://www.gsea-msigdb.org/gsea/msigdb/human/geneset/PID_HDAC_CLASSI_PATHWAY	MBD3	CREBBP	SIN3A	CHD3	SMAD7	STAT3	TNFRSF1A	PRKACA	MXD1	SIRT2	WDR77	FKBP3	RAN	SUMO1	SIRT5	YY1	NCOR2	HDAC6	MBD3L2	RANGAP1	HDAC1	RANBP2	RELA	NR2C1	HDAC9	RBBP4	RBBP7	HDAC3	NCOR1	SMURF1	SMG5	KAT2B	ZFPM1	HDAC10	HDAC4	MBD2	PRMT5	MTA2	NFKB1	NFKBIA	TFCP2	UBE2I	PPARG	MAX	CHD4	TNF	GATAD2B	SIRT3
PID_CONE_PATHWAY	http://www.gsea-msigdb.org/gsea/msigdb/human/geneset/PID_CONE_PATHWAY	ARR3	GUCY2D	SLC24A2	GRK1	GNB5	RDH12	GRK7	GUCY2F	PDE6C	RPE65	CNGA3	GUCA1B	RDH5	CNGB3	RGS9	GNAT2	PDE6H	GNGT2	GUCA1A	RGS9BP	LRAT	GUCA1C	GNB3
PID_ERB_GENOMIC_PATHWAY	http://www.gsea-msigdb.org/gsea/msigdb/human/geneset/PID_ERB_GENOMIC_PATHWAY	SMARCA4	SMARCB1	ESR2	NCOA1	SMARCE1	NR0B2	NEDD8	NCOA2	UBA3	NR0B1	ZNF14	UBE2M	DDX54	NCOA3	C3
PID_VEGF_VEGFR_PATHWAY	http://www.gsea-msigdb.org/gsea/msigdb/human/geneset/PID_VEGF_VEGFR_PATHWAY	FLT1	VEGFA	PGF	VEGFD	NRP2	KDR	FLT4	VEGFB	NRP1	VEGFC
PID_MYC_PATHWAY	http://www.gsea-msigdb.org/gsea/msigdb/human/geneset/PID_MYC_PATHWAY	PPP2R5A	PAK2	SKP2	KAT2A	TRRAP	RUVBL1	TAF12	TAF10	KAT5	RUVBL2	PPP2CA	GSK3B	MYC	SUPT7L	TAF9	HBP1	AXIN1	PML	MAX	PIN1	SUPT3H	CDKN2A	ZBTB17	FBXW7	ACTL6A
PID_RANBP2_PATHWAY	http://www.gsea-msigdb.org/gsea/msigdb/human/geneset/PID_RANBP2_PATHWAY	SUMO1	PIAS2	MDM2	RANBP2	HDAC4	RANGAP1	RAN	HDAC1	XPO1	PIAS1	UBE2I
PID_AR_TF_PATHWAY	http://www.gsea-msigdb.org/gsea/msigdb/human/geneset/PID_AR_TF_PATHWAY	NCOA1	AR	RCHY1	HDAC7	HDAC1	RXRA	APPBP2	KAT2B	GATA2	POU2F1	NR2C2	NCOA2	FOXO1	EGR1	MAP2K4	PKN1	CARM1	EP300	GSK3B	MDM2	HSP90AA1	SPDEF	RXRB	SENP1	SIRT1	MAPK8	HOXB13	CREBBP	CEBPA	SRY	KAT7	EHMT2	SRC	NR3C1	TRIM24	SMARCE1	REL	KAT5	ZMIZ2	SMARCC1	TMPRSS2	RACK1	PDE9A	MAPK14	KLK2	DNAJA1	NR0B1	RXRG
PID_RXR_VDR_PATHWAY	http://www.gsea-msigdb.org/gsea/msigdb/human/geneset/PID_RXR_VDR_PATHWAY	RARB	NR4A1	NR1H2	VDR	RXRB	NR1H3	RXRG	PPARG	NCOA1	THRB	RARA	PPARD	FAM120B	PPARA	RXRA	RARG	TNF	RPS6KB1	TGFB1	THRA	NR1H4	NCOR2	SREBF1	BCL2	ABCA1	MED1
PID_INTEGRIN2_PATHWAY	http://www.gsea-msigdb.org/gsea/msigdb/human/geneset/PID_INTEGRIN2_PATHWAY	F11R	C3	CCN1	TGFBI	FCGR2A	THY1	ITGAD	PLAUR	KNG1	ICAM1	ITGB2	FGB	FGA	ITGAX	CD40LG	ICAM4	GP1BA	ITGAM	FGG	ICAM3	PROC	F10	VCAM1	JAM3	PLAT	ICAM2	PLAU	SPON2	ITGAL
PID_CMYB_PATHWAY	http://www.gsea-msigdb.org/gsea/msigdb/human/geneset/PID_CMYB_PATHWAY	MAD1L1	CEBPB	MAF	CDK6	GSTM1	CSF1R	TFEC	MAT2A	CCNB1	COL1A2	CREBBP	ADA	HSPA8	ZFHX3	EP300	UBE2I	CASP6	TAB1	COPA	PTGS2	SMARCA2	CCND1	ANPEP	CD34	SP1	KIT	PIAS3	ADORA2B	SIN3A	ETS1	KITLG	MYC	PAX5	TAB2	MPO	H2AZ1	SPI1	NLK	PRTN3	BCL2	CEBPA	LECT2	CA1	RAG2	SND1	SLC25A3	ETS2	HES1
PID_ERA_GENOMIC_PATHWAY	http://www.gsea-msigdb.org/gsea/msigdb/human/geneset/PID_ERA_GENOMIC_PATHWAY	C3	POU4F1	POU4F2	APBB1	NR0B1	PGR	NRIP1	AP1B1	NCOA2	NCOA3	EP300	NEDD8	ABCA3	MYC	NCOR1	HDAC1	DSCAM	NCOA7	CD82	SOD1	COL18A1	PDIA2	HSF2	UBE2M	DDX17	ATP5PF	NCOR2	ANP32A	NCOA1	NR0B2	LCOR	PRL	KLRC3	SAFB	DDX54	TRIM59	CTSD	CALCOCO1	CCND1	CEBPB	PRDM15	STAT5A	ESR1	SET	GREB1	LMO4	MED1	JUN
PID_RHODOPSIN_PATHWAY	http://www.gsea-msigdb.org/gsea/msigdb/human/geneset/PID_RHODOPSIN_PATHWAY	GNGT1	GRK1	GNAT1	PDE6A	GNB1	GUCY2D	LRAT	PDE6G	SLC24A1	RHO	GUCA1C	RGS9BP	RDH12	PDE6B	GUCA1B	SAG	RDH5	RPE65	CNGA1	GUCA1A	GUCY2F	RGS9	GNB5
PID_RETINOIC_ACID_PATHWAY	http://www.gsea-msigdb.org/gsea/msigdb/human/geneset/PID_RETINOIC_ACID_PATHWAY	PRKCA	RARA	MAPK3	AKT1	MNAT1	PRKCG	NCOR2	HDAC1	PRKACA	RARB	CCNH	RARG	CDK1	NCOA2	RXRB	HDAC3	NCOA3	NRIP1	MAPK14	RBP1	CREBBP	MAPK8	KAT2B	EP300	MAPK1	VDR	RXRA	RXRG	CDK7	NCOA1
PID_INTEGRIN5_PATHWAY	http://www.gsea-msigdb.org/gsea/msigdb/human/geneset/PID_INTEGRIN5_PATHWAY	ITGB5	ITGAV	TGFBR1	MADCAM1	ITGA4	ITGB7	PLAU	SDC1	ITGB6	FN1	CCN1	VCAM1	VTN	EDIL3	FBN1	PLAUR	ITGB8
PID_HNF3A_PATHWAY	http://www.gsea-msigdb.org/gsea/msigdb/human/geneset/PID_HNF3A_PATHWAY	INS	FOS	SFTPA1	NCOA3	CEBPB	VTN	CYP2C18	FOXA2	SOD1	NFIA	DSCAM	NKX3-1	EP300	NDUFV3	ESR1	AR	BRCA1	AP1B1	CDKN1B	SFTPD	NRIP1	COL18A1	SCGB1A1	GCG	JUN	NR2F2	PRDM15	FOXA1	POU2F1	CREBBP	KLK3	APOB	SHH	FOXA3	SP1	ATP5PF	SFTPA2	XBP1	C4BPB	NFIC	TFF1	NFIB	SERPINA1	PISD
NABA_COLLAGENS	http://www.gsea-msigdb.org/gsea/msigdb/human/geneset/NABA_COLLAGENS	COL10A1	COL11A1	COL11A2	COL12A1	COL13A1	COL14A1	COL15A1	COL16A1	COL17A1	COL18A1	COL19A1	COL1A1	COL1A2	COL20A1	COL21A1	COL22A1	COL23A1	COL24A1	COL25A1	COL26A1	COL27A1	COL28A1	COL2A1	COL3A1	COL4A1	COL4A2	COL4A3	COL4A4	COL4A5	COL4A6	COL5A1	COL5A2	COL5A3	COL6A1	COL6A2	COL6A3	COL6A5	COL6A6	COL7A1	COL8A1	COL8A2	COL9A1	COL9A2	COL9A3
NABA_ECM_GLYCOPROTEINS	http://www.gsea-msigdb.org/gsea/msigdb/human/geneset/NABA_ECM_GLYCOPROTEINS	ABI3BP	ADIPOQ	AEBP1	AGRN	AMBN	AMELX	AMELY	BGLAP	BMPER	BSPH1	CDCP2	CILP	CILP2	COCH	COLQ	COMP	CRELD1	CRELD2	CRIM1	CRISPLD1	CRISPLD2	CCN2	CTHRC1	CCN1	INTS6L	DMBT1	DMP1	DPT	DSPP	ECM1	ECM2	EDIL3	EFEMP1	EFEMP2	EGFLAM	ELN	ELSPBP1	EMID1	EMILIN1	EMILIN2	EMILIN3	EYS	FBLN1	FBLN2	FBLN5	FBLN7	FBN1	FBN2
NABA_ECM_REGULATORS	http://www.gsea-msigdb.org/gsea/msigdb/human/geneset/NABA_ECM_REGULATORS	A2M	A2ML1	ADAM10	ADAM11	ADAM12	ADAM15	ADAM17	ADAM18	ADAM19	ADAM2	ADAM20	ADAM21	ADAM22	ADAM23	ADAM28	ADAM29	ADAM30	ADAM32	ADAM33	ADAM7	ADAM8	ADAM9	ADAMDEC1	ADAMTS1	ADAMTS10	ADAMTS12	ADAMTS13	ADAMTS14	ADAMTS15	ADAMTS16	ADAMTS17	ADAMTS18	ADAMTS19	ADAMTS2	ADAMTS20	ADAMTS3	ADAMTS4	ADAMTS5	ADAMTS6	ADAMTS7	ADAMTS8	ADAMTS9	ADAMTSL1	ADAMTSL2	ADAMTSL3	ADAMTSL4	ADAMTSL5	AGT
NABA_ECM_AFFILIATED	http://www.gsea-msigdb.org/gsea/msigdb/human/geneset/NABA_ECM_AFFILIATED	ANXA1	ANXA10	ANXA11	ANXA13	ANXA2	ANXA3	ANXA4	ANXA5	ANXA6	ANXA7	ANXA8	ANXA8L1	ANXA9	C1QA	C1QB	C1QC	C1QL1	C1QL2	C1QL3	C1QL4	C1QTNF1	C1QTNF2	C1QTNF3	C1QTNF4	C1QTNF5	C1QTNF6	C1QTNF7	C1QTNF8	C1QTNF9	CD209	CLC	CLEC10A	CLEC11A	CLEC12A	CLEC12B	CLEC14A	CLEC17A	CLEC18A	CLEC18B	CLEC18C	CLEC19A	CLEC1A	CLEC1B	CLEC2A	CLEC2B	CLEC2D	CLEC2L	CLEC3A
NABA_PROTEOGLYCANS	http://www.gsea-msigdb.org/gsea/msigdb/human/geneset/NABA_PROTEOGLYCANS	ACAN	ASPN	BCAN	BGN	CHAD	CHADL	DCN	EPYC	ESM1	FMOD	HAPLN1	HAPLN2	HAPLN3	HAPLN4	HSPG2	IMPG1	IMPG2	KERA	LUM	NCAN	NYX	OGN	OMD	OPTC	PODN	PODNL1	PRELP	PRG2	PRG3	PRG4	SPOCK1	SPOCK2	SPOCK3	SRGN	VCAN
NABA_SECRETED_FACTORS	http://www.gsea-msigdb.org/gsea/msigdb/human/geneset/NABA_SECRETED_FACTORS	AMH	ANGPT1	ANGPT2	ANGPT4	ANGPTL1	ANGPTL2	ANGPTL3	ANGPTL4	ANGPTL5	ANGPTL6	ANGPTL7	AREG	ARTN	BDNF	BMP10	BMP15	BMP2	BMP3	BMP4	BMP5	BMP6	BMP7	BMP8A	BMP8B	BRINP2	BRINP3	BTC	C1QTNF9B	CBLN1	CBLN2	CBLN3	CBLN4	CCBE1	CCL1	CCL11	CCL13	CCL14	CCL15	CCL16	CCL17	CCL18	CCL19	CCL2	CCL20	CCL21	CCL22	CCL23	CCL24
NABA_CORE_MATRISOME	http://www.gsea-msigdb.org/gsea/msigdb/human/geneset/NABA_CORE_MATRISOME	ABI3BP	ADIPOQ	AEBP1	AGRN	AMBN	AMELX	AMELY	BGLAP	BMPER	BSPH1	CDCP2	CILP	CILP2	COCH	COLQ	COMP	CRELD1	CRELD2	CRIM1	CRISPLD1	CRISPLD2	CCN2	CTHRC1	CCN1	INTS6L	DMBT1	DMP1	DPT	DSPP	ECM1	ECM2	EDIL3	EFEMP1	EFEMP2	EGFLAM	ELN	ELSPBP1	EMID1	EMILIN1	EMILIN2	EMILIN3	EYS	FBLN1	FBLN2	FBLN5	FBLN7	FBN1	FBN2
NABA_MATRISOME_ASSOCIATED	http://www.gsea-msigdb.org/gsea/msigdb/human/geneset/NABA_MATRISOME_ASSOCIATED	ANXA1	ANXA10	ANXA11	ANXA13	ANXA2	ANXA3	ANXA4	ANXA5	ANXA6	ANXA7	ANXA8	ANXA8L1	ANXA9	C1QA	C1QB	C1QC	C1QL1	C1QL2	C1QL3	C1QL4	C1QTNF1	C1QTNF2	C1QTNF3	C1QTNF4	C1QTNF5	C1QTNF6	C1QTNF7	C1QTNF8	C1QTNF9	CD209	CLC	CLEC10A	CLEC11A	CLEC12A	CLEC12B	CLEC14A	CLEC17A	CLEC18A	CLEC18B	CLEC18C	CLEC19A	CLEC1A	CLEC1B	CLEC2A	CLEC2B	CLEC2D	CLEC2L	CLEC3A
NABA_BASEMENT_MEMBRANES	http://www.gsea-msigdb.org/gsea/msigdb/human/geneset/NABA_BASEMENT_MEMBRANES	AGRN	COLQ	HMCN1	LAMA1	LAMA2	LAMA3	LAMA4	LAMA5	LAMB1	LAMB2	LAMB3	LAMB4	LAMC1	LAMC2	LAMC3	NID1	NID2	NPNT	NTN1	NTN3	NTN4	NTN5	NTNG1	NTNG2	PAPLN	USH2A	COL15A1	COL18A1	COL4A1	COL4A2	COL4A3	COL4A4	COL4A5	COL4A6	COL6A1	COL6A2	COL6A3	COL6A5	COL6A6	HSPG2
NABA_MATRISOME	http://www.gsea-msigdb.org/gsea/msigdb/human/geneset/NABA_MATRISOME	ABI3BP	ADIPOQ	AEBP1	AGRN	AMBN	AMELX	AMELY	BGLAP	BMPER	BSPH1	CDCP2	CILP	CILP2	COCH	COLQ	COMP	CRELD1	CRELD2	CRIM1	CRISPLD1	CRISPLD2	CCN2	CTHRC1	CCN1	INTS6L	DMBT1	DMP1	DPT	DSPP	ECM1	ECM2	EDIL3	EFEMP1	EFEMP2	EGFLAM	ELN	ELSPBP1	EMID1	EMILIN1	EMILIN2	EMILIN3	EYS	FBLN1	FBLN2	FBLN5	FBLN7	FBN1	FBN2
REACTOME_INTERLEUKIN_6_SIGNALING	http://www.gsea-msigdb.org/gsea/msigdb/human/geneset/REACTOME_INTERLEUKIN_6_SIGNALING	JAK2	TYK2	CBL	STAT1	IL6ST	IL6	IL6R	JAK1	STAT3	PTPN11	SOCS3
REACTOME_APOPTOSIS	http://www.gsea-msigdb.org/gsea/msigdb/human/geneset/REACTOME_APOPTOSIS	BAD	CFLAR	PSMB1	PSMC4	BID	VIM	FAS	BAK1	DAPK2	CDH1	PSMA4	DSG2	CASP8	PRKCQ	ROCK1	PSME4	ARHGAP10	TP63	TP73	PKP1	BAX	PSMC5	ADD1	DNM1L	PPP1R13B	DYNLL1	PSME1	CLSPN	PSMD5	DSP	PSMD8	MAPK1	GZMB	PSMC6	PSMA3	PSMC1	PSMB5	ACIN1	PSMA6	PSME2	PSMA7	E2F1	PSMD10	XIAP	BMX	STK24	TRADD	MAPK3
REACTOME_HEMOSTASIS	http://www.gsea-msigdb.org/gsea/msigdb/human/geneset/REACTOME_HEMOSTASIS	FGR	CD99	TFPI	KDM1A	PRKAR2B	ITGAL	ITGA3	LAMP2	ITGA2B	TBXA2R	NOS2	SELE	CD9	FYN	PLAUR	EHD3	IGF1	CD74	HGF	SLC7A9	EHD2	CD44	PRKCH	VCL	RAB27B	LCP2	HSPA5	BCAR1	PIK3CB	KIF1B	ITIH4	F7	ATP2B4	DGKG	GNA15	GUCY1B1	GPC1	HMG20B	GNAI3	DGKA	PRKCQ	PPP2R5A	CD84	KIF26A	RHOA	PRKCZ	ATP2B3	KIF2A
REACTOME_INTRINSIC_PATHWAY_FOR_APOPTOSIS	http://www.gsea-msigdb.org/gsea/msigdb/human/geneset/REACTOME_INTRINSIC_PATHWAY_FOR_APOPTOSIS	BAD	BID	BAK1	CASP8	TP63	TP73	BAX	PPP1R13B	DYNLL1	MAPK1	GZMB	E2F1	XIAP	MAPK3	BMF	GSDMD	AKT2	BBC3	CARD8	GSDME	MAPK8	SEPTIN4	C1QBP	YWHAE	TFDP2	AKT3	APAF1	PPP3CC	YWHAH	CASP9	YWHAQ	NMT1	UACA	TP53	PMAIP1	AKT1	TP53BP2	CDKN2A	APIP	BCL2L11	CASP3	YWHAZ	CASP7	YWHAB	STAT3	AVEN	YWHAG	BCL2L1
REACTOME_MAPK3_ERK1_ACTIVATION	http://www.gsea-msigdb.org/gsea/msigdb/human/geneset/REACTOME_MAPK3_ERK1_ACTIVATION	JAK2	MAPK3	TYK2	IL6ST	IL6	IL6R	JAK1	MAP2K1	CDK1	PTPN11
REACTOME_TRANSLESION_SYNTHESIS_BY_Y_FAMILY_DNA_POLYMERASES_BYPASSES_LESIONS_ON_DNA_TEMPLATE	http://www.gsea-msigdb.org/gsea/msigdb/human/geneset/REACTOME_TRANSLESION_SYNTHESIS_BY_Y_FAMILY_DNA_POLYMERASES_BYPASSES_LESIONS_ON_DNA_TEMPLATE	REV3L	SPRTN	RFC1	RFC2	POLD1	UFD1	POLD3	POLE2	POLI	USP10	RPA3	POLD2	RFC5	POLE4	MAD2L2	RPA2	TRIM25	POLK	RPA1	PCNA	RFC3	REV1	RPS27A	POLE3	UBC	USP43	UBE2L6	RCHY1	RFC4	VCP	PCLAF	UBB	POLH	POLD4	POLE	UBA7	NPLOC4	ISG15	UBA52
REACTOME_RECOGNITION_OF_DNA_DAMAGE_BY_PCNA_CONTAINING_REPLICATION_COMPLEX	http://www.gsea-msigdb.org/gsea/msigdb/human/geneset/REACTOME_RECOGNITION_OF_DNA_DAMAGE_BY_PCNA_CONTAINING_REPLICATION_COMPLEX	RFC1	RFC2	POLD1	RAD18	POLD3	RBX1	POLE2	RPA3	POLD2	RFC5	WDR48	POLE4	RPA2	UBE2B	RPA1	PCNA	RFC3	CUL4A	DTL	RPS27A	POLE3	UBC	CUL4B	USP1	RFC4	DDB1	UBB	POLD4	POLE	UBA52
REACTOME_TRANSLESION_SYNTHESIS_BY_POLH	http://www.gsea-msigdb.org/gsea/msigdb/human/geneset/REACTOME_TRANSLESION_SYNTHESIS_BY_POLH	SPRTN	RFC1	RFC2	UFD1	RPA3	RFC5	RPA2	RPA1	PCNA	RFC3	RPS27A	UBC	RCHY1	RFC4	VCP	UBB	POLH	NPLOC4	UBA52
REACTOME_RECOGNITION_AND_ASSOCIATION_OF_DNA_GLYCOSYLASE_WITH_SITE_CONTAINING_AN_AFFECTED_PURINE	http://www.gsea-msigdb.org/gsea/msigdb/human/geneset/REACTOME_RECOGNITION_AND_ASSOCIATION_OF_DNA_GLYCOSYLASE_WITH_SITE_CONTAINING_AN_AFFECTED_PURINE	TINF2	ACD	MPG	H2AZ2	NEIL3	OGG1	H2BC11	POT1	TERF2	MUTYH	H2BC1	TERF1	H2BC5	H4C8	H2AZ1	TERF2IP	H3-4	H2AC6	H2BC4	H2AC20	H2BC21	H2BC13	H2AX	H2AC7	H2BU1	H4C3	H4C11	H4-16	H2BC12	H2BC15	H2BC12L	H2AJ	H4C15	H4C14	H4C12	H2BC14	H2BC8	H2AB1	H2BC6	H4C6	H2BC17	H4C13	H2BC9	H4C9	H2AC14	H2BC3	H4C5	H2AC8
REACTOME_DISPLACEMENT_OF_DNA_GLYCOSYLASE_BY_APEX1	http://www.gsea-msigdb.org/gsea/msigdb/human/geneset/REACTOME_DISPLACEMENT_OF_DNA_GLYCOSYLASE_BY_APEX1	NTHL1	UNG	APEX1	MPG	OGG1	SMUG1	MBD4	MUTYH	TDG
REACTOME_POLB_DEPENDENT_LONG_PATCH_BASE_EXCISION_REPAIR	http://www.gsea-msigdb.org/gsea/msigdb/human/geneset/REACTOME_POLB_DEPENDENT_LONG_PATCH_BASE_EXCISION_REPAIR	POLB	APEX1	LIG1	ADPRS	PARP2	PARP1	FEN1	PARG
REACTOME_RESOLUTION_OF_AP_SITES_VIA_THE_MULTIPLE_NUCLEOTIDE_PATCH_REPLACEMENT_PATHWAY	http://www.gsea-msigdb.org/gsea/msigdb/human/geneset/REACTOME_RESOLUTION_OF_AP_SITES_VIA_THE_MULTIPLE_NUCLEOTIDE_PATCH_REPLACEMENT_PATHWAY	RFC1	RFC2	POLD1	POLB	POLD3	POLE2	APEX1	LIG1	RPA3	POLD2	RFC5	POLE4	ADPRS	RPA2	PARP2	RPA1	PCNA	RFC3	PARP1	POLE3	RFC4	FEN1	POLD4	POLE	PARG
REACTOME_ACTIVATION_OF_BAD_AND_TRANSLOCATION_TO_MITOCHONDRIA	http://www.gsea-msigdb.org/gsea/msigdb/human/geneset/REACTOME_ACTIVATION_OF_BAD_AND_TRANSLOCATION_TO_MITOCHONDRIA	BAD	BID	AKT2	YWHAE	AKT3	PPP3CC	YWHAH	YWHAQ	AKT1	YWHAZ	YWHAB	YWHAG	BCL2	SFN	PPP3R1
REACTOME_ACTIVATION_OF_NOXA_AND_TRANSLOCATION_TO_MITOCHONDRIA	http://www.gsea-msigdb.org/gsea/msigdb/human/geneset/REACTOME_ACTIVATION_OF_NOXA_AND_TRANSLOCATION_TO_MITOCHONDRIA	E2F1	TFDP2	TP53	PMAIP1	TFDP1
REACTOME_BH3_ONLY_PROTEINS_ASSOCIATE_WITH_AND_INACTIVATE_ANTI_APOPTOTIC_BCL_2_MEMBERS	http://www.gsea-msigdb.org/gsea/msigdb/human/geneset/REACTOME_BH3_ONLY_PROTEINS_ASSOCIATE_WITH_AND_INACTIVATE_ANTI_APOPTOTIC_BCL_2_MEMBERS	BAD	BID	BMF	BBC3	PMAIP1	BCL2L11	STAT3	BCL2L1	BCL2
REACTOME_RELEASE_OF_APOPTOTIC_FACTORS_FROM_THE_MITOCHONDRIA	http://www.gsea-msigdb.org/gsea/msigdb/human/geneset/REACTOME_RELEASE_OF_APOPTOTIC_FACTORS_FROM_THE_MITOCHONDRIA	BAK1	BAX	GSDMD	GSDME	SEPTIN4	CYCS	DIABLO
REACTOME_FORMATION_OF_APOPTOSOME	http://www.gsea-msigdb.org/gsea/msigdb/human/geneset/REACTOME_FORMATION_OF_APOPTOSOME	MAPK1	XIAP	MAPK3	CARD8	APAF1	CASP9	UACA	APIP	AVEN	CYCS	DIABLO
REACTOME_ACTIVATION_OF_CASPASES_THROUGH_APOPTOSOME_MEDIATED_CLEAVAGE	http://www.gsea-msigdb.org/gsea/msigdb/human/geneset/REACTOME_ACTIVATION_OF_CASPASES_THROUGH_APOPTOSOME_MEDIATED_CLEAVAGE	XIAP	APAF1	CASP9	CASP3	CASP7	CYCS
REACTOME_CYTOCHROME_C_MEDIATED_APOPTOTIC_RESPONSE	http://www.gsea-msigdb.org/gsea/msigdb/human/geneset/REACTOME_CYTOCHROME_C_MEDIATED_APOPTOTIC_RESPONSE	MAPK1	XIAP	MAPK3	CARD8	APAF1	CASP9	UACA	APIP	CASP3	CASP7	AVEN	CYCS	DIABLO
REACTOME_APOPTOTIC_CLEAVAGE_OF_CELLULAR_PROTEINS	http://www.gsea-msigdb.org/gsea/msigdb/human/geneset/REACTOME_APOPTOTIC_CLEAVAGE_OF_CELLULAR_PROTEINS	VIM	CDH1	DSG2	CASP8	PRKCQ	ROCK1	PKP1	ADD1	CLSPN	DSP	ACIN1	BMX	STK24	TJP1	BIRC2	LMNB1	TJP2	STK26	DSG3	DSG1	APC	DBNL	CASP6	GSN	GAS2	LMNA	PRKCD	CASP3	CASP7	CTNNB1	FNTA	PTK2	PLEC	SATB1	BCAP31	MAPT	SPTAN1	OCLN
REACTOME_SMAC_XIAP_REGULATED_APOPTOTIC_RESPONSE	http://www.gsea-msigdb.org/gsea/msigdb/human/geneset/REACTOME_SMAC_XIAP_REGULATED_APOPTOTIC_RESPONSE	XIAP	SEPTIN4	APAF1	CASP9	CASP3	CASP7	CYCS	DIABLO
REACTOME_APOPTOTIC_FACTOR_MEDIATED_RESPONSE	http://www.gsea-msigdb.org/gsea/msigdb/human/geneset/REACTOME_APOPTOTIC_FACTOR_MEDIATED_RESPONSE	BAK1	BAX	MAPK1	XIAP	MAPK3	GSDMD	CARD8	GSDME	SEPTIN4	C1QBP	APAF1	CASP9	UACA	CDKN2A	APIP	CASP3	CASP7	AVEN	CYCS	DIABLO
REACTOME_OPIOID_SIGNALLING	http://www.gsea-msigdb.org/gsea/msigdb/human/geneset/REACTOME_OPIOID_SIGNALLING	CAMKK1	PRKAR2B	CAMK2B	GNA15	GNAI3	PDE4A	GNB5	CAMK2A	PRKACA	ADCY2	GNB1	GNA11	ITPR3	MAPK1	PDYN	PLCB4	PPP2CB	PPP2R1A	PDE4C	PPP3CB	PRKAR1A	CAMKK2	GNB3	OPRM1	PPP2R5D	PDE4D	PPP2CA	PRKAR2A	GNAI2	GNB4	POMC	PDE1A	PLA2G4A	CREB1	PPP3CC	ADCY7	ITPR2	PDE1B	PRKCG	GNG13	GNG11	GNGT1	GNAI1	ADCY4	PPP1R1B	PPP2R1B	PLCB2	ADCY3
REACTOME_PKA_MEDIATED_PHOSPHORYLATION_OF_CREB	http://www.gsea-msigdb.org/gsea/msigdb/human/geneset/REACTOME_PKA_MEDIATED_PHOSPHORYLATION_OF_CREB	PRKAR2B	PRKACA	ADCY2	PRKAR1A	PRKAR2A	CREB1	ADCY7	ADCY4	ADCY3	PRKACB	ADCY8	ADCY9	ADCY1	PRKACG	NBEA	ADCY5	ADCY6	PRKX	PRKAR1B	CALM1
REACTOME_CAMK_IV_MEDIATED_PHOSPHORYLATION_OF_CREB	http://www.gsea-msigdb.org/gsea/msigdb/human/geneset/REACTOME_CAMK_IV_MEDIATED_PHOSPHORYLATION_OF_CREB	CAMKK1	CAMK2B	CAMK2A	CAMKK2	CREB1	CAMK2D	CAMK2G	CAMK4	KPNA2	CALM1
REACTOME_CA_DEPENDENT_EVENTS	http://www.gsea-msigdb.org/gsea/msigdb/human/geneset/REACTOME_CA_DEPENDENT_EVENTS	CAMKK1	PRKAR2B	CAMK2B	CAMK2A	PRKACA	ADCY2	MAPK1	PRKAR1A	CAMKK2	PRKAR2A	PDE1A	PLA2G4A	CREB1	ADCY7	PDE1B	PRKCG	ADCY4	ADCY3	PRKACB	CAMK2D	CAMK2G	CAMK4	PRKCA	PDE1C	ADCY8	ADCY9	PRKCD	ADCY1	PRKACG	NBEA	GRK2	ADCY5	ADCY6	KPNA2	PRKX	PRKAR1B	CALM1
REACTOME_G_PROTEIN_MEDIATED_EVENTS	http://www.gsea-msigdb.org/gsea/msigdb/human/geneset/REACTOME_G_PROTEIN_MEDIATED_EVENTS	CAMKK1	PRKAR2B	CAMK2B	GNA15	GNAI3	CAMK2A	PRKACA	ADCY2	GNA11	ITPR3	MAPK1	PLCB4	PRKAR1A	CAMKK2	PRKAR2A	GNAI2	PDE1A	PLA2G4A	CREB1	ADCY7	ITPR2	PDE1B	PRKCG	GNAI1	ADCY4	PLCB2	ADCY3	GNAL	PRKACB	CAMK2D	CAMK2G	PLCB3	ITPR1	CAMK4	PRKCA	PDE1C	ADCY8	GNA14	GNAQ	ADCY9	PRKCD	ADCY1	PRKACG	AHCYL1	NBEA	GRK2	ADCY5	ADCY6
REACTOME_ELECTRIC_TRANSMISSION_ACROSS_GAP_JUNCTIONS	http://www.gsea-msigdb.org/gsea/msigdb/human/geneset/REACTOME_ELECTRIC_TRANSMISSION_ACROSS_GAP_JUNCTIONS	PANX2	PANX1	GJA10	GJD2	GJC1
REACTOME_PRESYNAPTIC_DEPOLARIZATION_AND_CALCIUM_CHANNEL_OPENING	http://www.gsea-msigdb.org/gsea/msigdb/human/geneset/REACTOME_PRESYNAPTIC_DEPOLARIZATION_AND_CALCIUM_CHANNEL_OPENING	CACNA2D2	CACNB1	CACNG4	CACNA1A	CACNA1B	CACNA2D3	CACNB2	CACNG2	CACNB3	CACNB4	CACNA1E
REACTOME_NEUROTRANSMITTER_RELEASE_CYCLE	http://www.gsea-msigdb.org/gsea/msigdb/human/geneset/REACTOME_NEUROTRANSMITTER_RELEASE_CYCLE	TSPOAP1	SYN1	SLC6A13	SYT1	CHAT	SLC1A3	RIMS1	DNAJC5	SLC32A1	LIN7B	SLC17A7	SLC1A6	RAB3A	STX1A	SLC1A1	APBA1	HSPA8	SLC1A2	LIN7A	SLC6A12	ALDH5A1	SLC22A2	GLS	SLC5A7	GAD1	PPFIA1	SLC6A11	SNAP25	SLC38A2	GLS2	GAD2	STXBP1	NAAA	PPFIA2	PPFIA4	ARL6IP5	CASK	LIN7C	SLC6A1	SYN2	SLC1A7	SLC18A2	CPLX1	SLC22A1	PPFIA3	ABAT	SYN3	SLC18A3
REACTOME_NEUROTRANSMITTER_CLEARANCE	http://www.gsea-msigdb.org/gsea/msigdb/human/geneset/REACTOME_NEUROTRANSMITTER_CLEARANCE	ACHE	COMT	SLC6A4	ALDH2	SLC22A2	BCHE	SLC6A3	SLC22A1	LRRC51	MAOA	LRTOMT
REACTOME_NEUROTRANSMITTER_RECEPTORS_AND_POSTSYNAPTIC_SIGNAL_TRANSMISSION	http://www.gsea-msigdb.org/gsea/msigdb/human/geneset/REACTOME_NEUROTRANSMITTER_RECEPTORS_AND_POSTSYNAPTIC_SIGNAL_TRANSMISSION	CAMKK1	PRKAR2B	CACNG3	AP2B1	GABRA3	GABRA1	LRRC7	AP2S1	RASGRF1	CAMK2B	GNAI3	GNB5	CAMK2A	RPS6KA2	PRKACA	RPS6KA6	NSF	CACNG4	DLG1	TUBA3D	ACTN2	ADCY2	GNB1	CHRNA3	DLG3	EPB41L1	MAPK1	PPM1F	PICK1	TUBB1	CHRNA4	GLRA2	ARHGEF7	MAPK3	NCALD	TUBB4A	LIN7B	GRIN2D	GRIK5	PRKAG2	APBA1	GIT1	CHRNE	PRKAR1A	GABRA4	GLRB	CAMKK2	LIN7A
REACTOME_TRANSMISSION_ACROSS_CHEMICAL_SYNAPSES	http://www.gsea-msigdb.org/gsea/msigdb/human/geneset/REACTOME_TRANSMISSION_ACROSS_CHEMICAL_SYNAPSES	CAMKK1	PRKAR2B	TSPOAP1	CACNG3	AP2B1	CACNA2D2	SYN1	SLC6A13	GABRA3	GABRA1	LRRC7	AP2S1	RASGRF1	CAMK2B	GNAI3	CACNB1	SYT1	GNB5	CHAT	CAMK2A	RPS6KA2	PRKACA	RPS6KA6	NSF	CACNG4	DLG1	TUBA3D	ACTN2	ADCY2	GNB1	SLC1A3	RIMS1	CHRNA3	DLG3	ACHE	EPB41L1	COMT	MAPK1	PPM1F	PICK1	DNAJC5	TUBB1	CHRNA4	SLC32A1	GLRA2	ARHGEF7	MAPK3	NCALD
REACTOME_NEURONAL_SYSTEM	http://www.gsea-msigdb.org/gsea/msigdb/human/geneset/REACTOME_NEURONAL_SYSTEM	CAMKK1	PRKAR2B	TSPOAP1	ABCC8	CACNG3	AP2B1	CACNA2D2	SYN1	SLC6A13	APBA3	SYT7	GABRA3	NRXN3	GABRA1	KCNG1	LRRC7	APBA2	AP2S1	HOMER3	KCNQ1	KCNH2	RASGRF1	CAMK2B	GNAI3	CACNB1	SYT1	KCNAB2	ABCC9	GNB5	CHAT	CAMK2A	RPS6KA2	PRKACA	RPS6KA6	PANX2	NSF	KCNQ2	CACNG4	DLG1	TUBA3D	ACTN2	ADCY2	GNB1	SLC1A3	EPB41L2	RIMS1	CHRNA3	KCNN2
REACTOME_FORMATION_OF_RNA_POL_II_ELONGATION_COMPLEX	http://www.gsea-msigdb.org/gsea/msigdb/human/geneset/REACTOME_FORMATION_OF_RNA_POL_II_ELONGATION_COMPLEX	POLR2J	PAF1	ELOA	MNAT1	POLR2B	CTDP1	AFF4	CCNT2	CCNK	SUPT16H	POLR2E	POLR2F	NELFCD	POLR2C	ELOB	ERCC2	POLR2I	ELL	SUPT6H	GTF2H1	GTF2H3	NCBP2	GTF2F1	CCNT1	MLLT1	CDK7	CDC73	CCNH	CDK9	NCBP1	RTF1	WDR61	POLR2D	EAF1	EAF2	GTF2H2	POLR2K	SSRP1	ELOC	ERCC3	IWS1	POLR2H	LEO1	POLR2G	MLLT3	POLR2L	POLR2A	NELFA
REACTOME_IRS_MEDIATED_SIGNALLING	http://www.gsea-msigdb.org/gsea/msigdb/human/geneset/REACTOME_IRS_MEDIATED_SIGNALLING	GAB2	PIK3CB	FGFR2	FGFR3	FGF10	FGF22	FGF4	FGFR1	PIK3C3	FGF20	FLT3LG	TRIB3	FGF9	AKT2	PIK3R2	FGF8	GAB1	FGF6	FGF1	SOS1	FGF23	PIK3CA	FLT3	KL	KRAS	KLB	FGF5	FGF2	FGF7	PDPK1	PIK3R1	PDE3B	FGF18	FGF17	THEM4	FGFR4	FGF19	FRS2	IRS1	HRAS	GRB2	PTPN11	IRS2	FGF3	PIK3R4	FGF16	NRAS	TLR9
REACTOME_RAF_INDEPENDENT_MAPK1_3_ACTIVATION	http://www.gsea-msigdb.org/gsea/msigdb/human/geneset/REACTOME_RAF_INDEPENDENT_MAPK1_3_ACTIVATION	JAK2	MAPK1	MAPK3	TYK2	DUSP16	DUSP1	DUSP4	MAP2K2	DUSP9	IL6ST	IL6	DUSP5	DUSP6	DUSP10	DUSP2	IL6R	JAK1	PEA15	DUSP7	MAP2K1	CDK1	PTPN11	DUSP8
REACTOME_MAPK1_ERK2_ACTIVATION	http://www.gsea-msigdb.org/gsea/msigdb/human/geneset/REACTOME_MAPK1_ERK2_ACTIVATION	JAK2	MAPK1	TYK2	MAP2K2	IL6ST	IL6	IL6R	JAK1	PTPN11
REACTOME_SOS_MEDIATED_SIGNALLING	http://www.gsea-msigdb.org/gsea/msigdb/human/geneset/REACTOME_SOS_MEDIATED_SIGNALLING	SOS1	KRAS	IRS1	HRAS	GRB2	IRS2	NRAS
REACTOME_FORMATION_OF_THE_EARLY_ELONGATION_COMPLEX	http://www.gsea-msigdb.org/gsea/msigdb/human/geneset/REACTOME_FORMATION_OF_THE_EARLY_ELONGATION_COMPLEX	POLR2J	MNAT1	POLR2B	CTDP1	POLR2E	POLR2F	NELFCD	POLR2C	ERCC2	POLR2I	GTF2H1	GTF2H3	NCBP2	GTF2F1	CDK7	CCNH	NCBP1	POLR2D	GTF2H2	POLR2K	ERCC3	POLR2H	POLR2G	POLR2L	POLR2A	NELFA	GTF2F2	NELFB	SUPT5H	NELFE	SUPT4H1	GTF2H4	GTF2H5
REACTOME_INHIBITION_OF_REPLICATION_INITIATION_OF_DAMAGED_DNA_BY_RB1_E2F1	http://www.gsea-msigdb.org/gsea/msigdb/human/geneset/REACTOME_INHIBITION_OF_REPLICATION_INITIATION_OF_DAMAGED_DNA_BY_RB1_E2F1	POLA2	E2F1	POLA1	PPP2CB	PPP2R1A	PPP2CA	TFDP2	PPP2R1B	RB1	PRIM2	PPP2R3B	PRIM1	TFDP1
REACTOME_E2F_ENABLED_INHIBITION_OF_PRE_REPLICATION_COMPLEX_FORMATION	http://www.gsea-msigdb.org/gsea/msigdb/human/geneset/REACTOME_E2F_ENABLED_INHIBITION_OF_PRE_REPLICATION_COMPLEX_FORMATION	ORC1	ORC6	ORC2	ORC4	MCM8	CCNB1	ORC3	ORC5	CDK1
REACTOME_E2F_MEDIATED_REGULATION_OF_DNA_REPLICATION	http://www.gsea-msigdb.org/gsea/msigdb/human/geneset/REACTOME_E2F_MEDIATED_REGULATION_OF_DNA_REPLICATION	POLA2	ORC1	ORC6	E2F1	POLA1	PPP2CB	PPP2R1A	PPP2CA	TFDP2	ORC2	ORC4	MCM8	CCNB1	ORC3	PPP2R1B	RB1	PRIM2	ORC5	PPP2R3B	CDK1	PRIM1	TFDP1
REACTOME_ACTIVATION_OF_BH3_ONLY_PROTEINS	http://www.gsea-msigdb.org/gsea/msigdb/human/geneset/REACTOME_ACTIVATION_OF_BH3_ONLY_PROTEINS	BAD	BID	TP63	TP73	PPP1R13B	DYNLL1	E2F1	BMF	AKT2	BBC3	MAPK8	YWHAE	TFDP2	AKT3	PPP3CC	YWHAH	YWHAQ	TP53	PMAIP1	AKT1	TP53BP2	BCL2L11	YWHAZ	YWHAB	YWHAG	BCL2	SFN	TFDP1	PPP3R1	DYNLL2
REACTOME_EFFECTS_OF_PIP2_HYDROLYSIS	http://www.gsea-msigdb.org/gsea/msigdb/human/geneset/REACTOME_EFFECTS_OF_PIP2_HYDROLYSIS	PRKCH	DGKG	DGKA	PRKCQ	RASGRP2	TRPC7	MGLL	DGKD	ITPR3	ABHD12	DGKH	ITPR2	DAGLA	DGKB	TRPC6	TRPC3	DGKQ	DGKZ	ITPR1	DGKE	DGKI	ABHD6	PRKCD	DAGLB	PRKCE	RASGRP1	DGKK
REACTOME_DISINHIBITION_OF_SNARE_FORMATION	http://www.gsea-msigdb.org/gsea/msigdb/human/geneset/REACTOME_DISINHIBITION_OF_SNARE_FORMATION	STX4	STXBP3	PRKCG	PRKCA	PRKCB
REACTOME_GPVI_MEDIATED_ACTIVATION_CASCADE	http://www.gsea-msigdb.org/gsea/msigdb/human/geneset/REACTOME_GPVI_MEDIATED_ACTIVATION_CASCADE	FYN	LCP2	PIK3CB	RHOA	PRKCZ	CDC42	GP6	PIK3R2	PIK3CG	COL1A1	PTPN6	PIK3R3	PIK3CA	RAC2	VAV3	RAC1	PDPK1	PIK3R5	VAV1	RHOB	PIK3R1	FCER1G	VAV2	PDPN	COL1A2	SYK	CLEC1B	RHOG	PTPN11	LCK	PLCG2	MPIG6B	LAT	LYN	PIK3R6
REACTOME_DOWNSTREAM_SIGNALING_EVENTS_OF_B_CELL_RECEPTOR_BCR	http://www.gsea-msigdb.org/gsea/msigdb/human/geneset/REACTOME_DOWNSTREAM_SIGNALING_EVENTS_OF_B_CELL_RECEPTOR_BCR	PSMB1	PSMC4	PSMA4	CUL1	PSME4	NFATC3	FBXW11	PSMC5	FKBP1A	PSME1	PSMD5	PSMD8	PSMC6	PSMA3	PSMC1	PSMB5	PSMA6	NFKBIA	PSME2	NFATC2	PSMA7	PSMD10	PSMD7	IKBKB	NFKBIB	PSMA2	PPP3CB	PSMD3	PSMD11	NFKB1	PSMD9	SKP1	PSMD14	PSMF1	PSMB2	SEM1	PSMA1	NFATC1	PSME3	KRAS	MAP3K7	PSMB7	PPP3CA	PSMB6	BCL10	PSMA5	RPS27A	NFKBIE
REACTOME_ACTIVATION_OF_RAS_IN_B_CELLS	http://www.gsea-msigdb.org/gsea/msigdb/human/geneset/REACTOME_ACTIVATION_OF_RAS_IN_B_CELLS	KRAS	RASGRP3	RASGRP1	HRAS	NRAS
REACTOME_ANTIVIRAL_MECHANISM_BY_IFN_STIMULATED_GENES	http://www.gsea-msigdb.org/gsea/msigdb/human/geneset/REACTOME_ANTIVIRAL_MECHANISM_BY_IFN_STIMULATED_GENES	NUP160	TPR	EIF2AK2	NDC1	NUP133	NEDD4	EIF4G3	NUP37	SEH1L	OAS1	NUP50	AAAS	NUP188	RAE1	KPNA3	MAPK3	NUP93	DDX58	KPNB1	NUP88	EIF4G2	NUP98	OAS3	OAS2	NUP107	NUP155	KPNA1	EIF4G1	STAT1	NUP43	TRIM25	PLCG1	NUP153	NUP85	IRF3	NUP214	PIN1	NUP210	OASL	RNASEL	EIF4E2	FLNB	NUP42	PPM1B	HERC5	NUP54	NUP58	EIF4A3
REACTOME_PROLACTIN_RECEPTOR_SIGNALING	http://www.gsea-msigdb.org/gsea/msigdb/human/geneset/REACTOME_PROLACTIN_RECEPTOR_SIGNALING	CUL1	JAK2	RBX1	GHR	PRLR	SKP1	STAT5A	GH2	CSH1	BTRC	PRL	STAT5B	SH2B1	PTPN11	GH1
REACTOME_SIGNALING_BY_NODAL	http://www.gsea-msigdb.org/gsea/msigdb/human/geneset/REACTOME_SIGNALING_BY_NODAL	MAPK1	MAPK3	ACVR2B	FOXO3	ACVR2A	ACVR1C	GDF1	ACVR1B	CFC1	PCSK6	FURIN	SMAD4	LEFTY2	CER1	NODAL	FOXH1	SMAD3	SMAD2	DRAP1	DAND5	TDGF1P3	TDGF1	LEFTY1
REACTOME_FERTILIZATION	http://www.gsea-msigdb.org/gsea/msigdb/human/geneset/REACTOME_FERTILIZATION	CD9	OVGP1	B4GALT1	CATSPERG	IZUMO4	ACR	ZP2	ADAM2	SPAM1	ZP4	HVCN1	CATSPERB	ADAM20	ADAM30	ADAM21	ZP1	CATSPER3	IZUMO2	CATSPER2	CATSPERD	CATSPER1	IZUMO1	ZP3	CATSPER4	IZUMO3	KCNU1
REACTOME_MEIOTIC_SYNAPSIS	http://www.gsea-msigdb.org/gsea/msigdb/human/geneset/REACTOME_MEIOTIC_SYNAPSIS	BRCA1	SYNE2	STAG3	SMC1A	FKBP6	SMC1B	TINF2	SUN2	REC8	DIDO1	STAG2	ACD	UBE2I	H2AZ2	SMC3	LMNB1	STAG1	H2BC11	HSPA2	POT1	SYNE1	TERF2	SYCP3	H2BC1	TERF1	TEX12	H2BC5	H4C8	LMNA	SYCE2	H2AZ1	RAD21	SUN1	TERF2IP	H3-4	SYCE1	ATR	H2AC6	H2BC4	H2AC20	H2BC21	H2BC13	H2AX	SYCP2	H2AC7	H2BU1	H4C3	H4C11
REACTOME_ROS_AND_RNS_PRODUCTION_IN_PHAGOCYTES	http://www.gsea-msigdb.org/gsea/msigdb/human/geneset/REACTOME_ROS_AND_RNS_PRODUCTION_IN_PHAGOCYTES	MPO	NOS2	SLC11A1	ATP6V0A1	ATP6V1H	CYBA	NOS1	NCF4	ATP6V1D	ATP6V0A4	TCIRG1	ATP6V0E1	ATP6V1A	ATP6V1B1	NCF2	ATP6V0B	HVCN1	RAC2	ATP6V1F	ATP6V1E1	ATP6V1G1	ATP6V1C2	ATP6V1B2	ATP6V0D2	ATP6V1G3	ATP6V1C1	NCF1	ATP6V0D1	NOS3	CYBB	LPO	ATP6V0E2	ATP6V0A2	ATP6V0C	ATP6V1G2	ATP6V1E2
REACTOME_SIGNALING_BY_FGFR_IN_DISEASE	http://www.gsea-msigdb.org/gsea/msigdb/human/geneset/REACTOME_SIGNALING_BY_FGFR_IN_DISEASE	POLR2J	GAB2	POLR2B	FGFR2	FGFR3	FGF10	FGF22	FGF4	FGFR1	FGF20	POLR2E	POLR2F	FGF9	POLR2C	POLR2I	FGF8	GAB1	FGF6	CPSF6	FGFR1OP2	FGF1	NCBP2	STAT1	SOS1	FGF23	CNTRL	ZMYM2	PIK3CA	TRIM24	PLCG1	LRRFIP1	GTF2F1	STAT5A	KRAS	NCBP1	FGF5	FGF2	FGF7	POLR2D	PIK3R1	ERLIN2	POLR2K	FGF18	BAG4	FGF17	FGFR4	POLR2H	FRS2
REACTOME_SIGNALING_BY_ERBB2	http://www.gsea-msigdb.org/gsea/msigdb/human/geneset/REACTOME_SIGNALING_BY_ERBB2	MATK	FYN	ERBB3	RHOA	PTPN18	HSP90AA1	PTK6	STUB1	AKT2	CDC37	GAB1	ERBIN	HBEGF	SOS1	AKT3	PIK3CA	PLCG1	EREG	PTPN12	DIAPH1	KRAS	USP8	EGF	ERBB2	GRB7	AKT1	RPS27A	PIK3R1	EGFR	UBC	PRKCA	NRG1	NRG2	SHC1	MEMO1	PRKCD	CUL5	NRG4	UBB	PRKCE	HRAS	BTC	YES1	GRB2	ERBB4	RNF41	NRG3	SRC
REACTOME_SIGNALING_BY_ERBB2_IN_CANCER	http://www.gsea-msigdb.org/gsea/msigdb/human/geneset/REACTOME_SIGNALING_BY_ERBB2_IN_CANCER	ERBB3	HSP90AA1	CDC37	GAB1	ERBIN	HBEGF	SOS1	PIK3CA	PLCG1	EREG	PTPN12	KRAS	EGF	ERBB2	PIK3R1	EGFR	NRG1	NRG2	SHC1	NRG4	HRAS	BTC	GRB2	ERBB4	NRG3	NRAS
REACTOME_REGULATION_OF_GENE_EXPRESSION_BY_HYPOXIA_INDUCIBLE_FACTOR	http://www.gsea-msigdb.org/gsea/msigdb/human/geneset/REACTOME_REGULATION_OF_GENE_EXPRESSION_BY_HYPOXIA_INDUCIBLE_FACTOR	CREBBP	EP300	HIF1A	CA9	VEGFA	EPAS1	HIF3A	EPO	ARNT	CITED2	HIGD1A
REACTOME_CELLULAR_RESPONSE_TO_HYPOXIA	http://www.gsea-msigdb.org/gsea/msigdb/human/geneset/REACTOME_CELLULAR_RESPONSE_TO_HYPOXIA	CREBBP	PSMB1	PSMC4	PSMA4	PSME4	UBE2D1	PSMC5	PSME1	PSMD5	PSMD8	RBX1	EP300	PSMC6	PSMA3	HIF1A	PSMC1	PSMB5	PSMA6	PSME2	PSMA7	PSMD10	PSMD7	ELOB	PSMA2	CA9	CUL2	PSMD3	PSMD11	UBE2D3	PSMD9	VEGFA	PSMD14	EPAS1	HIF3A	PSMF1	PSMB2	SEM1	PSMA1	AJUBA	EGLN3	EPO	PSME3	UBE2D2	VHL	EGLN1	PSMB7	WTIP	PSMB6
REACTOME_CONSTITUTIVE_SIGNALING_BY_LIGAND_RESPONSIVE_EGFR_CANCER_VARIANTS	http://www.gsea-msigdb.org/gsea/msigdb/human/geneset/REACTOME_CONSTITUTIVE_SIGNALING_BY_LIGAND_RESPONSIVE_EGFR_CANCER_VARIANTS	HSP90AA1	CDC37	GAB1	CBL	SOS1	PIK3CA	PLCG1	KRAS	EGF	RPS27A	PIK3R1	EGFR	UBC	SHC1	UBB	HRAS	GRB2	NRAS	UBA52
REACTOME_SIGNALING_BY_ERBB4	http://www.gsea-msigdb.org/gsea/msigdb/human/geneset/REACTOME_SIGNALING_BY_ERBB4	GABRA1	TAB2	ERBB3	NEDD4	ITCH	PSEN1	PGR	ESR1	ADAP1	CXCL12	HBEGF	SPARC	GABRG2	SOS1	APH1A	STMN1	PIK3CA	WWP1	MXD4	EREG	STAT5A	APOE	GFAP	DLG4	KRAS	CSN2	YAP1	APH1B	EGF	NCOR1	PSEN2	RPS27A	PIK3R1	GABRB2	EGFR	UBC	ADAM17	NRG1	NRG2	S100B	SHC1	NCSTN	GABRB1	GABRB3	NRG4	UBB	HRAS	BTC
REACTOME_CROSS_PRESENTATION_OF_PARTICULATE_EXOGENOUS_ANTIGENS_PHAGOSOMES	http://www.gsea-msigdb.org/gsea/msigdb/human/geneset/REACTOME_CROSS_PRESENTATION_OF_PARTICULATE_EXOGENOUS_ANTIGENS_PHAGOSOMES	CYBA	ITGB5	NCF4	NCF2	CD36	ITGAV	NCF1	CYBB
REACTOME_ANTIGEN_PROCESSING_CROSS_PRESENTATION	http://www.gsea-msigdb.org/gsea/msigdb/human/geneset/REACTOME_ANTIGEN_PROCESSING_CROSS_PRESENTATION	PSMB1	BTK	MRC2	PSMC4	PSMA4	VAMP3	CYBA	SEC61A1	SEC61A2	PSME4	ITGB5	PSMC5	PSME1	SNAP23	PSMD5	PSMD8	NCF4	PSMC6	PSMA3	PSMC1	PSMB5	PSMA6	PSME2	PSMA7	PSMD10	PSMD7	STX4	IKBKB	PSMA2	SEC61B	PSMD3	PSMD11	PSMD9	TAPBP	LNPEP	PSMD14	CD207	NCF2	VAMP8	PSMF1	PSMB2	SEM1	PSMA1	PSME3	SEC61G	CTSL	CD36	TLR4
REACTOME_ENDOSOMAL_VACUOLAR_PATHWAY	http://www.gsea-msigdb.org/gsea/msigdb/human/geneset/REACTOME_ENDOSOMAL_VACUOLAR_PATHWAY	LNPEP	CTSL	CTSV	HLA-F	CTSS	B2M	HLA-C	HLA-E	HLA-G	HLA-B	HLA-A
REACTOME_CROSS_PRESENTATION_OF_SOLUBLE_EXOGENOUS_ANTIGENS_ENDOSOMES	http://www.gsea-msigdb.org/gsea/msigdb/human/geneset/REACTOME_CROSS_PRESENTATION_OF_SOLUBLE_EXOGENOUS_ANTIGENS_ENDOSOMES	PSMB1	MRC2	PSMC4	PSMA4	PSME4	PSMC5	PSME1	PSMD5	PSMD8	PSMC6	PSMA3	PSMC1	PSMB5	PSMA6	PSME2	PSMA7	PSMD10	PSMD7	PSMA2	PSMD3	PSMD11	PSMD9	PSMD14	CD207	PSMF1	PSMB2	SEM1	PSMA1	PSME3	PSMB7	PSMB6	PSMA5	FCGR1A	PSMA8	PSMD4	PSMB4	PSMC2	PSMD6	PSMC3	PSMD1	PSMD2	PSMD13	PSMD12	FCGR1BP	PSMB8	PSMB10	PSMB11	PSMB9
REACTOME_ERYTHROCYTES_TAKE_UP_CARBON_DIOXIDE_AND_RELEASE_OXYGEN	http://www.gsea-msigdb.org/gsea/msigdb/human/geneset/REACTOME_ERYTHROCYTES_TAKE_UP_CARBON_DIOXIDE_AND_RELEASE_OXYGEN	SLC4A1	CYB5R4	CA2	RHAG	CA1	CYB5R1	CYB5R2	CA4	HBA2	HBA1	CYB5RL	AQP1	HBB
REACTOME_METHIONINE_SALVAGE_PATHWAY	http://www.gsea-msigdb.org/gsea/msigdb/human/geneset/REACTOME_METHIONINE_SALVAGE_PATHWAY	MRI1	MTAP	GOT1	ENOPH1	APIP	ADI1
REACTOME_ERYTHROCYTES_TAKE_UP_OXYGEN_AND_RELEASE_CARBON_DIOXIDE	http://www.gsea-msigdb.org/gsea/msigdb/human/geneset/REACTOME_ERYTHROCYTES_TAKE_UP_OXYGEN_AND_RELEASE_CARBON_DIOXIDE	SLC4A1	CA2	RHAG	CA1	CA4	HBA2	HBA1	AQP1	HBB
REACTOME_SHC1_EVENTS_IN_ERBB2_SIGNALING	http://www.gsea-msigdb.org/gsea/msigdb/human/geneset/REACTOME_SHC1_EVENTS_IN_ERBB2_SIGNALING	ERBB3	HBEGF	SOS1	EREG	PTPN12	KRAS	EGF	ERBB2	EGFR	PRKCA	NRG1	NRG2	SHC1	PRKCD	NRG4	PRKCE	HRAS	BTC	GRB2	ERBB4	NRG3	NRAS
REACTOME_PI3K_EVENTS_IN_ERBB4_SIGNALING	http://www.gsea-msigdb.org/gsea/msigdb/human/geneset/REACTOME_PI3K_EVENTS_IN_ERBB4_SIGNALING	HBEGF	PIK3CA	EREG	PIK3R1	NRG1	NRG2	NRG4	BTC	ERBB4	NRG3
REACTOME_SHC1_EVENTS_IN_ERBB4_SIGNALING	http://www.gsea-msigdb.org/gsea/msigdb/human/geneset/REACTOME_SHC1_EVENTS_IN_ERBB4_SIGNALING	HBEGF	SOS1	EREG	KRAS	NRG1	NRG2	SHC1	NRG4	HRAS	BTC	GRB2	ERBB4	NRG3	NRAS
REACTOME_NUCLEAR_SIGNALING_BY_ERBB4	http://www.gsea-msigdb.org/gsea/msigdb/human/geneset/REACTOME_NUCLEAR_SIGNALING_BY_ERBB4	TAB2	PSEN1	PGR	ESR1	ADAP1	CXCL12	HBEGF	SPARC	APH1A	STMN1	MXD4	EREG	STAT5A	APOE	GFAP	CSN2	YAP1	APH1B	NCOR1	PSEN2	ADAM17	NRG1	NRG2	S100B	NCSTN	NRG4	BTC	ERBB4	NRG3	WWOX	SRC	PSENEN
REACTOME_DOWNREGULATION_OF_ERBB4_SIGNALING	http://www.gsea-msigdb.org/gsea/msigdb/human/geneset/REACTOME_DOWNREGULATION_OF_ERBB4_SIGNALING	NEDD4	ITCH	WWP1	RPS27A	UBC	UBB	ERBB4	SRC	UBA52
REACTOME_INTERLEUKIN_7_SIGNALING	http://www.gsea-msigdb.org/gsea/msigdb/human/geneset/REACTOME_INTERLEUKIN_7_SIGNALING	HGF	IL7	JAK3	PIK3R2	CISH	PIK3R3	SOCS2	STAT5A	SMARCA4	PIK3R1	TSLP	IL2RG	JAK1	RAG1	STAT3	IL7R	IRS1	STAT5B	RAG2	H3C13	SOCS1	BRWD1	IRS2	H3C12	H3C4	H3C14	H3C15	CRLF2	H3C8	H3C6	H3C11	H3C1	H3C7	H3C10	H3C2	H3C3
REACTOME_DEVELOPMENTAL_BIOLOGY	http://www.gsea-msigdb.org/gsea/msigdb/human/geneset/REACTOME_DEVELOPMENTAL_BIOLOGY	CYP51A1	PLXND1	POLR2J	CREBBP	ITGA2B	KRT33A	CACNG3	AP2B1	CACNA1G	FARP2	SCN4A	PAX6	PSMB1	ADAM22	SPAG9	MED24	RPS20	RANBP9	FYN	LYPLA2	TYROBP	PSMC4	MAMLD1	CAPN1	ISL1	CNTN1	WWTR1	ANK1	GAB2	RPL26L1	TRIO	PSMA4	MED17	AP2S1	CTNNA1	EPHA3	DSG2	POLR2B	COL9A2	PIK3CB	PRSS8	THRAP3	KMT2C	PKP2	RPL18	MED29	GPC1	CDON
REACTOME_MITOCHONDRIAL_PROTEIN_IMPORT	http://www.gsea-msigdb.org/gsea/msigdb/human/geneset/REACTOME_MITOCHONDRIAL_PROTEIN_IMPORT	SLC25A13	OTC	CS	IDH3G	BCS1L	TIMM21	TIMM13	HSCB	TOMM22	SAMM50	ACO2	TIMM9	TAFAZZIN	CMC2	TIMM44	TIMM50	PMPCB	CHCHD2	CHCHD3	PITRM1	GRPEL1	ATP5F1B	HSPA9	SLC25A12	CHCHD5	TIMM17B	TIMM8A	GFER	MTX2	TOMM40	TIMM10B	TIMM17A	TIMM10	COX17	HSPD1	TIMM8B	SLC25A4	ATP5F1A	TOMM70	ATP5MC1	CHCHD4	GRPEL2	FXN	PMPCA	NDUFB8	LDHD	COA6	SLC25A6
REACTOME_CYTOKINE_SIGNALING_IN_IMMUNE_SYSTEM	http://www.gsea-msigdb.org/gsea/msigdb/human/geneset/REACTOME_CYTOKINE_SIGNALING_IN_IMMUNE_SYSTEM	CRLF1	MAP3K14	TNFRSF12A	RALA	NOS2	PSMB1	IL32	CD4	FYN	ALOX5	PSMC4	IL20RA	HGF	BIRC3	VIM	CD44	IFNGR1	TNFRSF1B	NUP160	GAB2	PIAS1	MAP2K3	PSMA4	TPR	TNFRSF17	TNFRSF9	MAPK9	PIK3CB	CUL1	TAB2	EIF2AK2	IL17RB	CAMK2B	NDC1	CASP8	CNN2	MAP2K4	SP100	TNFRSF1A	IFI35	MEF2A	IP6K2	PSME4	NUP133	RORA	NEDD4	CAMK2A	CDC42
REACTOME_ADAPTIVE_IMMUNE_SYSTEM	http://www.gsea-msigdb.org/gsea/msigdb/human/geneset/REACTOME_ADAPTIVE_IMMUNE_SYSTEM	CD99	KLHL13	CDC27	FBXL3	ITGAL	ASB4	MAP3K14	AP2B1	CD79B	MYLIP	PSMB1	UBE3C	CD4	BTK	FYN	MRC2	TYROBP	CD22	PSMC4	RNF14	UFL1	WAS	CD74	UBR2	SLAMF7	BTN3A1	UBA6	RNF19A	CUL3	CDH1	PSMA4	AP2S1	LCP2	CUL7	HSPA5	VAMP3	NEDD4L	PIK3CB	CYBA	ANAPC4	CUL1	TAB2	SEC61A1	UNKL	RNF4	CTSA	BTBD1	COL17A1
REACTOME_SPRY_REGULATION_OF_FGF_SIGNALING	http://www.gsea-msigdb.org/gsea/msigdb/human/geneset/REACTOME_SPRY_REGULATION_OF_FGF_SIGNALING	MKNK1	MAPK1	MAPK3	PPP2CB	PPP2R1A	CBL	PPP2CA	SPRY2	RPS27A	UBC	BRAF	UBB	GRB2	PTPN11	SRC	UBA52
REACTOME_CA2_ACTIVATED_K_CHANNELS	http://www.gsea-msigdb.org/gsea/msigdb/human/geneset/REACTOME_CA2_ACTIVATED_K_CHANNELS	KCNN2	KCNN4	KCNN1	KCNMB4	KCNN3	KCNMB1	KCNMA1	KCNMB3	KCNMB2
REACTOME_INWARDLY_RECTIFYING_K_CHANNELS	http://www.gsea-msigdb.org/gsea/msigdb/human/geneset/REACTOME_INWARDLY_RECTIFYING_K_CHANNELS	ABCC8	ABCC9	GNB5	GNB1	GNB3	GNB4	KCNJ5	KCNJ8	KCNJ2	GNG13	GNG11	GNGT1	GABBR2	KCNJ1	KCNJ16	KCNJ6	KCNJ15	GNG3	KCNJ9	KCNJ3	GNGT2	GNG8	KCNJ4	GNG4	GNB2	GNG12	GNG5	GNG7	KCNJ10	KCNJ14	KCNJ12	GNG2	KCNJ11	GABBR1	GNG10
REACTOME_POTASSIUM_CHANNELS	http://www.gsea-msigdb.org/gsea/msigdb/human/geneset/REACTOME_POTASSIUM_CHANNELS	ABCC8	KCNG1	KCNQ1	KCNH2	KCNAB2	ABCC9	GNB5	KCNQ2	GNB1	KCNN2	KCNK2	KCNH4	KCNK16	KCNK6	HCN2	KCNK10	KCND1	KCNN4	KCNA7	KCNN1	KCNA1	GNB3	GNB4	KCNC4	KCNQ4	KCNJ5	KCNJ8	KCNJ2	KCNS1	KCNK17	GNG13	GNG11	GNGT1	KCNC1	KCNA5	KCNC3	KCNH3	KCNMB4	KCNK1	GABBR2	HCN4	KCNH5	KCNA10	KCNH1	KCNN3	HCN3	KCNMB1	KCNA6
REACTOME_VOLTAGE_GATED_POTASSIUM_CHANNELS	http://www.gsea-msigdb.org/gsea/msigdb/human/geneset/REACTOME_VOLTAGE_GATED_POTASSIUM_CHANNELS	KCNG1	KCNQ1	KCNH2	KCNAB2	KCNQ2	KCNH4	KCND1	KCNA7	KCNA1	KCNC4	KCNQ4	KCNS1	KCNC1	KCNA5	KCNC3	KCNH3	KCNH5	KCNA10	KCNH1	KCNA6	KCNS2	KCNB1	KCNF1	KCNV1	KCNC2	KCNV2	KCNG4	KCNAB1	KCNAB3	KCNS3	KCNG3	KCND3	KCNH6	KCNA3	KCNA2	KCNG2	KCNA4	KCNB2	KCNH8	KCNQ3	KCND2	KCNH7	KCNQ5
REACTOME_TANDEM_PORE_DOMAIN_POTASSIUM_CHANNELS	http://www.gsea-msigdb.org/gsea/msigdb/human/geneset/REACTOME_TANDEM_PORE_DOMAIN_POTASSIUM_CHANNELS	KCNK2	KCNK16	KCNK6	KCNK10	KCNK17	KCNK1	KCNK13	KCNK9	KCNK3	KCNK7	KCNK4	KCNK18
REACTOME_SPERM_MOTILITY_AND_TAXES	http://www.gsea-msigdb.org/gsea/msigdb/human/geneset/REACTOME_SPERM_MOTILITY_AND_TAXES	CATSPERG	HVCN1	CATSPERB	CATSPER3	CATSPER2	CATSPERD	CATSPER1	CATSPER4	KCNU1
REACTOME_ACROSOME_REACTION_AND_SPERM_OOCYTE_MEMBRANE_BINDING	http://www.gsea-msigdb.org/gsea/msigdb/human/geneset/REACTOME_ACROSOME_REACTION_AND_SPERM_OOCYTE_MEMBRANE_BINDING	CD9	IZUMO4	ACR	IZUMO2	IZUMO1	IZUMO3
REACTOME_GRB7_EVENTS_IN_ERBB2_SIGNALING	http://www.gsea-msigdb.org/gsea/msigdb/human/geneset/REACTOME_GRB7_EVENTS_IN_ERBB2_SIGNALING	ERBB3	ERBB2	GRB7	NRG1	NRG2
REACTOME_DOWNREGULATION_OF_ERBB2_ERBB3_SIGNALING	http://www.gsea-msigdb.org/gsea/msigdb/human/geneset/REACTOME_DOWNREGULATION_OF_ERBB2_ERBB3_SIGNALING	ERBB3	AKT2	AKT3	USP8	ERBB2	AKT1	RPS27A	UBC	NRG1	NRG2	UBB	RNF41	UBA52
REACTOME_TRANSCRIPTION_OF_E2F_TARGETS_UNDER_NEGATIVE_CONTROL_BY_DREAM_COMPLEX	http://www.gsea-msigdb.org/gsea/msigdb/human/geneset/REACTOME_TRANSCRIPTION_OF_E2F_TARGETS_UNDER_NEGATIVE_CONTROL_BY_DREAM_COMPLEX	RBL1	CDC6	E2F1	RBL2	TFDP2	HDAC1	MAX	TOP2A	PCNA	E2F5	MYC	RBBP4	CDC25A	LIN9	LIN54	TFDP1	E2F4	LIN52	LIN37
REACTOME_TRANSCRIPTION_OF_E2F_TARGETS_UNDER_NEGATIVE_CONTROL_BY_P107_RBL1_AND_P130_RBL2_IN_COMPLEX_WITH_HDAC1	http://www.gsea-msigdb.org/gsea/msigdb/human/geneset/REACTOME_TRANSCRIPTION_OF_E2F_TARGETS_UNDER_NEGATIVE_CONTROL_BY_P107_RBL1_AND_P130_RBL2_IN_COMPLEX_WITH_HDAC1	RBL1	MYBL2	E2F1	RBL2	TFDP2	HDAC1	E2F5	CCNA2	RBBP4	CDK1	LIN9	LIN54	TFDP1	E2F4	LIN52	LIN37
REACTOME_MITOCHONDRIAL_IRON_SULFUR_CLUSTER_BIOGENESIS	http://www.gsea-msigdb.org/gsea/msigdb/human/geneset/REACTOME_MITOCHONDRIAL_IRON_SULFUR_CLUSTER_BIOGENESIS	HSCB	ISCA1	ISCU	FDX1	SLC25A37	SLC25A28	FDXR	FXN	ISCA2	GLRX5	LYRM4	NFS1	FDX2
REACTOME_RORA_ACTIVATES_GENE_EXPRESSION	http://www.gsea-msigdb.org/gsea/msigdb/human/geneset/REACTOME_RORA_ACTIVATES_GENE_EXPRESSION	CREBBP	RORA	SREBF1	SMARCD3	NCOA1	EP300	TBL1X	CPT1A	MED1	HELZ2	TGS1	NCOA2	CARM1	CHD9	TBL1XR1	RXRA	PPARA	NCOA6
REACTOME_BMAL1_CLOCK_NPAS2_ACTIVATES_CIRCADIAN_GENE_EXPRESSION	http://www.gsea-msigdb.org/gsea/msigdb/human/geneset/REACTOME_BMAL1_CLOCK_NPAS2_ACTIVATES_CIRCADIAN_GENE_EXPRESSION	CREBBP	ARNTL2	F7	SMARCD3	NCOA1	AVP	TBL1X	DBP	NAMPT	SERPINE1	BHLHE41	MED1	HELZ2	ARNTL	BHLHE40	CLOCK	TGS1	NCOA2	CARM1	NOCT	KLF15	NPAS2	CHD9	TBL1XR1	RXRA	PPARA	NCOA6
REACTOME_ABC_TRANSPORTERS_IN_LIPID_HOMEOSTASIS	http://www.gsea-msigdb.org/gsea/msigdb/human/geneset/REACTOME_ABC_TRANSPORTERS_IN_LIPID_HOMEOSTASIS	PEX3	ABCA7	ABCD1	ABCA2	ABCD3	APOA1	ABCG5	ABCG8	ABCA12	ABCA9	ABCA6	ABCA10	ABCA5	ABCG1	PEX19	ABCA3	ABCG4	ABCD2
REACTOME_ELEVATION_OF_CYTOSOLIC_CA2_LEVELS	http://www.gsea-msigdb.org/gsea/msigdb/human/geneset/REACTOME_ELEVATION_OF_CYTOSOLIC_CA2_LEVELS	TRPC7	P2RX5	P2RX7	ITPR3	P2RX6	P2RX1	P2RX3	ITPR2	P2RX4	TRPC6	TRPC3	ITPR1	ORAI2	STIM1	P2RX2	ORAI1
REACTOME_ACTIVATION_OF_PUMA_AND_TRANSLOCATION_TO_MITOCHONDRIA	http://www.gsea-msigdb.org/gsea/msigdb/human/geneset/REACTOME_ACTIVATION_OF_PUMA_AND_TRANSLOCATION_TO_MITOCHONDRIA	TP63	TP73	PPP1R13B	E2F1	BBC3	TFDP2	TP53	TP53BP2	TFDP1
REACTOME_APOPTOSIS_INDUCED_DNA_FRAGMENTATION	http://www.gsea-msigdb.org/gsea/msigdb/human/geneset/REACTOME_APOPTOSIS_INDUCED_DNA_FRAGMENTATION	KPNB1	KPNA1	H1-3	H1-1	DFFA	HMGB2	CASP3	H1-4	DFFB	H1-5	H1-2	H1-0	HMGB1
REACTOME_CASPASE_ACTIVATION_VIA_DEATH_RECEPTORS_IN_THE_PRESENCE_OF_LIGAND	http://www.gsea-msigdb.org/gsea/msigdb/human/geneset/REACTOME_CASPASE_ACTIVATION_VIA_DEATH_RECEPTORS_IN_THE_PRESENCE_OF_LIGAND	CFLAR	FAS	CASP8	TRADD	TNFRSF10A	FASLG	TNFRSF10B	TNFSF10	TRAF2	TICAM1	TLR4	RIPK1	LY96	FADD	CD14	TICAM2
REACTOME_EXTRINSIC_PATHWAY_OF_FIBRIN_CLOT_FORMATION	http://www.gsea-msigdb.org/gsea/msigdb/human/geneset/REACTOME_EXTRINSIC_PATHWAY_OF_FIBRIN_CLOT_FORMATION	TFPI	F7	F9	F3	F10
REACTOME_INTRINSIC_PATHWAY_OF_FIBRIN_CLOT_FORMATION	http://www.gsea-msigdb.org/gsea/msigdb/human/geneset/REACTOME_INTRINSIC_PATHWAY_OF_FIBRIN_CLOT_FORMATION	F11	SERPIND1	F9	C1QBP	VWF	KNG1	PROC	SERPINC1	F10	F12	SERPINE2	PRCP	SERPING1	KLKB1	GP9	A2M	GP5	F2	PROS1	F8	GP1BA	SERPINA5	GP1BB
REACTOME_COMMON_PATHWAY_OF_FIBRIN_CLOT_FORMATION	http://www.gsea-msigdb.org/gsea/msigdb/human/geneset/REACTOME_COMMON_PATHWAY_OF_FIBRIN_CLOT_FORMATION	SERPIND1	PROCR	PF4V1	PROC	SERPINC1	F13A1	F10	SERPINE2	F13B	PF4	FGG	FGA	FGB	THBD	F2	F2R	PROS1	F8	SERPINA5	PRTN3	F5	CD177
REACTOME_FORMATION_OF_FIBRIN_CLOT_CLOTTING_CASCADE	http://www.gsea-msigdb.org/gsea/msigdb/human/geneset/REACTOME_FORMATION_OF_FIBRIN_CLOT_CLOTTING_CASCADE	TFPI	F7	F11	SERPIND1	PROCR	F9	C1QBP	PF4V1	VWF	KNG1	PROC	F3	SERPINC1	F13A1	F10	F12	SERPINE2	PRCP	F13B	SERPING1	PF4	KLKB1	GP9	FGG	FGA	FGB	A2M	THBD	GP5	F2	F2R	PROS1	F8	GP1BA	SERPINA5	PRTN3	F5	GP1BB	CD177
REACTOME_INHIBITION_OF_THE_PROTEOLYTIC_ACTIVITY_OF_APC_C_REQUIRED_FOR_THE_ONSET_OF_ANAPHASE_BY_MITOTIC_SPINDLE_CHECKPOINT_COMPONENTS	http://www.gsea-msigdb.org/gsea/msigdb/human/geneset/REACTOME_INHIBITION_OF_THE_PROTEOLYTIC_ACTIVITY_OF_APC_C_REQUIRED_FOR_THE_ONSET_OF_ANAPHASE_BY_MITOTIC_SPINDLE_CHECKPOINT_COMPONENTS	CDC27	ANAPC4	UBE2D1	ANAPC5	CDC23	UBE2S	ANAPC15	CDC20	CDC16	ANAPC11	ANAPC1	BUB3	BUB1B	MAD2L1	ANAPC10	ANAPC16	UBE2E1	UBE2C	ANAPC2	CDC26	ANAPC7
REACTOME_THE_CITRIC_ACID_TCA_CYCLE_AND_RESPIRATORY_ELECTRON_TRANSPORT	http://www.gsea-msigdb.org/gsea/msigdb/human/geneset/REACTOME_THE_CITRIC_ACID_TCA_CYCLE_AND_RESPIRATORY_ELECTRON_TRANSPORT	NDUFAF7	NDUFAB1	PDK4	PDK2	UQCRC1	NDUFS1	MPC1	CS	HAGH	NDUFB4	ME1	IDH3G	PDK3	SDHA	ME2	L2HGDH	NDUFB2	PDPR	DLD	FH	ATP5F1D	NDUFB7	SLC16A8	ACO2	GSTZ1	NDUFAF5	IDH3B	SLC25A14	ETFB	OGDH	COA1	NDUFC1	UCP1	PDHX	NDUFS8	ATP5F1B	LDHB	COX6A1	PPARD	NNT	TIMMDC1	NDUFS7	COQ10B	COX7A2L	ATP5PB	SDHB	NDUFB3	NDUFA8
REACTOME_SIGNALING_BY_SCF_KIT	http://www.gsea-msigdb.org/gsea/msigdb/human/geneset/REACTOME_SIGNALING_BY_SCF_KIT	FYN	GAB2	KITLG	PTPRU	CMA1	JAK2	GRAP2	MMP9	PIK3R2	GRB10	CBL	SH2B3	PTPN6	STAT1	SOS1	PIK3R3	PIK3CA	STAT5A	KRAS	TEC	RAC1	GRB7	VAV1	PIK3R1	CHEK1	FER	GRAP	PRKCA	KIT	SH2B2	STAT3	SOCS6	STAT5B	HRAS	YES1	GRB2	PTPN11	FES	LCK	SOCS1	SRC	NRAS	LYN
REACTOME_REGULATION_OF_KIT_SIGNALING	http://www.gsea-msigdb.org/gsea/msigdb/human/geneset/REACTOME_REGULATION_OF_KIT_SIGNALING	FYN	KITLG	CBL	SH2B3	PTPN6	SOS1	PRKCA	KIT	SH2B2	SOCS6	YES1	GRB2	LCK	SOCS1	SRC	LYN
REACTOME_REGULATION_OF_SIGNALING_BY_NODAL	http://www.gsea-msigdb.org/gsea/msigdb/human/geneset/REACTOME_REGULATION_OF_SIGNALING_BY_NODAL	ACVR2B	ACVR2A	ACVR1C	ACVR1B	CFC1	LEFTY2	CER1	NODAL	DAND5	TDGF1P3	TDGF1	LEFTY1
REACTOME_COLLAGEN_DEGRADATION	http://www.gsea-msigdb.org/gsea/msigdb/human/geneset/REACTOME_COLLAGEN_DEGRADATION	COL9A2	COL23A1	COL11A1	COL17A1	COL5A3	COL4A4	COL19A1	COL16A1	MMP2	COL9A3	MMP11	MMP9	MMP15	COL1A1	COL12A1	COL9A1	COL7A1	CTSD	MMP8	MMP19	COL10A1	COL5A1	COL4A2	CTSL	MMP7	MMP20	MMP13	ADAM10	COL2A1	FURIN	COL6A1	COL6A2	CTSK	COL8A1	MMP3	ADAM17	MMP14	COL26A1	COL6A3	COL1A2	CTSB	MMP10	COL3A1	ADAM9	COL4A3	COL8A2	COL6A5	PHYKPL
REACTOME_TRANSLOCATION_OF_SLC2A4_GLUT4_TO_THE_PLASMA_MEMBRANE	http://www.gsea-msigdb.org/gsea/msigdb/human/geneset/REACTOME_TRANSLOCATION_OF_SLC2A4_GLUT4_TO_THE_PLASMA_MEMBRANE	RALA	TBC1D1	EXOC5	ACTB	TUBA3D	KIFAP3	RAB10	EXOC1	SNAP23	MYH9	TUBB1	KIF3B	STX4	RAB11A	TUBB4A	AKT2	PRKAG2	YWHAE	PRKAB1	C2CD5	EXOC2	LNPEP	PRKAG3	STXBP3	EXOC8	RAB14	RHOQ	TUBA1B	TUBA4A	YWHAH	KIF3A	EXOC4	PRKAB2	YWHAQ	TBC1D4	RAC1	TUBB2A	TUBB2B	EXOC6	AKT1	RAB13	TUBA3E	PRKAA2	YWHAZ	YWHAB	RAB8A	TUBA1A	TUBA1C
REACTOME_BETA_DEFENSINS	http://www.gsea-msigdb.org/gsea/msigdb/human/geneset/REACTOME_BETA_DEFENSINS	DEFB127	CCR6	CCR2	DEFB126	DEFB129	DEFB118	TLR2	DEFB1	DEFB4A	TLR1	DEFB104A	DEFB103A	DEFB104B	DEFB103B	DEFB4B	DEFB114	DEFB125	DEFB124	DEFB123	DEFB119	DEFB112	DEFB108B	DEFB128	DEFB131A	DEFB132	DEFB105A	DEFB107A	DEFB106A	DEFB105B	DEFB106B	DEFB107B	DEFB110	DEFB121	DEFB134	DEFB135	DEFB136	DEFB113	DEFB133	DEFB116	DEFB115	DEFB130A	DEFB130B
REACTOME_DEFENSINS	http://www.gsea-msigdb.org/gsea/msigdb/human/geneset/REACTOME_DEFENSINS	PRSS3	CD4	DEFB127	CCR6	CCR2	DEFB126	DEFB129	ART1	DEFB118	TLR2	DEFA5	DEFA4	DEFA6	DEFB1	DEFB4A	TLR1	DEFB104A	DEFB103A	DEFB104B	DEFB103B	DEFB4B	DEFB114	DEFB125	DEFB124	DEFB123	DEFB119	DEFB112	DEFB108B	DEFB128	DEFB131A	DEFB132	DEFB105A	DEFB107A	DEFB106A	DEFB105B	DEFB106B	DEFB107B	DEFB110	DEFB121	DEFB134	DEFB135	DEFB136	DEFA1	DEFB113	DEFB133	DEFB116	DEFB115	DEFB130A
REACTOME_ALPHA_DEFENSINS	http://www.gsea-msigdb.org/gsea/msigdb/human/geneset/REACTOME_ALPHA_DEFENSINS	PRSS3	CD4	ART1	DEFA5	DEFA4	DEFA6	DEFA1	DEFA3	DEFA1B	PRSS2
REACTOME_TETRAHYDROBIOPTERIN_BH4_SYNTHESIS_RECYCLING_SALVAGE_AND_REGULATION	http://www.gsea-msigdb.org/gsea/msigdb/human/geneset/REACTOME_TETRAHYDROBIOPTERIN_BH4_SYNTHESIS_RECYCLING_SALVAGE_AND_REGULATION	HSP90AA1	SPR	GCH1	GCHFR	PRKG2	AKT1	PTS	NOS3	CALM1	DHFR
REACTOME_REPRODUCTION	http://www.gsea-msigdb.org/gsea/msigdb/human/geneset/REACTOME_REPRODUCTION	CD9	BRCA1	MRE11	RAD51	SYNE2	SPO11	MSH4	STAG3	SMC1A	MLH1	FKBP6	SMC1B	OVGP1	B4GALT1	TINF2	CATSPERG	IZUMO4	DMC1	SUN2	ACR	REC8	DIDO1	RBBP8	STAG2	ACD	UBE2I	ZP2	NBN	ADAM2	H2AZ2	SPAM1	RPA3	SMC3	RAD51C	LMNB1	RAD50	ZP4	RPA2	STAG1	MLH3	MND1	HVCN1	CDK2	H2BC11	HSPA2	POT1	SYNE1	PSMC3IP
REACTOME_DEGRADATION_OF_THE_EXTRACELLULAR_MATRIX	http://www.gsea-msigdb.org/gsea/msigdb/human/geneset/REACTOME_DEGRADATION_OF_THE_EXTRACELLULAR_MATRIX	MMP25	DCN	CAPN1	CD44	TIMP2	TLL1	CDH1	COL9A2	ELN	COL23A1	LAMA3	LAMC2	COL11A1	COL17A1	CAPN6	COL5A3	PSEN1	COL4A4	COL19A1	COL16A1	MMP2	LAMB1	CMA1	CAPN3	COL9A3	TLL2	MMP11	CTSG	MMP9	TIMP1	MMP15	CAPN15	COL1A1	COL12A1	COL9A1	COL7A1	FN1	NID1	CTSD	MMP8	SPP1	PLG	MMP19	COL10A1	MMP24	CAPNS1	COL5A1	LAMA5
REACTOME_EXTRACELLULAR_MATRIX_ORGANIZATION	http://www.gsea-msigdb.org/gsea/msigdb/human/geneset/REACTOME_EXTRACELLULAR_MATRIX_ORGANIZATION	ITGAL	ITGA3	ITGA2B	MMP25	DCN	CAPN1	CD44	IBSP	MUSK	TIMP2	MFAP3	TLL1	VCAN	CDH1	TNC	COL9A2	LTBP1	ELN	LAMC3	COL23A1	LAMA3	LAMC2	COL11A1	COL17A1	ACTN1	P4HA2	NTN4	ICAM3	CAPN6	FBLN1	ITGA8	CEACAM1	COL5A3	PSEN1	COL4A4	COL19A1	ITGB5	PLOD1	ITGAE	COL16A1	CEACAM6	ADAMTS2	MMP2	NID2	LTBP4	ICAM1	P3H2	LAMB1
REACTOME_COLLAGEN_FORMATION	http://www.gsea-msigdb.org/gsea/msigdb/human/geneset/REACTOME_COLLAGEN_FORMATION	TLL1	COL9A2	COL23A1	LAMA3	LAMC2	COL11A1	COL17A1	P4HA2	COL5A3	COL4A4	COL19A1	PLOD1	COL16A1	ADAMTS2	P3H2	ITGA6	COL9A3	TLL2	MMP9	COL20A1	PCOLCE	PLOD3	COL1A1	P3H3	COL12A1	COL9A1	LOX	COL7A1	LOXL3	P3H1	P4HA1	COL10A1	COL21A1	LOXL1	COLGALT1	PXDN	COL5A1	ITGB4	LOXL2	COL4A2	CTSL	CTSV	MMP7	MMP20	MMP13	LOXL4	ADAMTS14	COL2A1
REACTOME_REVERSIBLE_HYDRATION_OF_CARBON_DIOXIDE	http://www.gsea-msigdb.org/gsea/msigdb/human/geneset/REACTOME_REVERSIBLE_HYDRATION_OF_CARBON_DIOXIDE	CA12	CA2	CA9	CA14	CA6	CA1	CA3	CA4	CA7	CA5B	CA5A	CA13
REACTOME_ACYL_CHAIN_REMODELLING_OF_PC	http://www.gsea-msigdb.org/gsea/msigdb/human/geneset/REACTOME_ACYL_CHAIN_REMODELLING_OF_PC	PLA2G10	LPCAT2	PLA2G3	PLA2G4C	LPCAT3	PLA2G4A	PLA2G2D	PLBD1	PLA2G12A	PLA2G5	PNPLA8	MBOAT2	PLA2R1	LPCAT1	PLA2G2F	PLA2G4D	PLB1	PLA2G4F	PLA2G1B	LPCAT4	PLAAT3	TMEM86B	PLA2G6	PLA2G4E	PLA2G2A	PLA2G2E	PLA2G4B
REACTOME_ACYL_CHAIN_REMODELING_OF_CL	http://www.gsea-msigdb.org/gsea/msigdb/human/geneset/REACTOME_ACYL_CHAIN_REMODELING_OF_CL	HADHA	TAFAZZIN	PLA2G4A	HADHB	LCLAT1	PLA2G6
REACTOME_ACYL_CHAIN_REMODELLING_OF_PS	http://www.gsea-msigdb.org/gsea/msigdb/human/geneset/REACTOME_ACYL_CHAIN_REMODELLING_OF_PS	OSBPL5	PLA2G10	OSBPL8	LPCAT3	PLA2G4A	PLA2G2D	PLA2G12A	PLA2G5	OSBPL10	PLA1A	PLA2R1	PLA2G2F	PLA2G4D	PLA2G4F	PLA2G1B	MBOAT1	LPCAT4	PLAAT3	PLA2G4E	PLA2G2A	PLA2G2E	PLA2G4B
REACTOME_ACYL_CHAIN_REMODELLING_OF_PE	http://www.gsea-msigdb.org/gsea/msigdb/human/geneset/REACTOME_ACYL_CHAIN_REMODELLING_OF_PE	PLA2G10	PLA2G3	ABHD4	PLA2G4C	LPCAT3	PLA2G4A	PLA2G2D	PLBD1	PLA2G12A	PLAAT1	PLA2G5	PLAAT4	PLAAT2	PNPLA8	MBOAT2	PLA2R1	PLA2G2F	PLA2G4D	PLAAT5	PLA2G4F	PLA2G1B	MBOAT1	LPCAT4	PLAAT3	PLA2G6	PLA2G4E	PLA2G2A	PLA2G2E	PLA2G4B
REACTOME_ACYL_CHAIN_REMODELING_OF_DAG_AND_TAG	http://www.gsea-msigdb.org/gsea/msigdb/human/geneset/REACTOME_ACYL_CHAIN_REMODELING_OF_DAG_AND_TAG	DGAT2	MGLL	PNPLA3	AWAT2	PNPLA2	DGAT2L6	DGAT1
REACTOME_ACYL_CHAIN_REMODELLING_OF_PI	http://www.gsea-msigdb.org/gsea/msigdb/human/geneset/REACTOME_ACYL_CHAIN_REMODELLING_OF_PI	PLA2G10	PLA2G4C	PLA2G4A	PLA2G2D	PLBD1	PLA2G12A	MBOAT7	PLA2G5	PLA2R1	PLA2G2F	PLA2G4D	PLA2G4F	PLA2G1B	PLAAT3	PLA2G4E	PLA2G2A	PLA2G2E
REACTOME_ACYL_CHAIN_REMODELLING_OF_PG	http://www.gsea-msigdb.org/gsea/msigdb/human/geneset/REACTOME_ACYL_CHAIN_REMODELLING_OF_PG	PLA2G10	CRLS1	PLA2G3	PLA2G4A	PLA2G2D	LPGAT1	PLA2G12A	PLA2G5	PLA2R1	LPCAT1	PLA2G2F	PLA2G4D	PLA2G4F	PLA2G1B	LPCAT4	PLA2G2A	PLA2G2E	PLA2G4B
REACTOME_HYDROLYSIS_OF_LPC	http://www.gsea-msigdb.org/gsea/msigdb/human/geneset/REACTOME_HYDROLYSIS_OF_LPC	PLA2G15	PLA2G4C	PLA2G4A	PLBD1	GPCPD1	PLA2G4D	PLA2G4F	PLA2G4E	PLA2G4B
REACTOME_SYNTHESIS_OF_PG	http://www.gsea-msigdb.org/gsea/msigdb/human/geneset/REACTOME_SYNTHESIS_OF_PG	PLD1	PGS1	CDS2	PLD3	PTPMT1	PLD2	PLD4	PLD6
REACTOME_SYNTHESIS_OF_PA	http://www.gsea-msigdb.org/gsea/msigdb/human/geneset/REACTOME_SYNTHESIS_OF_PA	AGPAT4	PLA2G10	PLD1	DDHD2	DDHD1	GPD2	PLA2G4A	GNPAT	PLA2G2D	GPAM	PLA2G12A	PLA2G5	PLD2	GPAT3	MIGA2	GPD1L	PLA2R1	LPCAT1	AGPAT5	GPAT4	PLA2G2F	PLA2G4D	AGPAT3	ACP6	ALPI	LIPH	GPD1	AGPAT2	PLA2G1B	LCLAT1	LPCAT4	PLD6	MIGA1	GPAT2	PLA2G2A	PLA2G2E	LIPI	AGPAT1	PLA2G4B
REACTOME_SYNTHESIS_OF_PC	http://www.gsea-msigdb.org/gsea/msigdb/human/geneset/REACTOME_SYNTHESIS_OF_PC	SLC44A1	CHAT	CSNK2A2	STARD7	ACHE	CHKB	CSNK2A1	LPIN2	PCYT1B	CHKA	CHPT1	BCHE	SLC44A2	LPIN3	PEMT	CEPT1	LPIN1	SLC44A5	PCTP	SLC44A3	LPCAT1	ABHD3	PCYT1A	MFSD2A	PHOSPHO1	SLC44A4	CSNK2B	STARD10
REACTOME_GLYCEROPHOSPHOLIPID_BIOSYNTHESIS	http://www.gsea-msigdb.org/gsea/msigdb/human/geneset/REACTOME_GLYCEROPHOSPHOLIPID_BIOSYNTHESIS	AGK	OSBPL5	AGPAT4	DGAT2	PLA2G10	SLC44A1	CHAT	CSNK2A2	MGLL	PLD1	STARD7	HADHA	CPNE3	DDHD2	ACHE	PGS1	LPCAT2	CRLS1	PITPNM2	OSBPL8	PITPNM3	PLA2G3	CHKB	PNPLA3	ABHD4	DDHD1	CPNE6	CSNK2A1	CDS2	LPIN2	TAFAZZIN	PCYT1B	PLA2G15	CDIPT	PLD3	PLA2G4C	PTPMT1	PITPNM1	CHKA	CHPT1	LPCAT3	BCHE	GPD2	PLA2G4A	GNPAT	PLA2G2D	GPAM	PLBD1
REACTOME_SYNTHESIS_OF_PE	http://www.gsea-msigdb.org/gsea/msigdb/human/geneset/REACTOME_SYNTHESIS_OF_PE	CHKB	LPIN2	CHKA	LPIN3	CEPT1	LPIN1	SELENOI	ETNK1	ETNK2	ETNPPL	PHOSPHO1	PCYT2	PISD
REACTOME_SYNTHESIS_OF_PI	http://www.gsea-msigdb.org/gsea/msigdb/human/geneset/REACTOME_SYNTHESIS_OF_PI	PITPNM2	PITPNM3	CDIPT	PITPNM1	CDS1
REACTOME_SYNTHESIS_OF_PIPS_AT_THE_ER_MEMBRANE	http://www.gsea-msigdb.org/gsea/msigdb/human/geneset/REACTOME_SYNTHESIS_OF_PIPS_AT_THE_ER_MEMBRANE	PI4K2B	MTMR2	SBF1	SACM1L	PI4KA
REACTOME_INOSITOL_PHOSPHATE_METABOLISM	http://www.gsea-msigdb.org/gsea/msigdb/human/geneset/REACTOME_INOSITOL_PHOSPHATE_METABOLISM	MTMR7	INPP4A	INPP5A	IP6K2	ITPKC	MIOX	ITPK1	PLCB4	MTMR9	ISYNA1	MINPP1	INPP4B	PLCH1	PLCD4	OCRL	NUDT10	PLCG1	IPPK	IMPA1	ITPKA	PLCB2	PLCE1	PLCZ1	IMPA2	ITPKB	PPIP5K2	PLCH2	PLCB3	IPMK	INPP1	SYNJ1	PLCD3	IP6K3	INPPL1	PLD4	PPIP5K1	INPP5D	PTEN	NUDT4	IP6K1	PLCB1	INPP5J	PLCD1	NUDT11	PLCG2	CALM1	INPP5B	NUDT3
REACTOME_PI_METABOLISM	http://www.gsea-msigdb.org/gsea/msigdb/human/geneset/REACTOME_PI_METABOLISM	MTMR7	GDE1	PIK3C2A	PNPLA6	PI4K2B	INPP4A	PIK3CB	PLEKHA5	MTMR1	PIK3C3	SYNJ2	MTMR2	SBF1	MTMR3	BMX	MTMR8	GDPD3	VAC14	MTMR9	PLEKHA4	PIK3R2	PIK3CG	PLEKHA8	PIP5K1B	PLEKHA1	MTMR4	INPP4B	FIG4	PIKFYVE	PLEKHA3	PIK3R3	RAB14	PIK3CA	OCRL	PNPLA7	INPP5K	TPTE2	PIK3C2B	SBF2	ARF3	PIK3C2G	MTMR6	PIK3R5	PI4KB	PIP5K1A	ARF1	PLEKHA6	RAB5A
REACTOME_PHOSPHOLIPID_METABOLISM	http://www.gsea-msigdb.org/gsea/msigdb/human/geneset/REACTOME_PHOSPHOLIPID_METABOLISM	MTMR7	GDE1	AGK	PIK3C2A	OSBPL5	AGPAT4	PNPLA6	PI4K2B	INPP4A	PIK3CB	PLEKHA5	DGAT2	MTMR1	PLA2G10	SLC44A1	CHAT	CSNK2A2	MGLL	PLD1	PIK3C3	SYNJ2	STARD7	HADHA	CPNE3	DDHD2	MTMR2	ACHE	PGS1	LPCAT2	CRLS1	PITPNM2	OSBPL8	PITPNM3	PLA2G3	SBF1	CHKB	MTMR3	PNPLA3	ABHD4	DDHD1	CPNE6	CSNK2A1	CDS2	LPIN2	BMX	MTMR8	TAFAZZIN	PCYT1B
REACTOME_DAG_AND_IP3_SIGNALING	http://www.gsea-msigdb.org/gsea/msigdb/human/geneset/REACTOME_DAG_AND_IP3_SIGNALING	CAMKK1	PRKAR2B	CAMK2B	CAMK2A	PRKACA	ADCY2	ITPR3	PRKAR1A	CAMKK2	PRKAR2A	PDE1A	CREB1	ADCY7	ITPR2	PDE1B	PLCG1	PRKCG	ADCY4	ADCY3	PRKACB	CAMK2D	CAMK2G	ITPR1	CAMK4	PRKCA	PDE1C	ADCY8	ADCY9	PRKCD	ADCY1	PRKACG	AHCYL1	PRKCE	NBEA	GRK2	ADCY5	ADCY6	KPNA2	PRKX	PRKAR1B	CALM1
REACTOME_MEIOSIS	http://www.gsea-msigdb.org/gsea/msigdb/human/geneset/REACTOME_MEIOSIS	BRCA1	MRE11	RAD51	SYNE2	SPO11	MSH4	STAG3	SMC1A	MLH1	FKBP6	SMC1B	TINF2	DMC1	SUN2	REC8	DIDO1	RBBP8	STAG2	ACD	UBE2I	NBN	H2AZ2	RPA3	SMC3	RAD51C	LMNB1	RAD50	RPA2	STAG1	MLH3	MND1	CDK2	H2BC11	HSPA2	POT1	SYNE1	PSMC3IP	RPA1	H3-3B	TERF2	TEX15	CDK4	SYCP3	BRCA2	H2BC1	TERF1	ATM	TEX12
REACTOME_CELL_CELL_COMMUNICATION	http://www.gsea-msigdb.org/gsea/msigdb/human/geneset/REACTOME_CELL_CELL_COMMUNICATION	SKAP2	FYN	TYROBP	CLDN11	CDH1	CDH10	CTNNA1	PIK3CB	LAMA3	LAMC2	CDH3	COL17A1	CLDN18	SDK2	NCK2	ACTN1	LIMS2	PALS1	PVR	FERMT2	ACTB	ACTN2	CDH17	CDH7	FYB1	SIRPG	PXN	ITGA6	SIRPB1	PARD6A	PIK3R2	WASL	CLDN15	TESK1	NECTIN1	PTPN6	CDH9	CDH6	CLDN16	SPTBN1	NPHS2	PTK2B	PIK3CA	SFTPA1	PARD6B	VASP	KIRREL2	FLNC
REACTOME_SIGNALING_BY_ACTIVIN	http://www.gsea-msigdb.org/gsea/msigdb/human/geneset/REACTOME_SIGNALING_BY_ACTIVIN	FSTL3	MAPK1	MAPK3	ACVR2B	ACVR2A	INHBA	ACVR1C	FST	ACVR1B	SMAD4	FOXH1	INHBB	SMAD3	SMAD2	DRAP1
REACTOME_G0_AND_EARLY_G1	http://www.gsea-msigdb.org/gsea/msigdb/human/geneset/REACTOME_G0_AND_EARLY_G1	RBL1	CDC6	MYBL2	E2F1	RBL2	CCNE1	TFDP2	HDAC1	CDK2	MAX	TOP2A	PCNA	CCNA1	E2F5	MYC	CCNA2	DYRK1A	RBBP4	CDC25A	CDK1	CCNE2	LIN9	LIN54	TFDP1	E2F4	LIN52	LIN37
REACTOME_PHASE_II_CONJUGATION_OF_COMPOUNDS	http://www.gsea-msigdb.org/gsea/msigdb/human/geneset/REACTOME_PHASE_II_CONJUGATION_OF_COMPOUNDS	GCLC	GGCT	MGST1	GCLM	MAT2B	GSTO2	ACSM2B	GSTP1	MGST2	SULT2B1	COMT	GGT5	GGT1	GSTZ1	GSS	AHCY	BPNT2	SULT2A1	UGT2B10	SULT1E1	UGDH	PODXL2	ABHD14B	SLC35D1	MTR	AKR1A1	MTRR	SLC35B3	TPST2	CHAC1	SULT4A1	GGT7	CNDP2	GSTT2B	GSTM1	GSTM5	GSTM3	UGT2A3	UGT2B28	TPMT	SULT6B1	PAPSS1	ESD	CYP1A2	MGST3	CHAC2	ABHD10	SLC26A1
REACTOME_METHYLATION	http://www.gsea-msigdb.org/gsea/msigdb/human/geneset/REACTOME_METHYLATION	MAT2B	COMT	AHCY	MTR	MTRR	TPMT	CYP1A2	GSTO1	MAT1A	N6AMT1	NNMT	MAT2A	TRMT112	AS3MT
REACTOME_CYTOSOLIC_SULFONATION_OF_SMALL_MOLECULES	http://www.gsea-msigdb.org/gsea/msigdb/human/geneset/REACTOME_CYTOSOLIC_SULFONATION_OF_SMALL_MOLECULES	SULT2B1	BPNT2	SULT2A1	SULT1E1	PODXL2	ABHD14B	SLC35B3	TPST2	SULT4A1	SULT6B1	PAPSS1	SLC26A1	SLC26A2	SLC35B2	BPNT1	TPST1	SULT1B1	SULT1A1	SULT1A2	SULT1C4	SULT1C2	PAPSS2	SULT1A4	SULT1A3
REACTOME_AMINO_ACID_CONJUGATION	http://www.gsea-msigdb.org/gsea/msigdb/human/geneset/REACTOME_AMINO_ACID_CONJUGATION	ACSM2B	GLYAT	GLYATL2	ACSM1	GLYATL1	ACSM5	ACSM2A	GLYATL3	ACSM4
REACTOME_GLUCURONIDATION	http://www.gsea-msigdb.org/gsea/msigdb/human/geneset/REACTOME_GLUCURONIDATION	UGT2B10	UGDH	SLC35D1	UGT2A3	UGT2B28	ABHD10	UGT3A1	UGT2B4	UGT1A6	UGT3A2	UGP2	UGT2B7	UGT2A1	UGT2B15	UGT2B17	UGT2B11	UGT1A9	UGT1A1	UGT1A8	UGT1A10	UGT1A7	UGT1A4	UGT2A2	UGT1A3	UGT1A5
REACTOME_GLUTATHIONE_CONJUGATION	http://www.gsea-msigdb.org/gsea/msigdb/human/geneset/REACTOME_GLUTATHIONE_CONJUGATION	GCLC	GGCT	MGST1	GCLM	GSTO2	GSTP1	MGST2	GGT5	GGT1	GSTZ1	GSS	AKR1A1	CHAC1	GGT7	CNDP2	GSTT2B	GSTM1	GSTM5	GSTM3	ESD	MGST3	CHAC2	GSTO1	HPGDS	GGT6	GSTM4	GSTA4	GSTA3	OPLAH	GSTA5	GSTK1	GSTM2	GSTA1	GSTA2	GSTT1	GSTT2
REACTOME_ELASTIC_FIBRE_FORMATION	http://www.gsea-msigdb.org/gsea/msigdb/human/geneset/REACTOME_ELASTIC_FIBRE_FORMATION	MFAP3	LTBP1	ELN	FBLN1	ITGA8	ITGB5	LTBP4	TGFB2	BMP7	TGFB1	ITGB8	VTN	LOX	ITGB6	LOXL3	EFEMP1	FN1	MFAP2	LTBP2	TGFB3	BMP4	BMP2	GDF5	LOXL1	EMILIN2	LOXL2	EMILIN1	LOXL4	ITGAV	FBN2	FBLN5	FURIN	FBN3	ITGB1	ITGA5	BMP10	FBLN2	FBN1	MFAP4	LTBP3	EFEMP2	EMILIN3	MFAP5	ITGB3
REACTOME_FIBRONECTIN_MATRIX_FORMATION	http://www.gsea-msigdb.org/gsea/msigdb/human/geneset/REACTOME_FIBRONECTIN_MATRIX_FORMATION	CEACAM1	CEACAM6	FN1	CEACAM8	ITGB1	ITGA5
REACTOME_POLO_LIKE_KINASE_MEDIATED_EVENTS	http://www.gsea-msigdb.org/gsea/msigdb/human/geneset/REACTOME_POLO_LIKE_KINASE_MEDIATED_EVENTS	EP300	MYBL2	FOXM1	CENPF	PKMYT1	CCNB1	CCNB2	CDC25C	RBBP4	CDC25A	WEE1	PLK1	LIN9	LIN54	LIN52	LIN37
REACTOME_EUKARYOTIC_TRANSLATION_ELONGATION	http://www.gsea-msigdb.org/gsea/msigdb/human/geneset/REACTOME_EUKARYOTIC_TRANSLATION_ELONGATION	RPS20	RPL26L1	RPL18	RPL31	RPS5	RPL6	RPLP0	RPS18	RPL3	EEF1A2	EEF1D	RPS16	RPS19	RPL18A	RPL28	RPL19	RPL34	RPS13	RPS12	RPL24	EEF1B2	RPS15	RPL22	RPS25	RPL21	RPL5	RPS10	RPL23	RPS4Y1	RPL36	RPL27	RPS15A	RPL35	RPS6	RPLP1	RPS24	RPL3L	RPS2	RPS11	RPL13A	RPL11	RPS8	RPS27A	RPL32	RPS3A	RPL37	RPL10	RPL7
REACTOME_SIGNALING_BY_NOTCH	http://www.gsea-msigdb.org/gsea/msigdb/human/geneset/REACTOME_SIGNALING_BY_NOTCH	PLXND1	CREBBP	PSMB1	PSMC4	MAMLD1	TACC3	CNTN1	FLT4	PSMA4	HDAC9	CUL1	HDAC7	ST3GAL6	TLE2	YBX1	HDAC4	SEL1L	NOTCH3	ATP2A3	SIRT6	TNRC6C	ITCH	PSEN1	B4GALT1	TMED2	PSMC5	TNRC6A	DTX2	PSME1	AGO1	HDAC6	PSMD5	PSMD8	MFNG	TNRC6B	RBX1	EP300	HDAC10	GZMB	PSMC6	PSMA3	SNW1	HIF1A	PSMC1	PSMB5	PSMA6	PSME2	PSMA7
REACTOME_TELOMERE_MAINTENANCE	http://www.gsea-msigdb.org/gsea/msigdb/human/geneset/REACTOME_TELOMERE_MAINTENANCE	POLR2J	POLA2	RFC1	POLR2B	RFC2	POLD1	POLD3	ATRX	TINF2	POLR2E	POLR2F	POLA1	ACD	POLR2C	POLR2I	LIG1	H2AZ2	RPA3	POLD2	STN1	GAR1	PPP6R3	RFC5	RPA2	PPP6C	CDK2	H2BC11	CHTF18	POT1	DKC1	RPA1	H3-3B	TERF2	PCNA	CCNA1	RFC3	DSCC1	DNA2	PIF1	WRAP53	POLR2D	SHQ1	CCNA2	NHP2	H2BC1	PRIM2	TERF1	POLR2K
REACTOME_GAP_JUNCTION_TRAFFICKING_AND_REGULATION	http://www.gsea-msigdb.org/gsea/msigdb/human/geneset/REACTOME_GAP_JUNCTION_TRAFFICKING_AND_REGULATION	CLTCL1	ACTB	TUBA3D	DNM2	TUBB1	TJP1	TUBB4A	DNM1	GJA8	GJB6	GJA3	CLTA	TUBA1B	TUBA4A	GJA9	GJA10	TUBB2A	TUBB2B	CLTC	TUBA3E	GJA1	DAB2	GJD2	AP2M1	GJB7	GJB2	TUBA1A	TUBA1C	GJB1	TUBB8B	CLTB	TUBB6	GJD4	TUBAL3	GJC1	GJD3	TUBA8	ACTG1	GJA4	TUBB4B	GJB3	GJB5	GJB4	MYO6	SRC	TUBA3C	GJC2	TUBA4B
REACTOME_METABOLISM_OF_NUCLEOTIDES	http://www.gsea-msigdb.org/gsea/msigdb/human/geneset/REACTOME_METABOLISM_OF_NUCLEOTIDES	AK2	UPP2	TYMP	ADSS2	CTPS2	RRM2B	ENTPD2	NT5C2	CAD	AK6	UPB1	GMPR2	SAMHD1	DHODH	NME3	NME4	GSR	NUDT1	IMPDH1	AK1	DNPH1	AGXT2	UMPS	DGUOK	AMPD2	AMPD1	NT5C1A	GDA	NT5C3A	NT5C	ITPA	PAICS	PPAT	DUT	DCTD	PUDP	UCK1	AMPD3	NT5E	NUDT15	TXN	GMPR	ENTPD1	ATIC	AK7	UCK2	GUK1	DPYS
REACTOME_MITOCHONDRIAL_BIOGENESIS	http://www.gsea-msigdb.org/gsea/msigdb/human/geneset/REACTOME_MITOCHONDRIAL_BIOGENESIS	CREBBP	DNAJC11	ALAS1	TFB1M	MEF2C	SMARCD3	NCOA1	SIRT4	ATP5F1D	POLRMT	SAMM50	TBL1X	GABPB1	CRTC1	SSBP1	NRF1	CHCHD3	PRKAG2	TWNK	TFAM	USP46	PPARGC1A	ATP5F1B	PRKAB1	MAPK14	SOD2	HSPA9	PRKAG3	ATF2	ATP5PB	MEF2D	CREB1	ATP5F1E	SIRT5	DMAC2L	MED1	NR1D1	MTERF1	MTX2	HELZ2	ACSS2	PRKAB2	IMMT	ATP5MC2	TGS1	NCOA2	CRTC3	NCOR1
REACTOME_TRANSPORT_OF_THE_SLBP_DEPENDANT_MATURE_MRNA	http://www.gsea-msigdb.org/gsea/msigdb/human/geneset/REACTOME_TRANSPORT_OF_THE_SLBP_DEPENDANT_MATURE_MRNA	NUP160	TPR	NDC1	NUP133	NUP37	SEH1L	NUP50	AAAS	NUP188	RAE1	NUP93	NUP88	NUP98	NUP107	NUP155	NCBP2	NUP43	NUP153	NUP85	NUP214	NUP210	NUP42	NCBP1	NUP54	NUP58	EIF4E	RANBP2	NUP205	SEC13	NXF1	NUP35	SLBP	ALYREF	POM121	NUP62	POM121C
REACTOME_TRANSPORT_OF_MATURE_MRNAS_DERIVED_FROM_INTRONLESS_TRANSCRIPTS	http://www.gsea-msigdb.org/gsea/msigdb/human/geneset/REACTOME_TRANSPORT_OF_MATURE_MRNAS_DERIVED_FROM_INTRONLESS_TRANSCRIPTS	NUP160	TPR	NDC1	NUP133	CPSF1	NUP37	SEH1L	NUP50	AAAS	NUP188	RAE1	NUP93	NUP88	NUP98	NUP107	NUP155	NCBP2	CPSF3	NUP43	NUP153	NUP85	SYMPK	NUP214	NUP210	NUP42	WDR33	NCBP1	NUP54	NUP58	FIP1L1	EIF4E	RANBP2	NUP205	SEC13	CPSF4	NXF1	NUP35	SLBP	CPSF2	ALYREF	POM121	NUP62	POM121C
REACTOME_ACTIVATION_OF_MATRIX_METALLOPROTEINASES	http://www.gsea-msigdb.org/gsea/msigdb/human/geneset/REACTOME_ACTIVATION_OF_MATRIX_METALLOPROTEINASES	MMP25	TIMP2	MMP2	CMA1	MMP11	CTSG	MMP9	TIMP1	MMP15	MMP8	PLG	MMP24	CTSV	MMP7	MMP13	FURIN	CTSK	MMP3	MMP16	MMP14	KLKB1	MMP10	KLK2	CTRB1	CTRB2	TPSAB1	COL18A1	SPOCK3	MMP1	ELANE	MMP17	PRSS1	PRSS2
REACTOME_RECYCLING_OF_BILE_ACIDS_AND_SALTS	http://www.gsea-msigdb.org/gsea/msigdb/human/geneset/REACTOME_RECYCLING_OF_BILE_ACIDS_AND_SALTS	NR1H4	ABCB11	SLC27A5	SLCO1A2	NCOA1	SLC10A1	ABCC3	SLCO1B3	SLC10A2	SLCO1B1	BAAT	NCOA2	ALB	SLC51A	FABP6	STARD5	SLC51B	RXRA
REACTOME_REMOVAL_OF_AMINOTERMINAL_PROPEPTIDES_FROM_GAMMA_CARBOXYLATED_PROTEINS	http://www.gsea-msigdb.org/gsea/msigdb/human/geneset/REACTOME_REMOVAL_OF_AMINOTERMINAL_PROPEPTIDES_FROM_GAMMA_CARBOXYLATED_PROTEINS	F7	F9	PROC	F10	PROZ	FURIN	F2	GAS6	PROS1	BGLAP
REACTOME_GAMMA_CARBOXYLATION_TRANSPORT_AND_AMINO_TERMINAL_CLEAVAGE_OF_PROTEINS	http://www.gsea-msigdb.org/gsea/msigdb/human/geneset/REACTOME_GAMMA_CARBOXYLATION_TRANSPORT_AND_AMINO_TERMINAL_CLEAVAGE_OF_PROTEINS	F7	F9	GGCX	PROC	F10	PROZ	FURIN	F2	GAS6	PROS1	BGLAP
REACTOME_ZBP1_DAI_MEDIATED_INDUCTION_OF_TYPE_I_IFNS	http://www.gsea-msigdb.org/gsea/msigdb/human/geneset/REACTOME_ZBP1_DAI_MEDIATED_INDUCTION_OF_TYPE_I_IFNS	NFKB2	NFKBIA	IKBKB	NFKBIB	NFKB1	DTX4	ZBP1	IRF3	TICAM1	RIPK3	DHX9	RIPK1	NLRP4	TLR3	NKIRAS2	MYD88	RELA	TBK1	NKIRAS1	CHUK	IKBKG
REACTOME_IRF3_MEDIATED_ACTIVATION_OF_TYPE_1_IFN	http://www.gsea-msigdb.org/gsea/msigdb/human/geneset/REACTOME_IRF3_MEDIATED_ACTIVATION_OF_TYPE_1_IFN	DTX4	ZBP1	IRF3	NLRP4	TBK1
REACTOME_SULFIDE_OXIDATION_TO_SULFATE	http://www.gsea-msigdb.org/gsea/msigdb/human/geneset/REACTOME_SULFIDE_OXIDATION_TO_SULFATE	ETHE1	TST	SQOR	SUOX	SLC25A10	TSTD1
REACTOME_DEGRADATION_OF_CYSTEINE_AND_HOMOCYSTEINE	http://www.gsea-msigdb.org/gsea/msigdb/human/geneset/REACTOME_DEGRADATION_OF_CYSTEINE_AND_HOMOCYSTEINE	TXN2	ETHE1	CTH	GOT2	MPST	TST	CDO1	SQOR	SUOX	CSAD	GADL1	ADO	SLC25A10	TSTD1
REACTOME_SULFUR_AMINO_ACID_METABOLISM	http://www.gsea-msigdb.org/gsea/msigdb/human/geneset/REACTOME_SULFUR_AMINO_ACID_METABOLISM	MRI1	MTAP	TXN2	AHCY	ETHE1	CTH	MTR	GOT1	MTRR	GOT2	MPST	TST	CDO1	BHMT2	SQOR	SUOX	CSAD	GADL1	ENOPH1	BHMT	APIP	MAT1A	CBS	ADO	ADI1	SLC25A10	TSTD1
REACTOME_HIV_LIFE_CYCLE	http://www.gsea-msigdb.org/gsea/msigdb/human/geneset/REACTOME_HIV_LIFE_CYCLE	POLR2J	VTA1	CD4	ELOA	MNAT1	NUP160	POLR2B	TPR	NEDD4L	NDC1	CTDP1	TAF2	TAF11	NUP133	TSG101	NUP37	XRCC5	CCNT2	XPO1	CHMP2B	SEH1L	CHMP5	CCNK	SUPT16H	NUP50	AAAS	NUP188	POLR2E	RANBP1	POLR2F	RANGAP1	RAE1	NELFCD	CHMP4B	RNMT	TAF7L	NUP93	POLR2C	ELOB	ERCC2	POLR2I	LIG1	ELL	TAF6	NUP88	NUP98	GTF2H1	GTF2H3
REACTOME_BUDDING_AND_MATURATION_OF_HIV_VIRION	http://www.gsea-msigdb.org/gsea/msigdb/human/geneset/REACTOME_BUDDING_AND_MATURATION_OF_HIV_VIRION	VTA1	NEDD4L	TSG101	CHMP2B	CHMP5	CHMP4B	CHMP3	VPS4B	CHMP2A	VPS4A	VPS37B	MVB12A	RPS27A	CHMP7	UBC	VPS37A	VPS28	CHMP4C	UBAP1	VPS37C	PDCD6IP	UBB	CHMP6	VPS37D	PPIA	MVB12B	UBA52	CHMP4A
REACTOME_INTEGRATION_OF_PROVIRUS	http://www.gsea-msigdb.org/gsea/msigdb/human/geneset/REACTOME_INTEGRATION_OF_PROVIRUS	XRCC5	KPNA1	HMGA1	XRCC4	PSIP1	LIG4	BANF1	PPIA	XRCC6
REACTOME_EARLY_PHASE_OF_HIV_LIFE_CYCLE	http://www.gsea-msigdb.org/gsea/msigdb/human/geneset/REACTOME_EARLY_PHASE_OF_HIV_LIFE_CYCLE	CD4	XRCC5	LIG1	KPNA1	CXCR4	HMGA1	XRCC4	CCR5	PSIP1	FEN1	LIG4	BANF1	PPIA	XRCC6
REACTOME_GOLGI_CISTERNAE_PERICENTRIOLAR_STACK_REORGANIZATION	http://www.gsea-msigdb.org/gsea/msigdb/human/geneset/REACTOME_GOLGI_CISTERNAE_PERICENTRIOLAR_STACK_REORGANIZATION	MAPK1	MAPK3	RAB2A	GORASP1	GORASP2	BLZF1	CCNB1	RAB1A	USO1	CCNB2	PLK1	GOLGA2	CDK1	RAB1B
REACTOME_SYNTHESIS_OF_GLYCOSYLPHOSPHATIDYLINOSITOL_GPI	http://www.gsea-msigdb.org/gsea/msigdb/human/geneset/REACTOME_SYNTHESIS_OF_GLYCOSYLPHOSPHATIDYLINOSITOL_GPI	PIGQ	PIGV	PIGB	PIGH	PIGL	PIGZ	PIGC	DPM2	PIGM	PIGF	PIGX	PIGA	PIGO	PIGG	PIGP	PIGN	PIGY	PIGW
REACTOME_ATTACHMENT_OF_GPI_ANCHOR_TO_UPAR	http://www.gsea-msigdb.org/gsea/msigdb/human/geneset/REACTOME_ATTACHMENT_OF_GPI_ANCHOR_TO_UPAR	PLAUR	PIGS	PIGU	PIGT	PIGK	PGAP1	GPAA1
REACTOME_HIV_INFECTION	http://www.gsea-msigdb.org/gsea/msigdb/human/geneset/REACTOME_HIV_INFECTION	SLC25A5	POLR2J	AP2B1	PSMB1	VTA1	CD4	FYN	ELOA	PSMC4	MNAT1	NUP160	PSMA4	AP2S1	ATP6V1H	POLR2B	TPR	NEDD4L	NDC1	CTDP1	TAF2	TAF11	PSME4	NUP133	AP1M1	TSG101	NUP37	XRCC5	CCNT2	XPO1	CHMP2B	SEH1L	CHMP5	PSMC5	CCNK	PSME1	SUPT16H	NUP50	AAAS	PSMD5	NUP188	PSMD8	POLR2E	RANBP1	POLR2F	AP1B1	RBX1	RANGAP1	PSMC6
REACTOME_HOST_INTERACTIONS_OF_HIV_FACTORS	http://www.gsea-msigdb.org/gsea/msigdb/human/geneset/REACTOME_HOST_INTERACTIONS_OF_HIV_FACTORS	SLC25A5	AP2B1	PSMB1	CD4	FYN	PSMC4	NUP160	PSMA4	AP2S1	ATP6V1H	TPR	NDC1	PSME4	NUP133	AP1M1	NUP37	XPO1	SEH1L	PSMC5	PSME1	NUP50	AAAS	PSMD5	NUP188	PSMD8	RANBP1	AP1B1	RBX1	RANGAP1	PSMC6	PSMA3	PSMC1	PSMB5	PSMA6	PSME2	RAE1	PSMA7	HCK	PSMD10	NUP93	PSMD7	ELOB	AP1S1	PSMA2	PSMD3	KPNB1	NUP88	PSMD11
REACTOME_GLYCOSAMINOGLYCAN_METABOLISM	http://www.gsea-msigdb.org/gsea/msigdb/human/geneset/REACTOME_GLYCOSAMINOGLYCAN_METABOLISM	HS3ST1	ST3GAL1	IDS	DCN	XYLT2	CD44	B4GALT7	CHPF2	VCAN	HEXB	GPC1	ST3GAL6	HYAL2	NDST1	HMMR	GPC4	B4GALT1	SLC9A1	HAS3	XYLT1	CEMIP	HAS1	OGN	NAGLU	B3GAT1	ST3GAL4	DSE	UST	B3GAT2	ARSB	HYAL1	CSPG5	ABCC5	SDC1	B4GALT2	B4GALT6	B4GALT4	FMOD	HS3ST2	CHST3	CHPF	SDC4	SLC35B3	HS3ST3B1	ST3GAL3	OMD	IDUA	NCAN
REACTOME_POST_TRANSLATIONAL_MODIFICATION_SYNTHESIS_OF_GPI_ANCHORED_PROTEINS	http://www.gsea-msigdb.org/gsea/msigdb/human/geneset/REACTOME_POST_TRANSLATIONAL_MODIFICATION_SYNTHESIS_OF_GPI_ANCHORED_PROTEINS	DPM1	PRSS21	CEACAM7	PIGQ	PLAUR	PIGV	PIGB	PIGS	PIGH	PIGU	MSLN	CEACAM5	PIGL	BST1	TECTA	ART4	MDGA1	GPLD1	VNN1	VNN2	CNTN3	PIGZ	TECTB	XPNPEP2	RECK	PIGT	LYPD3	NRN1	ULBP2	TEX101	CPM	PIGC	DPM2	MDGA2	PIGK	PIGM	CNTN4	CNTN5	LYPD1	LYPD6B	PIGF	THY1	OTOA	RAET1L	ART3	CD109	LYPD5	LY6K
REACTOME_RESPIRATORY_ELECTRON_TRANSPORT_ATP_SYNTHESIS_BY_CHEMIOSMOTIC_COUPLING_AND_HEAT_PRODUCTION_BY_UNCOUPLING_PROTEINS	http://www.gsea-msigdb.org/gsea/msigdb/human/geneset/REACTOME_RESPIRATORY_ELECTRON_TRANSPORT_ATP_SYNTHESIS_BY_CHEMIOSMOTIC_COUPLING_AND_HEAT_PRODUCTION_BY_UNCOUPLING_PROTEINS	NDUFAF7	NDUFAB1	UQCRC1	NDUFS1	NDUFB4	SDHA	NDUFB2	ATP5F1D	NDUFB7	NDUFAF5	SLC25A14	ETFB	COA1	NDUFC1	UCP1	NDUFS8	ATP5F1B	COX6A1	TIMMDC1	NDUFS7	COQ10B	COX7A2L	ATP5PB	SDHB	NDUFB3	NDUFA8	NDUFAF4	ATP5F1E	NDUFA1	DMAC2L	COX6B1	TRAP1	COX7C	UQCR11	NDUFA5	ECSIT	NDUFA10	COX4I1	COX7B	NDUFA2	SCO1	COX16	ATP5MC2	COQ10A	COX5B	TACO1	NDUFB5	NDUFAF1
REACTOME_FORMATION_OF_ATP_BY_CHEMIOSMOTIC_COUPLING	http://www.gsea-msigdb.org/gsea/msigdb/human/geneset/REACTOME_FORMATION_OF_ATP_BY_CHEMIOSMOTIC_COUPLING	ATP5F1D	ATP5F1B	ATP5PB	ATP5F1E	DMAC2L	ATP5MC2	ATP5F1A	ATP5MC3	ATP5PF	ATP5MC1	ATP5F1C	ATP5MG	ATP5PD	ATP5ME	MT-ATP6	MT-ATP8	ATP5MF	ATP5PO
REACTOME_PKA_MEDIATED_PHOSPHORYLATION_OF_KEY_METABOLIC_FACTORS	http://www.gsea-msigdb.org/gsea/msigdb/human/geneset/REACTOME_PKA_MEDIATED_PHOSPHORYLATION_OF_KEY_METABOLIC_FACTORS	MLXIPL	PRKACA	PRKACB	PFKFB1	PRKACG
REACTOME_GLUCAGON_SIGNALING_IN_METABOLIC_REGULATION	http://www.gsea-msigdb.org/gsea/msigdb/human/geneset/REACTOME_GLUCAGON_SIGNALING_IN_METABOLIC_REGULATION	PRKAR2B	PRKACA	ADCY2	GNB1	GNAS	PRKAR1A	GNB3	PRKAR2A	GNB4	GCG	ADCY7	GNG13	GNG11	ADCY4	ADCY3	PRKACB	CYSLTR2	ADCY8	ADCY9	GNG3	ADCY1	PRKACG	GNG8	GNG4	GNB2	GNG12	ADCY5	GNG5	ADCY6	GNG7	GNG2	PRKAR1B	GNG10
REACTOME_TRIGLYCERIDE_CATABOLISM	http://www.gsea-msigdb.org/gsea/msigdb/human/geneset/REACTOME_TRIGLYCERIDE_CATABOLISM	PNPLA4	ABHD5	PRKACA	MGLL	LIPE	PNPLA5	PLIN3	CAV1	GPD2	FABP3	PRKACB	FABP2	FABP1	FABP7	FABP5	PRKACG	PLIN1	FABP6	FABP4	PPP1CA	PPP1CC	FABP12	FABP9	PPP1CB
REACTOME_AMPK_INHIBITS_CHREBP_TRANSCRIPTIONAL_ACTIVATION_ACTIVITY	http://www.gsea-msigdb.org/gsea/msigdb/human/geneset/REACTOME_AMPK_INHIBITS_CHREBP_TRANSCRIPTIONAL_ACTIVATION_ACTIVITY	ADIPOR2	MLXIPL	PRKAG2	STK11	PRKAB2	ADIPOR1	PRKAA2	ADIPOQ
REACTOME_INTEGRATION_OF_ENERGY_METABOLISM	http://www.gsea-msigdb.org/gsea/msigdb/human/geneset/REACTOME_INTEGRATION_OF_ENERGY_METABOLISM	PRKAR2B	ABCC8	ADIPOR2	CACNA2D2	MLXIPL	GNA15	ACSL4	GNB5	PRKACA	ACACB	ADCY2	GNB1	RAPGEF3	GNAS	GNA11	RAPGEF4	ITPR3	PPP2CB	PPP2R1A	STX1A	PRKAG2	MLX	PRKAR1A	GNB3	GLP1R	PPP2R5D	PPP2CA	PRKAR2A	GNAI2	GNB4	GCG	RAP1A	SLC2A1	STK11	ADCY7	ITPR2	ACSL3	FFAR1	GNG13	GNG11	GNGT1	GNAI1	ADCY4	SYT5	ACLY	PRKAB2	SNAP25	CHRM3
REACTOME_CHREBP_ACTIVATES_METABOLIC_GENE_EXPRESSION	http://www.gsea-msigdb.org/gsea/msigdb/human/geneset/REACTOME_CHREBP_ACTIVATES_METABOLIC_GENE_EXPRESSION	MLXIPL	ACACB	MLX	ACLY	PKLR	FASN	AGPAT1	ACACA
REACTOME_PP2A_MEDIATED_DEPHOSPHORYLATION_OF_KEY_METABOLIC_FACTORS	http://www.gsea-msigdb.org/gsea/msigdb/human/geneset/REACTOME_PP2A_MEDIATED_DEPHOSPHORYLATION_OF_KEY_METABOLIC_FACTORS	MLXIPL	PPP2CB	PPP2R1A	PPP2R5D	PPP2CA	PPP2R1B	PFKFB1
REACTOME_KERATAN_SULFATE_KERATIN_METABOLISM	http://www.gsea-msigdb.org/gsea/msigdb/human/geneset/REACTOME_KERATAN_SULFATE_KERATIN_METABOLISM	ST3GAL1	HEXB	ST3GAL6	B4GALT1	OGN	ST3GAL4	B4GALT2	B4GALT6	B4GALT4	FMOD	ST3GAL3	OMD	SLC35D2	GNS	CHST5	LUM	KERA	GALNS	B3GNT7	ST3GAL2	ACAN	B4GALT5	B4GALT3	GLB1L	GLB1	B3GNT2	B4GAT1	CHST2	CHST1	B3GNT4	B3GNT3	CHST6	PRELP	HEXA
REACTOME_HEPARAN_SULFATE_HEPARIN_HS_GAG_METABOLISM	http://www.gsea-msigdb.org/gsea/msigdb/human/geneset/REACTOME_HEPARAN_SULFATE_HEPARIN_HS_GAG_METABOLISM	HS3ST1	IDS	DCN	XYLT2	B4GALT7	VCAN	GPC1	NDST1	GPC4	XYLT1	NAGLU	B3GAT1	B3GAT2	CSPG5	SDC1	HS3ST2	SDC4	HS3ST3B1	IDUA	NCAN	SLC35D2	BCAN	HS6ST1	GLCE	NDST4	HSPG2	GPC3	B3GAT3	EXT2	HS2ST1	HS3ST3A1	HS3ST6	SDC3	GLB1L	NDST3	HGSNAT	NDST2	SDC2	GUSB	GLB1	HS6ST2	HPSE2	HPSE	CSPG4	B3GALT6	GPC5	SGSH	EXT1
REACTOME_GAMMA_CARBOXYLATION_HYPUSINE_FORMATION_AND_ARYLSULFATASE_ACTIVATION	http://www.gsea-msigdb.org/gsea/msigdb/human/geneset/REACTOME_GAMMA_CARBOXYLATION_HYPUSINE_FORMATION_AND_ARYLSULFATASE_ACTIVATION	ARSD	F7	ARSF	DHPS	ARSA	STS	F9	DPH1	ARSB	GGCX	PROC	ICMT	DPH5	F10	PROZ	TPST2	SUMF2	DOHH	EIF5A	DPH2	DPH6	FURIN	ARSG	FN3KRP	SUMF1	DPH7	DPH3	ARSL	EIF5A2	ARSK	FN3K	EEF2	TPST1	DNAJC24	F2	ARSJ	GAS6	ARSI	PROS1	F8	ARSH	BGLAP
REACTOME_CELL_CYCLE	http://www.gsea-msigdb.org/gsea/msigdb/human/geneset/REACTOME_CELL_CYCLE	MAD1L1	CDC27	POLR2J	PRKAR2B	DBF4	PAFAH1B1	E2F2	PSMB1	CDK11A	NCAPD2	BRCA1	PSMC4	POLA2	MNAT1	MRE11	SPAST	PHF20	NCAPH2	VRK2	NUP160	CENPQ	RFC1	TUBG2	SPDL1	PSMA4	OFD1	POLR2B	TPR	RSF1	RFC2	RAD51	ANAPC4	SDCCAG8	SYNE2	SPO11	CUL1	MSH4	PPP1R12A	NDC1	WAPL	POLD1	MCM10	PPP2R5A	STAG3	TP53BP1	KIF2A	PSME4	SIRT2
REACTOME_SIGNALING_BY_EGFR_IN_CANCER	http://www.gsea-msigdb.org/gsea/msigdb/human/geneset/REACTOME_SIGNALING_BY_EGFR_IN_CANCER	HSP90AA1	CDC37	AREG	GAB1	CBL	HBEGF	SOS1	PIK3CA	PLCG1	EREG	KRAS	EGF	RPS27A	PIK3R1	EGFR	UBC	SHC1	TGFA	UBB	HRAS	BTC	GRB2	EPGN	NRAS	UBA52
REACTOME_PKA_ACTIVATION_IN_GLUCAGON_SIGNALLING	http://www.gsea-msigdb.org/gsea/msigdb/human/geneset/REACTOME_PKA_ACTIVATION_IN_GLUCAGON_SIGNALLING	PRKAR2B	PRKACA	ADCY2	GNAS	PRKAR1A	PRKAR2A	ADCY7	ADCY4	ADCY3	PRKACB	ADCY8	ADCY9	ADCY1	PRKACG	ADCY5	ADCY6	PRKAR1B
REACTOME_2_LTR_CIRCLE_FORMATION	http://www.gsea-msigdb.org/gsea/msigdb/human/geneset/REACTOME_2_LTR_CIRCLE_FORMATION	XRCC5	HMGA1	XRCC4	PSIP1	LIG4	BANF1	XRCC6
REACTOME_NEF_MEDIATES_DOWN_MODULATION_OF_CELL_SURFACE_RECEPTORS_BY_RECRUITING_THEM_TO_CLATHRIN_ADAPTERS	http://www.gsea-msigdb.org/gsea/msigdb/human/geneset/REACTOME_NEF_MEDIATES_DOWN_MODULATION_OF_CELL_SURFACE_RECEPTORS_BY_RECRUITING_THEM_TO_CLATHRIN_ADAPTERS	AP2B1	CD4	AP2S1	ATP6V1H	AP1M1	AP1B1	AP1S1	AP1M2	ARF1	AP1S3	AP2M1	B2M	AP1G1	CD8B	PACS1	CD28	AP1S2	LCK	AP2A2	AP2A1	HLA-A
REACTOME_NEF_MEDIATED_DOWNREGULATION_OF_MHC_CLASS_I_COMPLEX_CELL_SURFACE_EXPRESSION	http://www.gsea-msigdb.org/gsea/msigdb/human/geneset/REACTOME_NEF_MEDIATED_DOWNREGULATION_OF_MHC_CLASS_I_COMPLEX_CELL_SURFACE_EXPRESSION	AP1M1	AP1B1	AP1S1	AP1M2	AP1S3	B2M	AP1G1	PACS1	AP1S2	HLA-A
REACTOME_NEF_AND_SIGNAL_TRANSDUCTION	http://www.gsea-msigdb.org/gsea/msigdb/human/geneset/REACTOME_NEF_AND_SIGNAL_TRANSDUCTION	FYN	HCK	DOCK2	RAC1	ELMO1	PAK2	LCK	CD247
REACTOME_THE_ROLE_OF_NEF_IN_HIV_1_REPLICATION_AND_DISEASE_PATHOGENESIS	http://www.gsea-msigdb.org/gsea/msigdb/human/geneset/REACTOME_THE_ROLE_OF_NEF_IN_HIV_1_REPLICATION_AND_DISEASE_PATHOGENESIS	AP2B1	CD4	FYN	AP2S1	ATP6V1H	AP1M1	AP1B1	HCK	AP1S1	AP1M2	DOCK2	RAC1	ARF1	AP1S3	ELMO1	AP2M1	B2M	AP1G1	CD8B	PACS1	CD28	PAK2	AP1S2	LCK	AP2A2	AP2A1	CD247	HLA-A
REACTOME_COLLAGEN_BIOSYNTHESIS_AND_MODIFYING_ENZYMES	http://www.gsea-msigdb.org/gsea/msigdb/human/geneset/REACTOME_COLLAGEN_BIOSYNTHESIS_AND_MODIFYING_ENZYMES	TLL1	COL9A2	COL23A1	COL11A1	COL17A1	P4HA2	COL5A3	COL4A4	COL19A1	PLOD1	COL16A1	ADAMTS2	P3H2	COL9A3	TLL2	COL20A1	PCOLCE	PLOD3	COL1A1	P3H3	COL12A1	COL9A1	COL7A1	P3H1	P4HA1	COL10A1	COL21A1	COLGALT1	COL5A1	COL4A2	ADAMTS14	COL2A1	COL6A1	COL6A2	COL8A1	SERPINH1	P4HA3	PLOD2	ADAMTS3	COL26A1	COL6A3	PCOLCE2	COL1A2	PPIB	BMP1	COL3A1	COL4A3	COL22A1
REACTOME_MTOR_SIGNALLING	http://www.gsea-msigdb.org/gsea/msigdb/human/geneset/REACTOME_MTOR_SIGNALLING	RRAGD	EIF4B	STRADB	RRAGB	FKBP1A	PPM1A	CAB39L	TSC2	EEF2K	AKT2	RHEB	PRKAG2	RPS6KB1	LAMTOR3	PRKAB1	EIF4G1	PRKAG3	LAMTOR2	RRAGC	STK11	PRKAB2	PRKAA1	LAMTOR5	CAB39	RPS6	RPTOR	AKT1	LAMTOR1	EIF4E	RRAGA	PRKAA2	TSC1	YWHAB	MLST8	SLC38A9	PRKAG1	EIF4EBP1	LAMTOR4	MTOR	AKT1S1	STRADA
REACTOME_REGULATION_OF_CHOLESTEROL_BIOSYNTHESIS_BY_SREBP_SREBF	http://www.gsea-msigdb.org/gsea/msigdb/human/geneset/REACTOME_REGULATION_OF_CHOLESTEROL_BIOSYNTHESIS_BY_SREBP_SREBF	NFYA	CYP51A1	CREBBP	MBTPS2	NFYC	IDI1	SREBF1	ACACB	FDFT1	SMARCD3	NCOA1	SCD	SEC23A	TBL1X	SQLE	KPNB1	SC5D	MVK	HMGCS1	HMGCR	SEC24A	SCAP	GPAM	NFYB	INSIG2	MED1	HELZ2	RAN	TGS1	SEC24B	NCOA2	MBTPS1	CARM1	TM7SF2	SEC24D	SAR1B	GGPS1	LSS	FDPS	PMVK	MVD	FASN	ELOVL6	DHCR7	SEC24C	CHD9	TBL1XR1	SP1
REACTOME_SYNTHESIS_OF_PIPS_AT_THE_PLASMA_MEMBRANE	http://www.gsea-msigdb.org/gsea/msigdb/human/geneset/REACTOME_SYNTHESIS_OF_PIPS_AT_THE_PLASMA_MEMBRANE	PIK3C2A	PI4K2B	INPP4A	PIK3CB	PLEKHA5	MTMR1	SYNJ2	MTMR2	MTMR3	BMX	MTMR8	MTMR9	PLEKHA4	PIK3R2	PIK3CG	PLEKHA8	PIP5K1B	PLEKHA1	INPP4B	PLEKHA3	PIK3R3	RAB14	PIK3CA	OCRL	INPP5K	PIK3C2B	SBF2	PIK3C2G	MTMR6	PIK3R5	PIP5K1A	ARF1	PLEKHA6	RAB5A	PIK3R1	PIP4K2A	PI4K2A	SYNJ1	PTPN13	MTMR14	INPPL1	PIP4K2C	RAB4A	INPP5D	PLEKHA2	MTM1	PIK3CD	PTEN
REACTOME_SYNTHESIS_OF_PIPS_AT_THE_GOLGI_MEMBRANE	http://www.gsea-msigdb.org/gsea/msigdb/human/geneset/REACTOME_SYNTHESIS_OF_PIPS_AT_THE_GOLGI_MEMBRANE	PIK3C2A	PI4K2B	PIK3C3	VAC14	FIG4	PIKFYVE	OCRL	TPTE2	ARF3	PIK3C2G	PI4KB	ARF1	INPP5E	PI4K2A	PIK3R4	SACM1L	PI4KA	TPTE
REACTOME_SYNTHESIS_OF_PIPS_AT_THE_EARLY_ENDOSOME_MEMBRANE	http://www.gsea-msigdb.org/gsea/msigdb/human/geneset/REACTOME_SYNTHESIS_OF_PIPS_AT_THE_EARLY_ENDOSOME_MEMBRANE	PIK3C2A	PI4K2B	INPP4A	PIK3C3	MTMR2	VAC14	MTMR4	INPP4B	FIG4	PIKFYVE	MTMR12	PI4K2A	MTMR10	MTM1	PIK3R4	INPP5F
REACTOME_SYNTHESIS_OF_PIPS_AT_THE_LATE_ENDOSOME_MEMBRANE	http://www.gsea-msigdb.org/gsea/msigdb/human/geneset/REACTOME_SYNTHESIS_OF_PIPS_AT_THE_LATE_ENDOSOME_MEMBRANE	MTMR7	PIK3C2A	PIK3C3	MTMR2	VAC14	MTMR9	MTMR4	FIG4	PIKFYVE	MTM1	PIK3R4
REACTOME_SPHINGOLIPID_DE_NOVO_BIOSYNTHESIS	http://www.gsea-msigdb.org/gsea/msigdb/human/geneset/REACTOME_SPHINGOLIPID_DE_NOVO_BIOSYNTHESIS	ALDH3B1	SPHK2	PLPP1	ALDH3A2	ACER3	SPTLC1	CERS4	SPTLC2	VAPA	FA2H	PRKD2	OSBP	CERT1	PRKD3	KDSR	ORMDL2	VAPB	SGPP1	ORMDL1	ALDH3B2	CSNK1G2	CERS5	PLPP2	CERS2	DEGS1	CERS3	SAMD8	PLPP3	SGPP2	PPM1L	SGMS2	SPTSSA	SGPL1	ACER1	DEGS2	ORMDL3	CERS6	SPTLC3	SPHK1	ACER2	SPNS2	PRKD1	SPTSSB	SGMS1	CERS1
REACTOME_GLYCOSPHINGOLIPID_METABOLISM	http://www.gsea-msigdb.org/gsea/msigdb/human/geneset/REACTOME_GLYCOSPHINGOLIPID_METABOLISM	ARSD	HEXB	GALC	ARSF	CTSA	GBA2	ARSA	CERK	STS	GLA	SMPD3	ASAH1	ARSB	NEU2	ESYT2	SUMF2	B4GALNT1	SMPD2	SMPD4	GLTP	ESYT1	ARSG	SUMF1	UGCG	ARSL	ESYT3	NEU3	GLB1L	ARSK	SMPD1	B3GALNT1	GLB1	UGT8	GBA	ARSJ	ENPP7	ARSI	NEU1	ASAH2	GM2A	PSAP	NEU4	ARSH	HEXA	CPTP
REACTOME_MYD88_INDEPENDENT_TLR4_CASCADE	http://www.gsea-msigdb.org/gsea/msigdb/human/geneset/REACTOME_MYD88_INDEPENDENT_TLR4_CASCADE	SARM1	BIRC3	MAP2K3	MAPK9	CUL1	TAB2	CASP8	MAP2K4	MEF2A	RPS6KA2	UBE2D1	FBXW11	ALPK1	MAP2K7	NFKB2	MEF2C	MAPK1	TAB1	RPS6KA5	NFKBIA	USP14	MAPK3	N4BP1	RIPK2	IKBKB	PPP2CB	NFKBIB	VRK3	PPP2R1A	NOD1	MAPK8	MAP3K8	DUSP3	MAP2K6	NFKB1	UBE2D3	MAPK10	BIRC2	MAPK14	PPP2R5D	SKP1	PPP2CA	MAPKAPK3	ATF2	RPS6KA1	CREB1	DUSP4	ATF1
REACTOME_MITOCHONDRIAL_UNCOUPLING	http://www.gsea-msigdb.org/gsea/msigdb/human/geneset/REACTOME_MITOCHONDRIAL_UNCOUPLING	SLC25A14	UCP1	SLC25A27	PM20D1	UCP3	UCP2
REACTOME_MTORC1_MEDIATED_SIGNALLING	http://www.gsea-msigdb.org/gsea/msigdb/human/geneset/REACTOME_MTORC1_MEDIATED_SIGNALLING	RRAGD	EIF4B	RRAGB	FKBP1A	EEF2K	RHEB	RPS6KB1	LAMTOR3	EIF4G1	LAMTOR2	RRAGC	LAMTOR5	RPS6	RPTOR	LAMTOR1	EIF4E	RRAGA	YWHAB	MLST8	SLC38A9	EIF4EBP1	LAMTOR4	MTOR	AKT1S1
REACTOME_THE_ACTIVATION_OF_ARYLSULFATASES	http://www.gsea-msigdb.org/gsea/msigdb/human/geneset/REACTOME_THE_ACTIVATION_OF_ARYLSULFATASES	ARSD	ARSF	ARSA	STS	ARSB	SUMF2	ARSG	SUMF1	ARSL	ARSK	ARSJ	ARSI	ARSH
REACTOME_SIGNALING_BY_NTRKS	http://www.gsea-msigdb.org/gsea/msigdb/human/geneset/REACTOME_SIGNALING_BY_NTRKS	AP2B1	RALA	FYN	AP2S1	PIK3CB	RHOA	MEF2A	RPS6KA2	ADCYAP1R1	DNM2	MEF2C	REST	BAX	DOCK3	PCSK5	CRKL	MAPK1	DNAL4	EP300	RPS6KA5	MAPK3	PPP2CB	LYL1	VRK3	PTPRS	PPP2R1A	PIK3R2	DNM1	RAPGEF1	SH3GL2	DUSP3	GAB1	CHD4	MAPK14	PPP2R5D	SRF	PPP2CA	MAPKAPK3	ID2	SOS1	ATF2	RAP1A	MEF2D	ID3	F3	RPS6KA1	CREB1	SGK1
REACTOME_COMPLEMENT_CASCADE	http://www.gsea-msigdb.org/gsea/msigdb/human/geneset/REACTOME_COMPLEMENT_CASCADE	CFH	MASP2	C8B	C6	CPB2	CFHR2	CD59	FCN1	C5	VTN	CD81	C7	C9	CFHR3	CR2	CD46	COLEC11	CPN1	CLU	C4BPA	C4BPB	C3	CFP	MASP1	CRP	CFHR4	CFHR5	C5AR2	FCN3	SERPING1	C8A	C1QC	C1R	FCN2	MBL2	C2	C3AR1	C1QB	C1QA	C8G	CD19	CPN2	F2	C1S	COLEC10	PROS1	CD55	C5AR1
REACTOME_LECTIN_PATHWAY_OF_COMPLEMENT_ACTIVATION	http://www.gsea-msigdb.org/gsea/msigdb/human/geneset/REACTOME_LECTIN_PATHWAY_OF_COMPLEMENT_ACTIVATION	MASP2	FCN1	COLEC11	MASP1	FCN3	FCN2	MBL2	COLEC10
REACTOME_INITIAL_TRIGGERING_OF_COMPLEMENT	http://www.gsea-msigdb.org/gsea/msigdb/human/geneset/REACTOME_INITIAL_TRIGGERING_OF_COMPLEMENT	MASP2	FCN1	COLEC11	C3	CFP	MASP1	CRP	FCN3	C1QC	C1R	FCN2	MBL2	C2	C1QB	C1QA	C1S	COLEC10	GZMM	CFD	C4A	IGKV4-1	IGKV5-2	IGKV3D-20	IGLV6-57	IGLV1-51	IGLV1-47	IGLV1-44	IGLV7-43	IGLV1-40	IGLV3-27	IGLV3-25	IGLV2-23	IGLV3-21	IGLV3-19	IGLV2-14	IGLV2-11	IGLV3-1	IGLC2	IGLC3	IGHG4	IGHG2	IGHG1	IGHV1-2	IGHV2-5	IGHV3-7	IGHV3-11	IGHV3-13	IGHV3-23
REACTOME_TERMINAL_PATHWAY_OF_COMPLEMENT	http://www.gsea-msigdb.org/gsea/msigdb/human/geneset/REACTOME_TERMINAL_PATHWAY_OF_COMPLEMENT	C8B	C6	C5	C7	C9	CLU	C8A	C8G
REACTOME_CREATION_OF_C4_AND_C2_ACTIVATORS	http://www.gsea-msigdb.org/gsea/msigdb/human/geneset/REACTOME_CREATION_OF_C4_AND_C2_ACTIVATORS	MASP2	FCN1	COLEC11	MASP1	CRP	FCN3	C1QC	C1R	FCN2	MBL2	C1QB	C1QA	C1S	COLEC10	IGKV4-1	IGKV5-2	IGKV3D-20	IGLV6-57	IGLV1-51	IGLV1-47	IGLV1-44	IGLV7-43	IGLV1-40	IGLV3-27	IGLV3-25	IGLV2-23	IGLV3-21	IGLV3-19	IGLV2-14	IGLV2-11	IGLV3-1	IGLC2	IGLC3	IGHG4	IGHG2	IGHG1	IGHV1-2	IGHV2-5	IGHV3-7	IGHV3-11	IGHV3-13	IGHV3-23	IGHV3-33	IGHV4-34	IGHV4-39	IGHV1-46	IGHV3-48	IGHV3-53
REACTOME_SIGNALLING_TO_RAS	http://www.gsea-msigdb.org/gsea/msigdb/human/geneset/REACTOME_SIGNALLING_TO_RAS	RALA	MAPK14	MAPKAPK3	SOS1	SHC2	KRAS	NGF	RALB	SHC3	MAPK13	RALGDS	SHC1	MAPKAPK2	HRAS	GRB2	MAPK11	MAPK12	SRC	NTRK1	NRAS
REACTOME_HIV_TRANSCRIPTION_INITIATION	http://www.gsea-msigdb.org/gsea/msigdb/human/geneset/REACTOME_HIV_TRANSCRIPTION_INITIATION	POLR2J	MNAT1	POLR2B	TAF2	TAF11	POLR2E	POLR2F	TAF7L	POLR2C	ERCC2	POLR2I	TAF6	GTF2H1	GTF2H3	TBP	TAF12	TAF1L	GTF2F1	TAF4	CDK7	CCNH	GTF2B	GTF2A2	TAF4B	POLR2D	GTF2H2	TAF1	POLR2K	TAF5	GTF2E1	ERCC3	POLR2H	GTF2A1	TAF3	TAF10	POLR2G	POLR2L	TAF7	POLR2A	TAF9B	GTF2F2	GTF2E2	TAF13	GTF2H4	TAF15	GTF2H5	TAF9
REACTOME_HIV_TRANSCRIPTION_ELONGATION	http://www.gsea-msigdb.org/gsea/msigdb/human/geneset/REACTOME_HIV_TRANSCRIPTION_ELONGATION	POLR2J	ELOA	MNAT1	POLR2B	CTDP1	SUPT16H	POLR2E	POLR2F	NELFCD	POLR2C	ELOB	ERCC2	POLR2I	ELL	GTF2H1	GTF2H3	NCBP2	GTF2F1	CCNT1	CDK7	CCNH	CDK9	NCBP1	POLR2D	GTF2H2	POLR2K	SSRP1	ELOC	ERCC3	POLR2H	POLR2G	POLR2L	POLR2A	NELFA	TCEA1	GTF2F2	NELFB	SUPT5H	NELFE	ELOA2	SUPT4H1	GTF2H4	GTF2H5
REACTOME_TRANSCRIPTION_OF_THE_HIV_GENOME	http://www.gsea-msigdb.org/gsea/msigdb/human/geneset/REACTOME_TRANSCRIPTION_OF_THE_HIV_GENOME	POLR2J	ELOA	MNAT1	POLR2B	CTDP1	TAF2	TAF11	CCNT2	CCNK	SUPT16H	POLR2E	POLR2F	NELFCD	RNMT	TAF7L	POLR2C	ELOB	ERCC2	POLR2I	ELL	TAF6	GTF2H1	GTF2H3	RNGTT	TBP	NCBP2	TAF12	TAF1L	GTF2F1	CCNT1	TAF4	CDK7	CCNH	CDK9	NCBP1	GTF2B	GTF2A2	TAF4B	POLR2D	GTF2H2	TAF1	POLR2K	TAF5	SSRP1	GTF2E1	ELOC	ERCC3	POLR2H
REACTOME_ABORTIVE_ELONGATION_OF_HIV_1_TRANSCRIPT_IN_THE_ABSENCE_OF_TAT	http://www.gsea-msigdb.org/gsea/msigdb/human/geneset/REACTOME_ABORTIVE_ELONGATION_OF_HIV_1_TRANSCRIPT_IN_THE_ABSENCE_OF_TAT	POLR2J	POLR2B	CTDP1	POLR2E	POLR2F	NELFCD	POLR2C	POLR2I	NCBP2	GTF2F1	NCBP1	POLR2D	POLR2K	POLR2H	POLR2G	POLR2L	POLR2A	NELFA	GTF2F2	NELFB	SUPT5H	NELFE	SUPT4H1
REACTOME_HIV_ELONGATION_ARREST_AND_RECOVERY	http://www.gsea-msigdb.org/gsea/msigdb/human/geneset/REACTOME_HIV_ELONGATION_ARREST_AND_RECOVERY	POLR2J	ELOA	POLR2B	CTDP1	CCNT2	CCNK	SUPT16H	POLR2E	POLR2F	NELFCD	POLR2C	ELOB	POLR2I	ELL	GTF2F1	CCNT1	CDK9	POLR2D	POLR2K	SSRP1	ELOC	POLR2H	POLR2G	POLR2L	POLR2A	NELFA	TCEA1	GTF2F2	NELFB	SUPT5H	NELFE	ELOA2	SUPT4H1
REACTOME_NEF_MEDIATED_CD4_DOWN_REGULATION	http://www.gsea-msigdb.org/gsea/msigdb/human/geneset/REACTOME_NEF_MEDIATED_CD4_DOWN_REGULATION	AP2B1	CD4	AP2S1	ATP6V1H	ARF1	AP2M1	LCK	AP2A2	AP2A1
REACTOME_THE_FATTY_ACID_CYCLING_MODEL	http://www.gsea-msigdb.org/gsea/msigdb/human/geneset/REACTOME_THE_FATTY_ACID_CYCLING_MODEL	SLC25A14	UCP1	SLC25A27	UCP3	UCP2
REACTOME_TRAFFICKING_AND_PROCESSING_OF_ENDOSOMAL_TLR	http://www.gsea-msigdb.org/gsea/msigdb/human/geneset/REACTOME_TRAFFICKING_AND_PROCESSING_OF_ENDOSOMAL_TLR	LGMN	TLR8	UNC93B1	CTSL	CTSV	CNPY3	CTSK	CTSS	TLR3	CTSB	HSP90B1	TLR7	TLR9
REACTOME_TOLL_LIKE_RECEPTOR_9_TLR9_CASCADE	http://www.gsea-msigdb.org/gsea/msigdb/human/geneset/REACTOME_TOLL_LIKE_RECEPTOR_9_TLR9_CASCADE	MAP2K3	MAPK9	CUL1	TAB2	CASP8	MAP2K4	MEF2A	RPS6KA2	FBXW11	ALPK1	MAP2K7	NFKB2	PIK3C3	MEF2C	MAP3K1	MAPK1	TAB1	RPS6KA5	NFKBIA	USP14	EEA1	MAPK3	N4BP1	RIPK2	IKBKB	PPP2CB	NFKBIB	VRK3	PPP2R1A	NOD1	MAPK8	MAP3K8	DUSP3	MAP2K6	NFKB1	MAPK10	MAPK14	PPP2R5D	SKP1	PPP2CA	MAPKAPK3	ATF2	RPS6KA1	CREB1	DUSP4	ATF1	ELK1	TRAF2
REACTOME_TOLL_LIKE_RECEPTOR_TLR1_TLR2_CASCADE	http://www.gsea-msigdb.org/gsea/msigdb/human/geneset/REACTOME_TOLL_LIKE_RECEPTOR_TLR1_TLR2_CASCADE	BTK	MAP2K3	MAPK9	CUL1	TAB2	CASP8	MAP2K4	MEF2A	RPS6KA2	FBXW11	ALPK1	MAP2K7	NFKB2	MEF2C	IRAK3	MAP3K1	MAPK1	TAB1	RPS6KA5	NFKBIA	USP14	MAPK3	N4BP1	RIPK2	IKBKB	PPP2CB	NFKBIB	VRK3	PPP2R1A	NOD1	MAPK8	MAP3K8	DUSP3	MAP2K6	NFKB1	MAPK10	MAPK14	PPP2R5D	SKP1	PPP2CA	MAPKAPK3	ATF2	RPS6KA1	CREB1	DUSP4	SFTPA1	ATF1	ELK1
REACTOME_INNATE_IMMUNE_SYSTEM	http://www.gsea-msigdb.org/gsea/msigdb/human/geneset/REACTOME_INNATE_IMMUNE_SYSTEM	FGR	CFH	FUCA2	ENPP4	AOC1	CASP10	SARM1	CREBBP	MPO	ITGAL	LAMP2	MAP3K14	ALDH3B1	NOS2	PSMB1	MGST1	PGLYRP1	MMP25	MASP2	PRSS3	CD4	BTK	FYN	RNF216	PLAUR	TYROBP	LTF	ALOX5	PSMC4	MVP	POLR3B	DNASE1L1	CAPN1	ACP3	WAS	SLC11A1	MRE11	SERPINB1	C8B	ERP44	BIRC3	DERA	RNASET2	CD44	TNFRSF1B	GRN	LRRC7	GAB2
REACTOME_INFLUENZA_INFECTION	http://www.gsea-msigdb.org/gsea/msigdb/human/geneset/REACTOME_INFLUENZA_INFECTION	POLR2J	RPS20	NUP160	RPL26L1	POLR2B	TPR	EIF2AK2	NDC1	RPL18	IPO5	NUP133	RPL31	NUP37	HSP90AA1	XPO1	RPS5	SEH1L	RPL6	RPLP0	NUP50	AAAS	NUP188	RPS18	POLR2E	POLR2F	RPL3	PABPN1	RAE1	DNAJC3	KPNA3	NUP93	POLR2C	RPS16	POLR2I	TGFB1	RPS19	RPL18A	RPL28	RPL19	KPNB1	NUP88	RPL34	RPS13	NUP98	NUP107	RPS12	NUP155	KPNA1
REACTOME_EXPORT_OF_VIRAL_RIBONUCLEOPROTEINS_FROM_NUCLEUS	http://www.gsea-msigdb.org/gsea/msigdb/human/geneset/REACTOME_EXPORT_OF_VIRAL_RIBONUCLEOPROTEINS_FROM_NUCLEUS	NUP160	TPR	NDC1	NUP133	NUP37	XPO1	SEH1L	NUP50	AAAS	NUP188	RAE1	NUP93	NUP88	NUP98	NUP107	NUP155	NUP43	NUP153	NUP85	NUP214	NUP210	RAN	NUP42	NUP54	NUP58	RANBP2	NUP205	SEC13	NUP35	POM121	HSPA1A	NUP62	POM121C
REACTOME_NS1_MEDIATED_EFFECTS_ON_HOST_PATHWAYS	http://www.gsea-msigdb.org/gsea/msigdb/human/geneset/REACTOME_NS1_MEDIATED_EFFECTS_ON_HOST_PATHWAYS	NUP160	TPR	EIF2AK2	NDC1	NUP133	NUP37	SEH1L	NUP50	AAAS	NUP188	PABPN1	RAE1	KPNA3	NUP93	KPNB1	NUP88	NUP98	NUP107	NUP155	KPNA1	NUP43	NUP153	NUP85	NUP214	NUP210	NUP42	NUP54	NUP58	RANBP2	NUP205	SEC13	CPSF4	NUP35	KPNA2	KPNA7	KPNA4	ISG15	POM121	KPNA5	NUP62	POM121C
REACTOME_VIRAL_MESSENGER_RNA_SYNTHESIS	http://www.gsea-msigdb.org/gsea/msigdb/human/geneset/REACTOME_VIRAL_MESSENGER_RNA_SYNTHESIS	POLR2J	NUP160	POLR2B	TPR	NDC1	NUP133	NUP37	SEH1L	NUP50	AAAS	NUP188	POLR2E	POLR2F	RAE1	NUP93	POLR2C	POLR2I	NUP88	NUP98	NUP107	NUP155	NUP43	NUP153	NUP85	GTF2F1	NUP214	NUP210	NUP42	NUP54	NUP58	POLR2D	POLR2K	RANBP2	NUP205	SEC13	NUP35	POLR2H	POLR2G	POLR2L	POLR2A	GTF2F2	POM121	NUP62	POM121C
REACTOME_NOD1_2_SIGNALING_PATHWAY	http://www.gsea-msigdb.org/gsea/msigdb/human/geneset/REACTOME_NOD1_2_SIGNALING_PATHWAY	BIRC3	TAB2	CASP8	ITCH	CYLD	TAB1	RIPK2	IKBKB	NOD1	CASP2	MAP2K6	BIRC2	MAPK14	TNFAIP3	AAMP	CASP9	IRAK2	MAP3K7	CASP1	RPS27A	UBC	MAPK13	TAB3	NOD2	UBB	TRAF6	UBE2N	IRAK1	MAPK11	CARD9	MAPK12	CASP4	CHUK	UBA52	UBE2V1	IKBKG
REACTOME_NUCLEOTIDE_BINDING_DOMAIN_LEUCINE_RICH_REPEAT_CONTAINING_RECEPTOR_NLR_SIGNALING_PATHWAYS	http://www.gsea-msigdb.org/gsea/msigdb/human/geneset/REACTOME_NUCLEOTIDE_BINDING_DOMAIN_LEUCINE_RICH_REPEAT_CONTAINING_RECEPTOR_NLR_SIGNALING_PATHWAYS	BIRC3	TAB2	CASP8	NFKB2	ITCH	CYLD	P2RX7	NLRC4	NLRP1	HSP90AB1	HMOX1	TAB1	MEFV	PYCARD	RIPK2	IKBKB	NOD1	CASP2	MAP2K6	NFKB1	PANX1	BIRC2	MAPK14	TNFAIP3	AAMP	CASP9	IRAK2	MAP3K7	TXN	CASP1	PSTPIP1	APP	RPS27A	UBC	MAPK13	TAB3	NLRP3	AIM2	SUGT1	NOD2	UBB	BCL2L1	BCL2	RELA	TRAF6	UBE2N	IRAK1	MAPK11
REACTOME_NEUROTOXICITY_OF_CLOSTRIDIUM_TOXINS	http://www.gsea-msigdb.org/gsea/msigdb/human/geneset/REACTOME_NEUROTOXICITY_OF_CLOSTRIDIUM_TOXINS	SYT1	STX1B	STX1A	SV2C	SNAP25	VAMP1	SYT2	SV2A	SV2B	VAMP2
REACTOME_TOLL_LIKE_RECEPTOR_CASCADES	http://www.gsea-msigdb.org/gsea/msigdb/human/geneset/REACTOME_TOLL_LIKE_RECEPTOR_CASCADES	SARM1	BTK	BIRC3	MAP2K3	MAPK9	CUL1	TAB2	CASP8	MAP2K4	MEF2A	RPS6KA2	UBE2D1	FBXW11	ALPK1	MAP2K7	NFKB2	PIK3C3	DNM2	MEF2C	APOB	PTPN4	IRAK3	MAP3K1	MAPK1	TAB1	LGMN	RPS6KA5	NFKBIA	BPI	USP14	TLR8	EEA1	MAPK3	N4BP1	RIPK2	IKBKB	GSDMD	PPP2CB	NFKBIB	VRK3	PPP2R1A	GSDME	NOD1	DNM1	MAPK8	MAP3K8	DUSP3	MAP2K6
REACTOME_TICAM1_RIP1_MEDIATED_IKK_COMPLEX_RECRUITMENT	http://www.gsea-msigdb.org/gsea/msigdb/human/geneset/REACTOME_TICAM1_RIP1_MEDIATED_IKK_COMPLEX_RECRUITMENT	BIRC3	UBE2D1	IKBKB	UBE2D3	BIRC2	TICAM1	RIPK3	UBE2D2	RIPK1	RPS27A	UBC	TLR3	UBB	TRAF6	UBE2N	CHUK	UBA52	UBE2V1	IKBKG
REACTOME_DDX58_IFIH1_MEDIATED_INDUCTION_OF_INTERFERON_ALPHA_BETA	http://www.gsea-msigdb.org/gsea/msigdb/human/geneset/REACTOME_DDX58_IFIH1_MEDIATED_INDUCTION_OF_INTERFERON_ALPHA_BETA	CASP10	CREBBP	RNF216	SIKE1	ATG5	CASP8	OTUD5	UBE2D1	NFKB2	UBE2K	ITCH	HSP90AA1	CYLD	MAVS	MAP3K1	HSP90AB1	EP300	NFKBIA	RNF125	IKBKB	NFKBIB	TAX1BP1	DDX58	DHX58	NFKB1	UBE2D3	IFIH1	TNFAIP3	IFNA6	IFNA8	TRIM25	IRF3	TRAF2	PIN1	TRAF3	UBE2D2	TANK	IFNA21	RIPK1	HERC5	NLRC5	APP	RPS27A	ATG12	TRIM4	IFNA5	IFNA16	TKFC
REACTOME_PROLONGED_ERK_ACTIVATION_EVENTS	http://www.gsea-msigdb.org/gsea/msigdb/human/geneset/REACTOME_PROLONGED_ERK_ACTIVATION_EVENTS	CRKL	MAPK1	MAPK3	RAPGEF1	RAP1A	MAP2K2	NGF	KIDINS220	BRAF	FRS2	YWHAB	CRK	MAP2K1	NTRK1
REACTOME_ADENYLATE_CYCLASE_ACTIVATING_PATHWAY	http://www.gsea-msigdb.org/gsea/msigdb/human/geneset/REACTOME_ADENYLATE_CYCLASE_ACTIVATING_PATHWAY	ADCY2	ADCY7	ADCY4	ADCY3	GNAL	ADCY8	ADCY9	ADCY1	ADCY5	ADCY6
REACTOME_ADENYLATE_CYCLASE_INHIBITORY_PATHWAY	http://www.gsea-msigdb.org/gsea/msigdb/human/geneset/REACTOME_ADENYLATE_CYCLASE_INHIBITORY_PATHWAY	GNAI3	ADCY2	GNAI2	ADCY7	GNAI1	ADCY4	ADCY3	GNAL	ADCY8	ADCY9	ADCY1	ADCY5	ADCY6	GNAT3
REACTOME_REGULATION_OF_GLUCOKINASE_BY_GLUCOKINASE_REGULATORY_PROTEIN	http://www.gsea-msigdb.org/gsea/msigdb/human/geneset/REACTOME_REGULATION_OF_GLUCOKINASE_BY_GLUCOKINASE_REGULATORY_PROTEIN	NUP160	TPR	NDC1	NUP133	NUP37	GCKR	SEH1L	NUP50	AAAS	NUP188	RAE1	NUP93	GCK	NUP88	NUP98	NUP107	NUP155	NUP43	NUP153	NUP85	NUP214	NUP210	NUP42	NUP54	NUP58	RANBP2	NUP205	SEC13	NUP35	POM121	NUP62	POM121C
REACTOME_SIGNALING_BY_TGF_BETA_RECEPTOR_COMPLEX	http://www.gsea-msigdb.org/gsea/msigdb/human/geneset/REACTOME_SIGNALING_BY_TGF_BETA_RECEPTOR_COMPLEX	WWTR1	STRAP	LTBP1	NEDD4L	YBX1	RHOA	PRKCZ	UBE2D1	ITGA8	RBL1	CCNT2	ITGB5	XPO1	PPP1R15A	FKBP1A	LTBP4	CCNK	TGFB2	BAMBI	MAPK1	EP300	SNW1	PPM1A	SMAD7	ATP1B4	MAPK3	PARD6A	STUB1	ARHGEF18	TGFB1	ITGB8	SERPINE1	TGFBR1	MTMR4	SMURF2	UBE2D3	CBL	CCNC	TFDP2	ITGB6	STAT1	HDAC1	UCHL5	TGIF2	LTBP2	TGFB3	PMEPA1	USP9X
REACTOME_ARMS_MEDIATED_ACTIVATION	http://www.gsea-msigdb.org/gsea/msigdb/human/geneset/REACTOME_ARMS_MEDIATED_ACTIVATION	RAP1A	NGF	KIDINS220	BRAF	YWHAB	CRK	NTRK1
REACTOME_P38MAPK_EVENTS	http://www.gsea-msigdb.org/gsea/msigdb/human/geneset/REACTOME_P38MAPK_EVENTS	RALA	MAPK14	MAPKAPK3	KRAS	RALB	MAPK13	RALGDS	MAPKAPK2	HRAS	MAPK11	MAPK12	SRC	NRAS
REACTOME_TELOMERE_EXTENSION_BY_TELOMERASE	http://www.gsea-msigdb.org/gsea/msigdb/human/geneset/REACTOME_TELOMERE_EXTENSION_BY_TELOMERASE	TINF2	ACD	GAR1	PPP6R3	PPP6C	CDK2	POT1	DKC1	TERF2	CCNA1	PIF1	WRAP53	SHQ1	CCNA2	NHP2	TERF1	TERT	TERF2IP	RUVBL1	NOP10	RUVBL2	ANKRD28	RTEL1
REACTOME_ALTERNATIVE_COMPLEMENT_ACTIVATION	http://www.gsea-msigdb.org/gsea/msigdb/human/geneset/REACTOME_ALTERNATIVE_COMPLEMENT_ACTIVATION	C3	CFP	GZMM	CFD	CFB
REACTOME_APC_C_CDC20_MEDIATED_DEGRADATION_OF_CYCLIN_B	http://www.gsea-msigdb.org/gsea/msigdb/human/geneset/REACTOME_APC_C_CDC20_MEDIATED_DEGRADATION_OF_CYCLIN_B	CDC27	ANAPC4	UBE2D1	ANAPC5	CDC23	UBE2S	ANAPC15	CDC20	CDC16	CCNB1	ANAPC11	RPS27A	UBC	ANAPC1	ANAPC10	ANAPC16	UBE2E1	CDK1	UBB	UBE2C	ANAPC2	CDC26	ANAPC7	UBA52
REACTOME_SCF_BETA_TRCP_MEDIATED_DEGRADATION_OF_EMI1	http://www.gsea-msigdb.org/gsea/msigdb/human/geneset/REACTOME_SCF_BETA_TRCP_MEDIATED_DEGRADATION_OF_EMI1	PSMB1	PSMC4	PSMA4	CUL1	PSME4	PSMC5	PSME1	PSMD5	PSMD8	PSMC6	PSMA3	PSMC1	PSMB5	PSMA6	PSME2	PSMA7	PSMD10	PSMD7	FZR1	PSMA2	PSMD3	PSMD11	PSMD9	FBXO5	SKP1	PSMD14	CDC20	PSMF1	PSMB2	SEM1	PSMA1	PSME3	PSMB7	PSMB6	PSMA5	RPS27A	UBC	PSMA8	PSMD4	PSMB4	PSMC2	PSMD6	PSMC3	BTRC	UBB	PSMD1	PSMD2	PSMD13
REACTOME_APC_C_MEDIATED_DEGRADATION_OF_CELL_CYCLE_PROTEINS	http://www.gsea-msigdb.org/gsea/msigdb/human/geneset/REACTOME_APC_C_MEDIATED_DEGRADATION_OF_CELL_CYCLE_PROTEINS	CDC27	PSMB1	PSMC4	PSMA4	ANAPC4	CUL1	PSME4	UBE2D1	CDC14A	PSMC5	AURKA	ANAPC5	PSME1	CDC23	PSMD5	PSMD8	PSMC6	PSMA3	PSMC1	PSMB5	PSMA6	PSME2	PSMA7	PSMD10	PSMD7	FZR1	PSMA2	UBE2S	PSMD3	PSMD11	ANAPC15	PSMD9	FBXO5	SKP1	PSMD14	CDC20	NEK2	CDK2	PSMF1	PSMB2	SEM1	PSMA1	CDC16	PSME3	CCNA1	CCNB1	PSMB7	RB1
REACTOME_APC_C_CDH1_MEDIATED_DEGRADATION_OF_CDC20_AND_OTHER_APC_C_CDH1_TARGETED_PROTEINS_IN_LATE_MITOSIS_EARLY_G1	http://www.gsea-msigdb.org/gsea/msigdb/human/geneset/REACTOME_APC_C_CDH1_MEDIATED_DEGRADATION_OF_CDC20_AND_OTHER_APC_C_CDH1_TARGETED_PROTEINS_IN_LATE_MITOSIS_EARLY_G1	CDC27	PSMB1	PSMC4	PSMA4	ANAPC4	PSME4	UBE2D1	PSMC5	AURKA	ANAPC5	PSME1	CDC23	PSMD5	PSMD8	PSMC6	PSMA3	PSMC1	PSMB5	PSMA6	PSME2	PSMA7	PSMD10	PSMD7	FZR1	PSMA2	UBE2S	PSMD3	PSMD11	ANAPC15	PSMD9	PSMD14	CDC20	PSMF1	PSMB2	SEM1	PSMA1	CDC16	PSME3	PSMB7	RB1	ANAPC11	PSMB6	PSMA5	RPS27A	SKP2	UBC	ANAPC1	PSMA8
REACTOME_TRANSPORT_AND_SYNTHESIS_OF_PAPS	http://www.gsea-msigdb.org/gsea/msigdb/human/geneset/REACTOME_TRANSPORT_AND_SYNTHESIS_OF_PAPS	SLC35B3	PAPSS1	SLC26A1	SLC26A2	SLC35B2	PAPSS2
REACTOME_GLUTATHIONE_SYNTHESIS_AND_RECYCLING	http://www.gsea-msigdb.org/gsea/msigdb/human/geneset/REACTOME_GLUTATHIONE_SYNTHESIS_AND_RECYCLING	GCLC	GGCT	GCLM	GGT5	GGT1	GSS	CHAC1	GGT7	CNDP2	CHAC2	GGT6	OPLAH
REACTOME_POLYMERASE_SWITCHING_ON_THE_C_STRAND_OF_THE_TELOMERE	http://www.gsea-msigdb.org/gsea/msigdb/human/geneset/REACTOME_POLYMERASE_SWITCHING_ON_THE_C_STRAND_OF_THE_TELOMERE	POLA2	RFC1	RFC2	POLD1	POLD3	TINF2	POLA1	ACD	POLD2	STN1	RFC5	CHTF18	POT1	TERF2	PCNA	RFC3	DSCC1	PRIM2	TERF1	RFC4	TERF2IP	CHTF8	POLD4	CTC1	PRIM1	TEN1
REACTOME_PROCESSIVE_SYNTHESIS_ON_THE_C_STRAND_OF_THE_TELOMERE	http://www.gsea-msigdb.org/gsea/msigdb/human/geneset/REACTOME_PROCESSIVE_SYNTHESIS_ON_THE_C_STRAND_OF_THE_TELOMERE	POLD1	POLD3	TINF2	ACD	LIG1	RPA3	POLD2	RPA2	POT1	RPA1	TERF2	PCNA	DNA2	TERF1	WRN	TERF2IP	FEN1	POLD4	BLM
REACTOME_TELOMERE_C_STRAND_LAGGING_STRAND_SYNTHESIS	http://www.gsea-msigdb.org/gsea/msigdb/human/geneset/REACTOME_TELOMERE_C_STRAND_LAGGING_STRAND_SYNTHESIS	POLA2	RFC1	RFC2	POLD1	POLD3	TINF2	POLA1	ACD	LIG1	RPA3	POLD2	STN1	RFC5	RPA2	CHTF18	POT1	RPA1	TERF2	PCNA	RFC3	DSCC1	DNA2	PRIM2	TERF1	RFC4	WRN	TERF2IP	FEN1	CHTF8	POLD4	CTC1	BLM	PRIM1	TEN1
REACTOME_TELOMERE_C_STRAND_SYNTHESIS_INITIATION	http://www.gsea-msigdb.org/gsea/msigdb/human/geneset/REACTOME_TELOMERE_C_STRAND_SYNTHESIS_INITIATION	POLA2	TINF2	POLA1	ACD	STN1	POT1	TERF2	PRIM2	TERF1	TERF2IP	CTC1	PRIM1	TEN1
REACTOME_ACTIVATION_OF_C3_AND_C5	http://www.gsea-msigdb.org/gsea/msigdb/human/geneset/REACTOME_ACTIVATION_OF_C3_AND_C5	C5	C3	CFP	C2	C4A	C4B	C4B_2	CFB
REACTOME_PLASMA_LIPOPROTEIN_ASSEMBLY_REMODELING_AND_CLEARANCE	http://www.gsea-msigdb.org/gsea/msigdb/human/geneset/REACTOME_PLASMA_LIPOPROTEIN_ASSEMBLY_REMODELING_AND_CLEARANCE	AP2B1	MYLIP	MBTPS2	NR1H3	AP2S1	SOAT1	CREB3L3	PRKACA	SCARB1	APOB	CETP	PCSK5	ZDHHC8	LMF2	PLTP	LIPG	LMF1	FGF21	LSR	CUBN	LIPA	APOA5	APOA4	APOC3	HDLBP	APOA1	NPC2	CLTA	LDLR	ANGPTL8	APOE	APOC1	NR1H2	ANGPTL3	MTTP	PCSK6	FURIN	MBTPS1	CLTC	NPC1	PRKACB	RPS27A	NCEH1	VLDLR	UBC	SAR1B	LDLRAP1	APOA2
REACTOME_ASSEMBLY_OF_THE_HIV_VIRION	http://www.gsea-msigdb.org/gsea/msigdb/human/geneset/REACTOME_ASSEMBLY_OF_THE_HIV_VIRION	TSG101	VPS37B	FURIN	MVB12A	RPS27A	UBC	NMT2	VPS37A	VPS28	UBAP1	VPS37C	UBB	VPS37D	PPIA	MVB12B	UBA52
REACTOME_INTERACTIONS_OF_VPR_WITH_HOST_CELLULAR_PROTEINS	http://www.gsea-msigdb.org/gsea/msigdb/human/geneset/REACTOME_INTERACTIONS_OF_VPR_WITH_HOST_CELLULAR_PROTEINS	SLC25A5	NUP160	TPR	NDC1	NUP133	NUP37	SEH1L	NUP50	AAAS	NUP188	RAE1	NUP93	NUP88	NUP98	NUP107	NUP155	KPNA1	NUP43	NUP153	NUP85	NUP214	NUP210	NUP42	HMGA1	NUP54	NUP58	SLC25A4	RANBP2	NUP205	SEC13	NUP35	PSIP1	SLC25A6	BANF1	POM121	NUP62	POM121C
REACTOME_ACTIVATION_OF_ATR_IN_RESPONSE_TO_REPLICATION_STRESS	http://www.gsea-msigdb.org/gsea/msigdb/human/geneset/REACTOME_ACTIVATION_OF_ATR_IN_RESPONSE_TO_REPLICATION_STRESS	DBF4	RFC2	MCM10	MCM2	MCM6	ORC1	ORC6	CLSPN	CDC45	CDC6	CDC7	MCM5	MCM4	RPA3	RFC5	MCM3	RAD1	ORC2	ORC4	RPA2	CDK2	MCM8	RPA1	RFC3	ORC3	HUS1	CHEK1	RAD9B	RAD17	CDC25C	RFC4	CDC25A	ATRIP	ORC5	MCM7	RAD9A	ATR
REACTOME_CONVERSION_FROM_APC_C_CDC20_TO_APC_C_CDH1_IN_LATE_ANAPHASE	http://www.gsea-msigdb.org/gsea/msigdb/human/geneset/REACTOME_CONVERSION_FROM_APC_C_CDC20_TO_APC_C_CDH1_IN_LATE_ANAPHASE	CDC27	ANAPC4	UBE2D1	CDC14A	ANAPC5	CDC23	FZR1	UBE2S	ANAPC15	CDC20	CDC16	ANAPC11	ANAPC1	ANAPC10	ANAPC16	UBE2E1	UBE2C	ANAPC2	CDC26	ANAPC7
REACTOME_PHOSPHORYLATION_OF_THE_APC_C	http://www.gsea-msigdb.org/gsea/msigdb/human/geneset/REACTOME_PHOSPHORYLATION_OF_THE_APC_C	CDC27	ANAPC4	UBE2D1	ANAPC5	CDC23	UBE2S	ANAPC15	CDC16	CCNB1	ANAPC11	ANAPC1	ANAPC10	ANAPC16	PLK1	UBE2E1	CDK1	UBE2C	ANAPC2	CDC26	ANAPC7
REACTOME_PHOSPHORYLATION_OF_EMI1	http://www.gsea-msigdb.org/gsea/msigdb/human/geneset/REACTOME_PHOSPHORYLATION_OF_EMI1	FZR1	FBXO5	CDC20	CCNB1	PLK1	CDK1
REACTOME_UNWINDING_OF_DNA	http://www.gsea-msigdb.org/gsea/msigdb/human/geneset/REACTOME_UNWINDING_OF_DNA	MCM2	MCM6	CDC45	MCM5	GINS1	MCM4	MCM3	MCM8	GINS2	GINS4	MCM7	GINS3
REACTOME_CONJUGATION_OF_BENZOATE_WITH_GLYCINE	http://www.gsea-msigdb.org/gsea/msigdb/human/geneset/REACTOME_CONJUGATION_OF_BENZOATE_WITH_GLYCINE	ACSM2B	GLYAT	GLYATL2	ACSM1	GLYATL1	GLYATL3
REACTOME_INTERACTIONS_OF_REV_WITH_HOST_CELLULAR_PROTEINS	http://www.gsea-msigdb.org/gsea/msigdb/human/geneset/REACTOME_INTERACTIONS_OF_REV_WITH_HOST_CELLULAR_PROTEINS	NUP160	TPR	NDC1	NUP133	NUP37	XPO1	SEH1L	NUP50	AAAS	NUP188	RANBP1	RANGAP1	RAE1	NUP93	KPNB1	NUP88	NUP98	NUP107	NUP155	NUP43	NUP153	NUP85	NUP214	NUP210	RAN	NUP42	NUP54	NUP58	RANBP2	NUP205	SEC13	NUP35	RCC1	NPM1	POM121	NUP62	POM121C
REACTOME_RETROGRADE_NEUROTROPHIN_SIGNALLING	http://www.gsea-msigdb.org/gsea/msigdb/human/geneset/REACTOME_RETROGRADE_NEUROTROPHIN_SIGNALLING	AP2B1	AP2S1	DNM2	DNAL4	DNM1	SH3GL2	CLTA	NGF	CLTC	AP2M1	AP2A2	AP2A1	DNM3	NTRK1
REACTOME_SIGNALING_BY_EGFR	http://www.gsea-msigdb.org/gsea/msigdb/human/geneset/REACTOME_SIGNALING_BY_EGFR	EPN1	PTPN3	CDC42	PAG1	EPS15	PXN	ARHGEF7	CSK	SH3GL2	AREG	GAB1	CBL	HBEGF	STAM2	SOS1	PIK3CA	PLCG1	EREG	EPS15L1	AAMP	PTPN12	KRAS	SPRY2	STAM	ADAM10	EGF	SH3GL3	SH3GL1	RPS27A	LRIG1	PIK3R1	EGFR	SH3KBP1	ADAM12	UBC	ADAM17	PTPRK	SHC1	TGFA	SPRY1	UBB	HRAS	BTC	GRB2	PTPN11	EPGN	HGS	SRC
REACTOME_CHONDROITIN_SULFATE_DERMATAN_SULFATE_METABOLISM	http://www.gsea-msigdb.org/gsea/msigdb/human/geneset/REACTOME_CHONDROITIN_SULFATE_DERMATAN_SULFATE_METABOLISM	IDS	DCN	XYLT2	B4GALT7	CHPF2	VCAN	HEXB	GPC1	GPC4	XYLT1	B3GAT1	DSE	UST	B3GAT2	ARSB	HYAL1	CSPG5	SDC1	CHST3	CHPF	SDC4	IDUA	NCAN	CHSY1	BCAN	CHST12	HSPG2	CHST7	GPC3	CSGALNACT1	B3GAT3	CHST9	SDC3	CHST14	SDC2	CSGALNACT2	CHST11	DSEL	CSPG4	B3GALT6	GPC5	CHST13	CHST15	BGN	GPC6	HYAL3	AGRN	CHSY3
REACTOME_APC_CDC20_MEDIATED_DEGRADATION_OF_NEK2A	http://www.gsea-msigdb.org/gsea/msigdb/human/geneset/REACTOME_APC_CDC20_MEDIATED_DEGRADATION_OF_NEK2A	CDC27	ANAPC4	UBE2D1	ANAPC5	CDC23	UBE2S	ANAPC15	CDC20	NEK2	CDC16	ANAPC11	RPS27A	UBC	ANAPC1	BUB3	BUB1B	MAD2L1	ANAPC10	ANAPC16	UBE2E1	UBB	UBE2C	ANAPC2	CDC26	ANAPC7	UBA52
REACTOME_SRP_DEPENDENT_COTRANSLATIONAL_PROTEIN_TARGETING_TO_MEMBRANE	http://www.gsea-msigdb.org/gsea/msigdb/human/geneset/REACTOME_SRP_DEPENDENT_COTRANSLATIONAL_PROTEIN_TARGETING_TO_MEMBRANE	RPS20	RPL26L1	SEC61A1	RPL18	SEC61A2	TRAM1	RPL31	RPS5	RPL6	RPLP0	RPS18	RPL3	SRP54	RPS16	RPS19	RPL18A	SEC61B	RPL28	RPL19	RPL34	RPS13	RPS12	RPL24	SSR3	SPCS1	RPS15	RPL22	RPS25	SPCS2	RPN2	RPL21	RPL5	RPS10	SSR1	RPL23	SPCS3	RPS4Y1	RPL36	RPL27	SEC61G	RPS15A	RPL35	RPS6	RPLP1	RPS24	SRP14	SEC11A	RPL3L
REACTOME_DARPP_32_EVENTS	http://www.gsea-msigdb.org/gsea/msigdb/human/geneset/REACTOME_DARPP_32_EVENTS	PRKAR2B	PDE4A	PRKACA	PPP2CB	PPP2R1A	PDE4C	PPP3CB	PRKAR1A	PPP2R5D	PDE4D	PPP2CA	PRKAR2A	PPP3CC	PPP1R1B	PPP2R1B	PPP3CA	PRKACB	CDK5	PRKACG	PPP1CA	PDE4B	PRKAR1B	CALM1	PPP3R1
REACTOME_GAB1_SIGNALOSOME	http://www.gsea-msigdb.org/gsea/msigdb/human/geneset/REACTOME_GAB1_SIGNALOSOME	PAG1	PXN	CSK	AREG	GAB1	HBEGF	PIK3CA	EREG	EGF	PIK3R1	EGFR	TGFA	BTC	GRB2	PTPN11	EPGN	SRC
REACTOME_SHC1_EVENTS_IN_EGFR_SIGNALING	http://www.gsea-msigdb.org/gsea/msigdb/human/geneset/REACTOME_SHC1_EVENTS_IN_EGFR_SIGNALING	AREG	HBEGF	SOS1	EREG	KRAS	EGF	EGFR	SHC1	TGFA	HRAS	BTC	GRB2	EPGN	NRAS
REACTOME_APOBEC3G_MEDIATED_RESISTANCE_TO_HIV_1_INFECTION	http://www.gsea-msigdb.org/gsea/msigdb/human/geneset/REACTOME_APOBEC3G_MEDIATED_RESISTANCE_TO_HIV_1_INFECTION	HMGA1	PSIP1	BANF1	PPIA	APOBEC3G
REACTOME_NUCLEAR_IMPORT_OF_REV_PROTEIN	http://www.gsea-msigdb.org/gsea/msigdb/human/geneset/REACTOME_NUCLEAR_IMPORT_OF_REV_PROTEIN	NUP160	TPR	NDC1	NUP133	NUP37	SEH1L	NUP50	AAAS	NUP188	RAE1	NUP93	KPNB1	NUP88	NUP98	NUP107	NUP155	NUP43	NUP153	NUP85	NUP214	NUP210	RAN	NUP42	NUP54	NUP58	RANBP2	NUP205	SEC13	NUP35	RCC1	NPM1	POM121	NUP62	POM121C
REACTOME_EXTENSION_OF_TELOMERES	http://www.gsea-msigdb.org/gsea/msigdb/human/geneset/REACTOME_EXTENSION_OF_TELOMERES	POLA2	RFC1	RFC2	POLD1	POLD3	TINF2	POLA1	ACD	LIG1	RPA3	POLD2	STN1	GAR1	PPP6R3	RFC5	RPA2	PPP6C	CDK2	CHTF18	POT1	DKC1	RPA1	TERF2	PCNA	CCNA1	RFC3	DSCC1	DNA2	PIF1	WRAP53	SHQ1	CCNA2	NHP2	PRIM2	TERF1	RFC4	TERT	WRN	TERF2IP	FEN1	CHTF8	POLD4	RUVBL1	CTC1	NOP10	RUVBL2	BLM	PRIM1
REACTOME_RIP_MEDIATED_NFKB_ACTIVATION_VIA_ZBP1	http://www.gsea-msigdb.org/gsea/msigdb/human/geneset/REACTOME_RIP_MEDIATED_NFKB_ACTIVATION_VIA_ZBP1	NFKB2	NFKBIA	IKBKB	NFKBIB	NFKB1	ZBP1	TICAM1	RIPK3	DHX9	RIPK1	TLR3	NKIRAS2	MYD88	RELA	NKIRAS1	CHUK	IKBKG
REACTOME_SEROTONIN_NEUROTRANSMITTER_RELEASE_CYCLE	http://www.gsea-msigdb.org/gsea/msigdb/human/geneset/REACTOME_SEROTONIN_NEUROTRANSMITTER_RELEASE_CYCLE	TSPOAP1	SYN1	SYT1	RIMS1	RAB3A	STX1A	PPFIA1	SNAP25	STXBP1	PPFIA2	PPFIA4	SYN2	SLC18A2	CPLX1	PPFIA3	SYN3	UNC13B	VAMP2
REACTOME_NOREPINEPHRINE_NEUROTRANSMITTER_RELEASE_CYCLE	http://www.gsea-msigdb.org/gsea/msigdb/human/geneset/REACTOME_NOREPINEPHRINE_NEUROTRANSMITTER_RELEASE_CYCLE	TSPOAP1	SYT1	RIMS1	RAB3A	STX1A	SLC22A2	PPFIA1	SNAP25	STXBP1	PPFIA2	PPFIA4	SLC18A2	CPLX1	SLC22A1	PPFIA3	MAOA	UNC13B	VAMP2
REACTOME_ACETYLCHOLINE_BINDING_AND_DOWNSTREAM_EVENTS	http://www.gsea-msigdb.org/gsea/msigdb/human/geneset/REACTOME_ACETYLCHOLINE_BINDING_AND_DOWNSTREAM_EVENTS	CHRNA3	CHRNA4	CHRNE	CHRNB4	CHRNA2	CHRND	CHRNA1	CHRNB3	CHRNA6	CHRNB2	CHRNA5	CHRNA9	CHRNA7	CHRNG
REACTOME_NEF_MEDIATED_CD8_DOWN_REGULATION	http://www.gsea-msigdb.org/gsea/msigdb/human/geneset/REACTOME_NEF_MEDIATED_CD8_DOWN_REGULATION	AP2B1	AP2S1	ATP6V1H	AP2M1	CD8B	AP2A2	AP2A1
REACTOME_EGFR_DOWNREGULATION	http://www.gsea-msigdb.org/gsea/msigdb/human/geneset/REACTOME_EGFR_DOWNREGULATION	EPN1	PTPN3	CDC42	EPS15	ARHGEF7	SH3GL2	AREG	CBL	HBEGF	STAM2	EREG	EPS15L1	PTPN12	SPRY2	STAM	EGF	SH3GL3	SH3GL1	RPS27A	EGFR	SH3KBP1	UBC	PTPRK	TGFA	SPRY1	UBB	BTC	GRB2	EPGN	HGS	UBA52
REACTOME_STING_MEDIATED_INDUCTION_OF_HOST_IMMUNE_RESPONSES	http://www.gsea-msigdb.org/gsea/msigdb/human/geneset/REACTOME_STING_MEDIATED_INDUCTION_OF_HOST_IMMUNE_RESPONSES	MRE11	XRCC5	DTX4	IRF3	TRIM21	NLRP4	IFI16	CGAS	STAT6	NLRC3	DDX41	TBK1	STING1	XRCC6	TREX1	PRKDC
REACTOME_CYTOSOLIC_SENSORS_OF_PATHOGEN_ASSOCIATED_DNA	http://www.gsea-msigdb.org/gsea/msigdb/human/geneset/REACTOME_CYTOSOLIC_SENSORS_OF_PATHOGEN_ASSOCIATED_DNA	CREBBP	POLR3B	MRE11	POLR3E	NFKB2	XRCC5	POLR2E	POLR2F	EP300	POLR3H	NFKBIA	IKBKB	NFKBIB	NFKB1	DTX4	POLR3G	TRIM32	POLR3GL	ZBP1	LRRFIP1	IRF3	TICAM1	RIPK3	TRIM21	POLR3F	DHX9	RIPK1	RPS27A	POLR2K	POLR3A	UBC	NLRP4	POLR3K	IFI16	AIM2	POLR2H	TLR3	CGAS	STAT6	NLRC3	CTNNB1	NKIRAS2	POLR3D	TRIM56	UBB	POLR1C	MYD88	RELA
REACTOME_SIGNALING_BY_CYTOSOLIC_FGFR1_FUSION_MUTANTS	http://www.gsea-msigdb.org/gsea/msigdb/human/geneset/REACTOME_SIGNALING_BY_CYTOSOLIC_FGFR1_FUSION_MUTANTS	GAB2	CPSF6	FGFR1OP2	STAT1	CNTRL	ZMYM2	PIK3CA	TRIM24	LRRFIP1	STAT5A	PIK3R1	STAT3	STAT5B	GRB2	BCR	MYO18A	CEP43	CUX1
REACTOME_FGFR1_MUTANT_RECEPTOR_ACTIVATION	http://www.gsea-msigdb.org/gsea/msigdb/human/geneset/REACTOME_FGFR1_MUTANT_RECEPTOR_ACTIVATION	GAB2	FGF4	FGFR1	FGF20	FGF9	FGF8	FGF6	CPSF6	FGFR1OP2	FGF1	STAT1	FGF23	CNTRL	ZMYM2	PIK3CA	TRIM24	LRRFIP1	STAT5A	FGF5	FGF2	PIK3R1	ERLIN2	BAG4	FGF17	STAT3	STAT5B	GRB2	BCR	MYO18A	CEP43	CUX1
REACTOME_FGFR2_MUTANT_RECEPTOR_ACTIVATION	http://www.gsea-msigdb.org/gsea/msigdb/human/geneset/REACTOME_FGFR2_MUTANT_RECEPTOR_ACTIVATION	POLR2J	POLR2B	FGFR2	FGF10	FGF22	FGF4	FGF20	POLR2E	POLR2F	FGF9	POLR2C	POLR2I	FGF8	FGF6	FGF1	NCBP2	FGF23	GTF2F1	NCBP1	FGF5	FGF2	FGF7	POLR2D	POLR2K	FGF18	FGF17	POLR2H	POLR2G	POLR2L	POLR2A	FGF3	GTF2F2	FGF16
REACTOME_ORGANELLE_BIOGENESIS_AND_MAINTENANCE	http://www.gsea-msigdb.org/gsea/msigdb/human/geneset/REACTOME_ORGANELLE_BIOGENESIS_AND_MAINTENANCE	PRKAR2B	CREBBP	MARK4	PAFAH1B1	DNAJC11	PKD1	MKS1	ALAS1	TFB1M	IFT88	OFD1	CC2D2A	SDCCAG8	IFT80	EXOC5	CNGB1	PRKACA	NDE1	CLASP1	TUBA3D	KIFAP3	DYNC1I2	PCM1	HSP90AA1	MEF2C	HSPB11	SMARCD3	TNPO1	NCOA1	KIF3C	DYNLL1	SIRT4	RAB11FIP3	EXOC1	HAUS4	HDAC6	IFT74	ATP5F1D	POLRMT	SAMM50	IFT27	TRIP11	NINL	IFT52	TUBB1	KIF3B	MAPRE1	CEP76
REACTOME_SYNTHESIS_OF_PYROPHOSPHATES_IN_THE_CYTOSOL	http://www.gsea-msigdb.org/gsea/msigdb/human/geneset/REACTOME_SYNTHESIS_OF_PYROPHOSPHATES_IN_THE_CYTOSOL	ITPK1	NUDT10	IPPK	PPIP5K2	IP6K3	PPIP5K1	NUDT4	IP6K1	NUDT11	NUDT3
REACTOME_SYNTHESIS_OF_IP2_IP_AND_INS_IN_THE_CYTOSOL	http://www.gsea-msigdb.org/gsea/msigdb/human/geneset/REACTOME_SYNTHESIS_OF_IP2_IP_AND_INS_IN_THE_CYTOSOL	MTMR7	INPP4A	INPP5A	MIOX	MTMR9	ISYNA1	INPP4B	OCRL	IMPA1	IMPA2	INPP1	SYNJ1	INPP5J	INPP5B
REACTOME_SYNTHESIS_OF_IP3_AND_IP4_IN_THE_CYTOSOL	http://www.gsea-msigdb.org/gsea/msigdb/human/geneset/REACTOME_SYNTHESIS_OF_IP3_AND_IP4_IN_THE_CYTOSOL	ITPKC	ITPK1	PLCB4	PLCH1	PLCD4	OCRL	PLCG1	ITPKA	PLCB2	PLCE1	PLCZ1	ITPKB	PLCH2	PLCB3	SYNJ1	PLCD3	INPPL1	PLD4	INPP5D	PTEN	PLCB1	INPP5J	PLCD1	PLCG2	CALM1	INPP5B
REACTOME_REGULATION_OF_BETA_CELL_DEVELOPMENT	http://www.gsea-msigdb.org/gsea/msigdb/human/geneset/REACTOME_REGULATION_OF_BETA_CELL_DEVELOPMENT	CREBBP	PAX6	MAMLD1	FGF10	EP300	SNW1	HNF4A	AKT2	PAX4	GCK	KAT2A	KAT2B	HES1	NR5A2	AKT3	IAPP	NEUROG3	FOXA2	NKX2-2	HNF1A	PDX1	AKT1	PKLR	NOTCH1	FOXO1	MAML1	NEUROD1	SLC2A2	NKX6-1	HNF4G	RBPJ	PTF1A	ONECUT1	FOXA3	INSM1	MAFA	MAML2	RFX6	MAML3	ONECUT3	INS	HNF1B
REACTOME_DOWNSTREAM_SIGNAL_TRANSDUCTION	http://www.gsea-msigdb.org/gsea/msigdb/human/geneset/REACTOME_DOWNSTREAM_SIGNAL_TRANSDUCTION	BCAR1	PIK3CB	NCK2	CRKL	PDGFB	PIK3R2	RAPGEF1	PDGFRB	STAT1	SOS1	PIK3CA	PLCG1	STAT5A	KRAS	PDGFRA	GRB7	PIK3R1	RASA1	NCK1	STAT6	CRK	STAT3	STAT5B	HRAS	GRB2	PTPN11	SRC	PDGFA	NRAS
REACTOME_SIGNALING_BY_PDGF	http://www.gsea-msigdb.org/gsea/msigdb/human/geneset/REACTOME_SIGNALING_BY_PDGF	COL9A2	BCAR1	PIK3CB	NCK2	COL5A3	COL4A4	COL9A3	CRKL	PDGFB	PLAT	PIK3R2	RAPGEF1	COL9A1	THBS4	PDGFRB	STAT1	SOS1	SPP1	PIK3CA	PLG	PLCG1	STAT5A	PTPN12	COL5A1	KRAS	PDGFRA	COL4A2	THBS1	COL2A1	FURIN	GRB7	COL6A1	COL6A2	PDGFC	PIK3R1	RASA1	NCK1	COL6A3	STAT6	CRK	COL3A1	STAT3	COL4A3	THBS3	PDGFD	COL6A5	STAT5B	HRAS
REACTOME_ACTIVATION_OF_TRKA_RECEPTORS	http://www.gsea-msigdb.org/gsea/msigdb/human/geneset/REACTOME_ACTIVATION_OF_TRKA_RECEPTORS	ADCYAP1R1	ADORA2A	NGF	ADCYAP1	NTRK2	NTRK1
REACTOME_NGF_INDEPENDANT_TRKA_ACTIVATION	http://www.gsea-msigdb.org/gsea/msigdb/human/geneset/REACTOME_NGF_INDEPENDANT_TRKA_ACTIVATION	ADCYAP1R1	ADORA2A	ADCYAP1	NTRK2	NTRK1
REACTOME_SCF_SKP2_MEDIATED_DEGRADATION_OF_P27_P21	http://www.gsea-msigdb.org/gsea/msigdb/human/geneset/REACTOME_SCF_SKP2_MEDIATED_DEGRADATION_OF_P27_P21	PSMB1	PSMC4	PSMA4	CUL1	PSMC5	PSME1	PSMD5	PSMD8	PSMC6	PSMA3	PSMC1	PSMB5	PSMA6	PSME2	PSMA7	PTK6	PSMD10	PSMD7	CCNE1	PSMA2	PSMD3	PSMD11	CCND1	PSMD9	CDKN1B	SKP1	PSMD14	CDK2	CDKN1A	PSMF1	PSMB2	SEM1	PSMA1	PSME3	CCNA1	CDK4	PSMB7	PSMB6	PSMA5	RPS27A	CCNA2	SKP2	UBC	PSMD4	PSMB4	PSMC2	PSMD6	PSMC3
REACTOME_SIGNALLING_TO_ERKS	http://www.gsea-msigdb.org/gsea/msigdb/human/geneset/REACTOME_SIGNALLING_TO_ERKS	RALA	CRKL	MAPK1	MAPK3	RAPGEF1	MAPK14	MAPKAPK3	SOS1	RAP1A	MAP2K2	SHC2	KRAS	NGF	KIDINS220	RIT1	RALB	SHC3	RIT2	MAPK13	BRAF	RALGDS	SHC1	MAPKAPK2	FRS2	YWHAB	CRK	MAP2K1	HRAS	GRB2	MAPK11	MAPK12	SRC	NTRK1	NRAS
REACTOME_SIGNALLING_TO_P38_VIA_RIT_AND_RIN	http://www.gsea-msigdb.org/gsea/msigdb/human/geneset/REACTOME_SIGNALLING_TO_P38_VIA_RIT_AND_RIN	NGF	RIT1	RIT2	BRAF	NTRK1
REACTOME_DIGESTION_OF_DIETARY_CARBOHYDRATE	http://www.gsea-msigdb.org/gsea/msigdb/human/geneset/REACTOME_DIGESTION_OF_DIETARY_CARBOHYDRATE	SI	LCT	TREH	CHIT1	CHIA	AMY1B	AMY1C	AMY1A	AMY2B	AMY2A	MGAM
REACTOME_CELLULAR_HEXOSE_TRANSPORT	http://www.gsea-msigdb.org/gsea/msigdb/human/geneset/REACTOME_CELLULAR_HEXOSE_TRANSPORT	SLC2A3	SLC5A1	SLC5A4	FGF21	SLC2A9	SLC2A1	SLC5A9	SLC2A11	SLC2A8	SLC5A2	SLC2A12	SLC5A10	SLC45A3	SLC2A6	SLC2A2	SLC50A1	MFSD4B	SLC2A14	SLC2A4	SLC2A7	SLC2A10
REACTOME_METABOLISM_OF_PORPHYRINS	http://www.gsea-msigdb.org/gsea/msigdb/human/geneset/REACTOME_METABOLISM_OF_PORPHYRINS	COX10	COX15	ALAS1	ABCC2	FECH	CPOX	BLVRB	HMOX1	ABCC1	HMOX2	BLVRA	SLCO1B3	ABCG2	UROD	SLCO1B1	SLCO2B1	PPOX	ALAD	ALAS2	FLVCR1	FABP1	ALB	UROS	UGT1A1	GSTA1	UGT1A4	HMBS
REACTOME_HEME_BIOSYNTHESIS	http://www.gsea-msigdb.org/gsea/msigdb/human/geneset/REACTOME_HEME_BIOSYNTHESIS	COX10	COX15	ALAS1	FECH	CPOX	ABCG2	UROD	PPOX	ALAD	ALAS2	FLVCR1	ALB	UROS	HMBS
REACTOME_HEME_DEGRADATION	http://www.gsea-msigdb.org/gsea/msigdb/human/geneset/REACTOME_HEME_DEGRADATION	ABCC2	BLVRB	HMOX1	ABCC1	HMOX2	BLVRA	SLCO1B3	ABCG2	SLCO1B1	SLCO2B1	FABP1	ALB	UGT1A1	GSTA1	UGT1A4
REACTOME_SIGNALING_BY_FGFR	http://www.gsea-msigdb.org/gsea/msigdb/human/geneset/REACTOME_SIGNALING_BY_FGFR	POLR2J	ANOS1	PTBP1	POLR2B	FGFR2	FGFR3	FGF10	FGF22	FGF4	FGFR1	FGF20	MKNK1	HNRNPM	POLR2E	MAPK1	POLR2F	RBFOX2	FGF9	MAPK3	POLR2C	ESRP2	ESRP1	PPP2CB	POLR2I	PPP2R1A	FGF8	GAB1	CBL	FGF6	PPP2CA	FGF1	NCBP2	GALNT3	SOS1	TIA1	FGF23	PIK3CA	PLCG1	GTF2F1	FLRT3	FLRT1	FGFRL1	KL	KRAS	KLB	HNRNPA1	SPRY2	NCBP1
REACTOME_FGFR3_LIGAND_BINDING_AND_ACTIVATION	http://www.gsea-msigdb.org/gsea/msigdb/human/geneset/REACTOME_FGFR3_LIGAND_BINDING_AND_ACTIVATION	FGFR3	FGF4	FGF20	FGF9	FGF8	FGF1	GALNT3	FGF23	FGF5	FGF2	FGF18	FGF17	FGF16
REACTOME_FGFR2_LIGAND_BINDING_AND_ACTIVATION	http://www.gsea-msigdb.org/gsea/msigdb/human/geneset/REACTOME_FGFR2_LIGAND_BINDING_AND_ACTIVATION	FGFR2	FGF10	FGF22	FGF4	FGF20	FGF9	FGF8	FGF6	FGF1	FGF23	FGFBP1	FGFBP2	FGF5	FGF2	FGF7	FGF18	FGF17	FGFBP3	FGF3	FGF16
REACTOME_FGFR1_LIGAND_BINDING_AND_ACTIVATION	http://www.gsea-msigdb.org/gsea/msigdb/human/geneset/REACTOME_FGFR1_LIGAND_BINDING_AND_ACTIVATION	ANOS1	FGF10	FGF22	FGF4	FGFR1	FGF20	FGF9	FGF8	FGF6	FGF1	FGF23	KL	FGF5	FGF2	FGF17	FGF3
REACTOME_FGFR1B_LIGAND_BINDING_AND_ACTIVATION	http://www.gsea-msigdb.org/gsea/msigdb/human/geneset/REACTOME_FGFR1B_LIGAND_BINDING_AND_ACTIVATION	FGF10	FGF22	FGFR1	FGF1	FGF2	FGF3
REACTOME_FGFR3B_LIGAND_BINDING_AND_ACTIVATION	http://www.gsea-msigdb.org/gsea/msigdb/human/geneset/REACTOME_FGFR3B_LIGAND_BINDING_AND_ACTIVATION	FGFR3	FGF20	FGF9	FGF8	FGF1	FGF18	FGF17
REACTOME_FGFR1C_LIGAND_BINDING_AND_ACTIVATION	http://www.gsea-msigdb.org/gsea/msigdb/human/geneset/REACTOME_FGFR1C_LIGAND_BINDING_AND_ACTIVATION	ANOS1	FGF4	FGFR1	FGF20	FGF9	FGF8	FGF6	FGF1	FGF23	FGF5	FGF2	FGF17
REACTOME_FGFR2C_LIGAND_BINDING_AND_ACTIVATION	http://www.gsea-msigdb.org/gsea/msigdb/human/geneset/REACTOME_FGFR2C_LIGAND_BINDING_AND_ACTIVATION	FGFR2	FGF4	FGF20	FGF9	FGF8	FGF6	FGF1	FGF23	FGF5	FGF2	FGF18	FGF17	FGF16
REACTOME_FGFR2B_LIGAND_BINDING_AND_ACTIVATION	http://www.gsea-msigdb.org/gsea/msigdb/human/geneset/REACTOME_FGFR2B_LIGAND_BINDING_AND_ACTIVATION	FGFR2	FGF10	FGF22	FGF1	FGFBP1	FGFBP2	FGF2	FGF7	FGFBP3	FGF3
REACTOME_GAP_JUNCTION_ASSEMBLY	http://www.gsea-msigdb.org/gsea/msigdb/human/geneset/REACTOME_GAP_JUNCTION_ASSEMBLY	TUBA3D	TUBB1	TUBB4A	GJA8	GJB6	GJA3	TUBA1B	TUBA4A	GJA9	GJA10	TUBB2A	TUBB2B	TUBA3E	GJA1	GJD2	GJB7	GJB2	TUBA1A	TUBA1C	GJB1	TUBB8B	TUBB6	GJD4	TUBAL3	GJC1	GJD3	TUBA8	GJA4	TUBB4B	GJB3	GJB5	GJB4	TUBA3C	GJC2	TUBA4B	TUBB3	TUBB8	GJA5
REACTOME_TRANSPORT_OF_CONNEXONS_TO_THE_PLASMA_MEMBRANE	http://www.gsea-msigdb.org/gsea/msigdb/human/geneset/REACTOME_TRANSPORT_OF_CONNEXONS_TO_THE_PLASMA_MEMBRANE	TUBA3D	TUBB1	TUBB4A	TUBA1B	TUBA4A	TUBB2A	TUBB2B	TUBA3E	GJA1	GJB2	TUBA1A	TUBA1C	TUBB8B	TUBB6	TUBAL3	TUBA8	TUBB4B	TUBA3C	TUBA4B	TUBB3	TUBB8
REACTOME_GAP_JUNCTION_DEGRADATION	http://www.gsea-msigdb.org/gsea/msigdb/human/geneset/REACTOME_GAP_JUNCTION_DEGRADATION	CLTCL1	ACTB	DNM2	DNM1	CLTA	CLTC	GJA1	DAB2	AP2M1	CLTB	ACTG1	MYO6
REACTOME_PRE_NOTCH_PROCESSING_IN_THE_ENDOPLASMIC_RETICULUM	http://www.gsea-msigdb.org/gsea/msigdb/human/geneset/REACTOME_PRE_NOTCH_PROCESSING_IN_THE_ENDOPLASMIC_RETICULUM	NOTCH3	POFUT1	NOTCH2	NOTCH1	POGLUT1	NOTCH4
REACTOME_PRE_NOTCH_PROCESSING_IN_GOLGI	http://www.gsea-msigdb.org/gsea/msigdb/human/geneset/REACTOME_PRE_NOTCH_PROCESSING_IN_GOLGI	ST3GAL6	SEL1L	NOTCH3	ATP2A3	B4GALT1	TMED2	MFNG	LFNG	ST3GAL4	ST3GAL3	NOTCH2	FURIN	NOTCH1	RFNG	ATP2A2	RAB6A	ATP2A1	NOTCH4
REACTOME_PRE_NOTCH_EXPRESSION_AND_PROCESSING	http://www.gsea-msigdb.org/gsea/msigdb/human/geneset/REACTOME_PRE_NOTCH_EXPRESSION_AND_PROCESSING	CREBBP	MAMLD1	ST3GAL6	SEL1L	NOTCH3	ATP2A3	SIRT6	TNRC6C	B4GALT1	TMED2	TNRC6A	AGO1	MFNG	TNRC6B	EP300	SNW1	POFUT1	E2F1	H2AZ2	LFNG	KAT2A	ST3GAL4	CCND1	E2F3	TFDP2	KAT2B	AGO2	H2BC11	AGO3	ST3GAL3	H3-3B	NOTCH2	AGO4	FURIN	TP53	H2BC1	NOTCH1	MOV10	H2BC5	H4C8	RUNX1	MAML1	H3-3A	POGLUT1	ELF3	PRKCI	H2AZ1	RBPJ
REACTOME_CHOLESTEROL_BIOSYNTHESIS	http://www.gsea-msigdb.org/gsea/msigdb/human/geneset/REACTOME_CHOLESTEROL_BIOSYNTHESIS	CYP51A1	MSMO1	IDI1	SREBF1	FDFT1	SQLE	SC5D	MVK	HMGCS1	HMGCR	DHCR24	ACAT2	HSD17B7	LBR	EBP	NSDHL	IDI2	TM7SF2	GGPS1	LSS	FDPS	PMVK	MVD	DHCR7	ARV1	SREBF2	PLPP6
REACTOME_SNRNP_ASSEMBLY	http://www.gsea-msigdb.org/gsea/msigdb/human/geneset/REACTOME_SNRNP_ASSEMBLY	NUP160	GEMIN8	TPR	NDC1	DDX20	NUP133	CLNS1A	NUP37	GEMIN5	SEH1L	GEMIN2	NUP50	AAAS	NUP188	SNRPD3	PRMT5	RAE1	NUP93	NUP88	NUP98	NUP107	NUP155	NCBP2	WDR77	NUP43	NUP153	NUP85	SNRPD2	SNRPB	NUP214	NUP210	NUP42	NCBP1	TGS1	NUP54	SNRPF	NUP58	GEMIN7	SNRPG	GEMIN6	RANBP2	NUP205	SEC13	NUP35	PHAX	SNRPD1	SNUPN	SMN1
REACTOME_SYNTHESIS_OF_BILE_ACIDS_AND_BILE_SALTS	http://www.gsea-msigdb.org/gsea/msigdb/human/geneset/REACTOME_SYNTHESIS_OF_BILE_ACIDS_AND_BILE_SALTS	OSBPL7	NR1H4	CYP46A1	OSBPL3	ABCB11	OSBPL6	SLC27A5	NCOA1	HSD3B7	ACOT8	OSBP	SCP2	OSBPL9	AKR1D1	PTGIS	OSBPL2	HSD17B4	CYP27A1	BAAT	CH25H	SLC27A2	NCOA2	OSBPL1A	CYP39A1	AKR1C2	CYP7A1	ACOX2	CYP7B1	CYP8B1	RXRA	AKR1C1	AKR1C3	AKR1C4	AMACR
REACTOME_DIGESTION_OF_DIETARY_LIPID	http://www.gsea-msigdb.org/gsea/msigdb/human/geneset/REACTOME_DIGESTION_OF_DIETARY_LIPID	CLPS	CEL	PNLIP	LIPF	PNLIPRP1	PNLIPRP3	PNLIPRP2
REACTOME_ANDROGEN_BIOSYNTHESIS	http://www.gsea-msigdb.org/gsea/msigdb/human/geneset/REACTOME_ANDROGEN_BIOSYNTHESIS	LHB	POMC	SRD5A3	HSD17B3	CGA	SRD5A1	CYP17A1	HSD17B12	HSD3B1	HSD3B2	SRD5A2
REACTOME_ESTROGEN_BIOSYNTHESIS	http://www.gsea-msigdb.org/gsea/msigdb/human/geneset/REACTOME_ESTROGEN_BIOSYNTHESIS	HSD17B2	HSD17B14	HSD17B1	CYP19A1	HSD17B11	AKR1B15
REACTOME_SYNTHESIS_OF_BILE_ACIDS_AND_BILE_SALTS_VIA_7ALPHA_HYDROXYCHOLESTEROL	http://www.gsea-msigdb.org/gsea/msigdb/human/geneset/REACTOME_SYNTHESIS_OF_BILE_ACIDS_AND_BILE_SALTS_VIA_7ALPHA_HYDROXYCHOLESTEROL	NR1H4	ABCB11	SLC27A5	NCOA1	HSD3B7	ACOT8	SCP2	AKR1D1	PTGIS	HSD17B4	CYP27A1	BAAT	SLC27A2	NCOA2	AKR1C2	CYP7A1	ACOX2	CYP7B1	CYP8B1	RXRA	AKR1C1	AKR1C3	AKR1C4	AMACR
REACTOME_P75NTR_SIGNALS_VIA_NF_KB	http://www.gsea-msigdb.org/gsea/msigdb/human/geneset/REACTOME_P75NTR_SIGNALS_VIA_NF_KB	NGFR	NFKBIA	RIPK2	IKBKB	NFKB1	NGF	RPS27A	UBC	SQSTM1	PRKCI	UBB	MYD88	RELA	TRAF6	IRAK1	UBA52
REACTOME_NRAGE_SIGNALS_DEATH_THROUGH_JNK	http://www.gsea-msigdb.org/gsea/msigdb/human/geneset/REACTOME_NRAGE_SIGNALS_DEATH_THROUGH_JNK	BAD	TRIO	ARHGEF5	NGFR	NGEF	ARHGEF10L	ARHGEF1	PLEKHG2	SOS2	MCF2	FGD1	ARHGEF7	ARHGEF10	ARHGEF18	MAPK8	ARHGEF17	RASGRF2	ECT2	ARHGEF26	SOS1	ARHGEF2	GNA13	PREX1	MCF2L	FGD3	ARHGEF6	ARHGEF16	ARHGEF9	ARHGEF11	VAV3	NGF	ARHGEF4	RAC1	ARHGEF39	FGD4	VAV1	ARHGEF19	FGD2	TIAM2	BCL2L11	OBSCN	TIAM1	ABR	KALRN	VAV2	ARHGEF3	ARHGEF40	AKAP13
REACTOME_P75NTR_NEGATIVELY_REGULATES_CELL_CYCLE_VIA_SC1	http://www.gsea-msigdb.org/gsea/msigdb/human/geneset/REACTOME_P75NTR_NEGATIVELY_REGULATES_CELL_CYCLE_VIA_SC1	NGFR	PRDM4	HDAC1	NGF	HDAC3	HDAC2
REACTOME_REGULATED_PROTEOLYSIS_OF_P75NTR	http://www.gsea-msigdb.org/gsea/msigdb/human/geneset/REACTOME_REGULATED_PROTEOLYSIS_OF_P75NTR	NGFR	PSEN1	NFKB1	APH1A	APH1B	PSEN2	ADAM17	NCSTN	RELA	TRAF6	PSENEN
REACTOME_P75NTR_REGULATES_AXONOGENESIS	http://www.gsea-msigdb.org/gsea/msigdb/human/geneset/REACTOME_P75NTR_REGULATES_AXONOGENESIS	RTN4R	NGFR	RHOA	MCF2	MAG	RTN4	OMG	NGF	ARHGDIA	LINGO1
REACTOME_P75_NTR_RECEPTOR_MEDIATED_SIGNALLING	http://www.gsea-msigdb.org/gsea/msigdb/human/geneset/REACTOME_P75_NTR_RECEPTOR_MEDIATED_SIGNALLING	BAD	TRIO	RTN4R	ARHGEF5	NGFR	NGEF	RHOA	ARHGEF10L	ARHGEF1	PSEN1	PLEKHG2	SOS2	NFKBIA	MCF2	FGD1	ARHGEF7	RIPK2	IKBKB	ARHGEF10	ARHGEF18	MAG	CASP2	MAPK8	YWHAE	NFKB1	ARHGEF17	PRDM4	RASGRF2	ECT2	ARHGEF26	RTN4	SOS1	HDAC1	ARHGEF2	APH1A	GNA13	PREX1	MCF2L	OMG	FGD3	ARHGEF6	ARHGEF16	ARHGEF9	ARHGEF11	VAV3	NGF	SMPD2	ARHGEF4
REACTOME_SYNTHESIS_OF_BILE_ACIDS_AND_BILE_SALTS_VIA_24_HYDROXYCHOLESTEROL	http://www.gsea-msigdb.org/gsea/msigdb/human/geneset/REACTOME_SYNTHESIS_OF_BILE_ACIDS_AND_BILE_SALTS_VIA_24_HYDROXYCHOLESTEROL	CYP46A1	SLC27A5	HSD3B7	AKR1D1	PTGIS	CYP27A1	SLC27A2	CYP39A1	AKR1C2	CYP8B1	AKR1C1	AKR1C3	AKR1C4	AMACR
REACTOME_SYNTHESIS_OF_BILE_ACIDS_AND_BILE_SALTS_VIA_27_HYDROXYCHOLESTEROL	http://www.gsea-msigdb.org/gsea/msigdb/human/geneset/REACTOME_SYNTHESIS_OF_BILE_ACIDS_AND_BILE_SALTS_VIA_27_HYDROXYCHOLESTEROL	NR1H4	NCOA1	HSD3B7	AKR1D1	PTGIS	CYP27A1	NCOA2	AKR1C2	CYP7A1	CYP7B1	CYP8B1	RXRA	AKR1C1	AKR1C3	AKR1C4
REACTOME_MINERALOCORTICOID_BIOSYNTHESIS	http://www.gsea-msigdb.org/gsea/msigdb/human/geneset/REACTOME_MINERALOCORTICOID_BIOSYNTHESIS	LHB	CGA	CYP11B2	CYP21A2	HSD3B1	HSD3B2
REACTOME_GLUCOCORTICOID_BIOSYNTHESIS	http://www.gsea-msigdb.org/gsea/msigdb/human/geneset/REACTOME_GLUCOCORTICOID_BIOSYNTHESIS	POMC	HSD11B1	CYP17A1	CYP11B1	SERPINA6	HSD11B2	CYP11B2	CYP21A2	HSD3B1	HSD3B2
REACTOME_BILE_ACID_AND_BILE_SALT_METABOLISM	http://www.gsea-msigdb.org/gsea/msigdb/human/geneset/REACTOME_BILE_ACID_AND_BILE_SALT_METABOLISM	OSBPL7	NR1H4	CYP46A1	OSBPL3	ABCB11	OSBPL6	SLC27A5	SLCO1A2	NCOA1	HSD3B7	SLC10A1	ACOT8	ABCC3	OSBP	SLCO1B3	SCP2	OSBPL9	AKR1D1	PTGIS	SLC10A2	OSBPL2	HSD17B4	SLCO1B1	CYP27A1	BAAT	CH25H	SLC27A2	NCOA2	OSBPL1A	CYP39A1	AKR1C2	ALB	SLC51A	CYP7A1	ACOX2	FABP6	STARD5	CYP7B1	CYP8B1	SLC51B	RXRA	AKR1C1	AKR1C3	AKR1C4	AMACR
REACTOME_SIGNALING_BY_VEGF	http://www.gsea-msigdb.org/gsea/msigdb/human/geneset/REACTOME_SIGNALING_BY_VEGF	FYN	SH2D2A	FLT4	CTNNA1	BCAR1	PIK3CB	CYBA	CYFIP2	NCKAP1	ELMO2	RHOA	PRKCZ	ROCK1	CDC42	NCK2	PRKACA	ACTB	PAK3	HSP90AA1	PXN	ITPR3	NRP1	NCF4	TRIB3	FLT1	AKT2	PIK3R2	CAV1	HSPB1	SHB	MAPK14	WASF1	VEGFA	MAPKAPK3	NCF2	AKT3	NRP2	MAPKAP1	PGF	PTK2B	PIK3CA	ITPR2	NCKAP1L	PLCG1	AAMP	KDR	SHC2	WASF3
REACTOME_VEGF_LIGAND_RECEPTOR_INTERACTIONS	http://www.gsea-msigdb.org/gsea/msigdb/human/geneset/REACTOME_VEGF_LIGAND_RECEPTOR_INTERACTIONS	FLT4	FLT1	VEGFA	PGF	KDR	VEGFC	VEGFD	VEGFB
REACTOME_DEGRADATION_OF_BETA_CATENIN_BY_THE_DESTRUCTION_COMPLEX	http://www.gsea-msigdb.org/gsea/msigdb/human/geneset/REACTOME_DEGRADATION_OF_BETA_CATENIN_BY_THE_DESTRUCTION_COMPLEX	PSMB1	PSMC4	ZRANB1	PSMA4	CUL1	TLE2	PPP2R5A	PSME4	PPP2R5B	PPP2R5C	TCF7	GSK3B	PSMC5	PSME1	PSMD5	PSMD8	RBX1	PSMC6	PSMA3	PSMC1	PSMB5	PSMA6	PSME2	PSMA7	PSMD10	PSMD7	AXIN1	PPP2CB	TLE5	PPP2R1A	PSMA2	TLE4	PSMD3	PSMD11	PSMD9	PPP2R5D	SKP1	PPP2CA	CSNK1A1	PSMD14	HDAC1	PSMF1	PSMB2	SEM1	PSMA1	PSME3	APC	PSMB7
REACTOME_RHO_GTPASE_EFFECTORS	http://www.gsea-msigdb.org/gsea/msigdb/human/geneset/REACTOME_RHO_GTPASE_EFFECTORS	CFTR	MAD1L1	KDM1A	DVL2	PAFAH1B1	NOX1	BTK	WAS	NUP160	CENPQ	CDH1	SPDL1	CTNNA1	GOPC	CYBA	CYFIP2	PPP1R12A	NCKAP1	PKN2	ROPN1	MYLK	PPP2R5A	RHOA	PRKCZ	ROCK1	KIF2A	PPP2R5B	NUP133	PFN2	CDC42	NDE1	CLASP1	NOX3	NUP37	ACTB	TUBA3D	PPP1R12B	PAK3	DYNC1I2	PIK3C3	PPP2R5C	NDC80	XPO1	SEH1L	CTTN	ZW10	DYNLL1	BIRC5
REACTOME_SIGNALING_BY_WNT	http://www.gsea-msigdb.org/gsea/msigdb/human/geneset/REACTOME_SIGNALING_BY_WNT	WNT16	HECW1	DVL2	CREBBP	AP2B1	PSMB1	PSMC4	CCDC88C	ZRANB1	RUNX3	CUL3	PSMA4	AP2S1	CUL1	WNT8A	TLE2	PPP2R5A	RHOA	PSME4	PPP2R5B	VPS35	GNB5	LRP6	CSNK2A2	CAMK2A	WNT8B	PPP2R5C	GNB1	TNRC6C	TCF7	GSK3B	XPO1	WNT11	NLK	PSMC5	GNAO1	TNRC6A	PSME1	AGO1	PSMD5	ITPR3	PSMD8	CBY1	TNRC6B	RBX1	EP300	PSMC6	PSMA3
REACTOME_METABOLISM_OF_STEROID_HORMONES	http://www.gsea-msigdb.org/gsea/msigdb/human/geneset/REACTOME_METABOLISM_OF_STEROID_HORMONES	TSPOAP1	STARD3NL	AKR1B1	HSD17B2	HSD17B14	TSPO	LHB	HSD17B1	POMC	HSD11B1	SRD5A3	HSD17B3	STARD3	CGA	FDX1	CYP19A1	CYP11A1	SRD5A1	STAR	CYP17A1	HSD17B12	CYP11B1	FDXR	STARD4	SERPINA6	STARD6	HSD11B2	CYP11B2	HSD17B11	CYP21A2	HSD3B1	HSD3B2	AKR1B15	FDX2	SRD5A2
REACTOME_PREGNENOLONE_BIOSYNTHESIS	http://www.gsea-msigdb.org/gsea/msigdb/human/geneset/REACTOME_PREGNENOLONE_BIOSYNTHESIS	TSPOAP1	STARD3NL	AKR1B1	TSPO	STARD3	FDX1	CYP11A1	STAR	FDXR	STARD4	STARD6	FDX2
REACTOME_BETA_CATENIN_PHOSPHORYLATION_CASCADE	http://www.gsea-msigdb.org/gsea/msigdb/human/geneset/REACTOME_BETA_CATENIN_PHOSPHORYLATION_CASCADE	PPP2R5A	PPP2R5B	PPP2R5C	GSK3B	AXIN1	PPP2CB	PPP2R1A	PPP2R5D	PPP2CA	CSNK1A1	APC	PPP2R1B	PPP2R5E	FRAT1	CTNNB1	FRAT2	AMER1
REACTOME_GRB2_EVENTS_IN_ERBB2_SIGNALING	http://www.gsea-msigdb.org/gsea/msigdb/human/geneset/REACTOME_GRB2_EVENTS_IN_ERBB2_SIGNALING	HBEGF	SOS1	EREG	KRAS	EGF	ERBB2	EGFR	NRG1	NRG2	NRG4	HRAS	BTC	GRB2	ERBB4	NRG3	NRAS
REACTOME_PI3K_EVENTS_IN_ERBB2_SIGNALING	http://www.gsea-msigdb.org/gsea/msigdb/human/geneset/REACTOME_PI3K_EVENTS_IN_ERBB2_SIGNALING	ERBB3	GAB1	HBEGF	PIK3CA	EREG	EGF	ERBB2	PIK3R1	EGFR	NRG1	NRG2	NRG4	BTC	GRB2	ERBB4	NRG3
REACTOME_COBALAMIN_CBL_VITAMIN_B12_TRANSPORT_AND_METABOLISM	http://www.gsea-msigdb.org/gsea/msigdb/human/geneset/REACTOME_COBALAMIN_CBL_VITAMIN_B12_TRANSPORT_AND_METABOLISM	PRSS3	LRP2	ABCC1	CUBN	MTR	ABCD4	MTRR	MMACHC	CBLIF	TCN1	MMAB	MMUT	MMAA	LDLRAP1	AMN	CD320	LMBRD1	MMADHC	CTRB1	CTRB2	TCN2	PRSS1
REACTOME_METABOLISM_OF_FOLATE_AND_PTERINES	http://www.gsea-msigdb.org/gsea/msigdb/human/geneset/REACTOME_METABOLISM_OF_FOLATE_AND_PTERINES	MTHFD2	SLC46A1	MTHFD1	MTHFD1L	ALDH1L2	MTHFS	FPGS	ALDH1L1	MTHFD2L	SLC25A32	FOLR2	SLC19A1	SHMT1	MTHFR	DHFR2	SHMT2	DHFR
REACTOME_BIOTIN_TRANSPORT_AND_METABOLISM	http://www.gsea-msigdb.org/gsea/msigdb/human/geneset/REACTOME_BIOTIN_TRANSPORT_AND_METABOLISM	ACACB	MCCC1	PCCB	PDZD11	MCCC2	SLC5A6	HLCS	BTD	PC	PCCA	ACACA
REACTOME_COENZYME_A_BIOSYNTHESIS	http://www.gsea-msigdb.org/gsea/msigdb/human/geneset/REACTOME_COENZYME_A_BIOSYNTHESIS	COASY	PANK3	SLC25A16	PANK2	PPCS	PPCDC	PANK1	PANK4
REACTOME_VITAMIN_D_CALCIFEROL_METABOLISM	http://www.gsea-msigdb.org/gsea/msigdb/human/geneset/REACTOME_VITAMIN_D_CALCIFEROL_METABOLISM	CYP24A1	LRP2	LGMN	UBE2I	PIAS4	CUBN	CYP27B1	VDR	GC	LDLRAP1	CYP2R1	SUMO2
REACTOME_NICOTINATE_METABOLISM	http://www.gsea-msigdb.org/gsea/msigdb/human/geneset/REACTOME_NICOTINATE_METABOLISM	CD38	NADK	PTGS2	NMRK2	PARP4	QPRT	NAMPT	NMRK1	BST1	NUDT12	PTGIS	NT5E	PARP6	PARP9	PARP16	NAPRT	PARP8	NADK2	NMNAT2	NAXE	NMNAT3	NNMT	NADSYN1	SLC22A13	PARP14	NMNAT1	PARP10	CYP8B1	RNLS	NAXD	SLC5A8
REACTOME_VITAMIN_B1_THIAMIN_METABOLISM	http://www.gsea-msigdb.org/gsea/msigdb/human/geneset/REACTOME_VITAMIN_B1_THIAMIN_METABOLISM	SLC19A2	SLC25A19	SLC19A3	TPK1	THTPA
REACTOME_VITAMIN_C_ASCORBATE_METABOLISM	http://www.gsea-msigdb.org/gsea/msigdb/human/geneset/REACTOME_VITAMIN_C_ASCORBATE_METABOLISM	SLC2A3	GSTO2	SLC23A2	CYB5R3	SLC2A1	GSTO1	CYB5A	SLC23A1
REACTOME_VITAMIN_B2_RIBOFLAVIN_METABOLISM	http://www.gsea-msigdb.org/gsea/msigdb/human/geneset/REACTOME_VITAMIN_B2_RIBOFLAVIN_METABOLISM	SLC52A3	ACP5	SLC52A1	RFK	FLAD1	SLC52A2	ENPP1
REACTOME_METABOLISM_OF_WATER_SOLUBLE_VITAMINS_AND_COFACTORS	http://www.gsea-msigdb.org/gsea/msigdb/human/geneset/REACTOME_METABOLISM_OF_WATER_SOLUBLE_VITAMINS_AND_COFACTORS	CD38	NADK	PRSS3	SLC2A3	GSTO2	MTHFD2	COASY	PTGS2	MOCOS	SLC46A1	ACACB	NMRK2	MCCC1	LRP2	SLC23A2	CYB5R3	MTHFD1	SLC52A3	ACP5	PARP4	ABCC1	QPRT	NAMPT	NMRK1	CUBN	PNPO	BST1	VNN1	VNN2	NUDT12	PCCB	MTR	SLC2A1	SLC19A2	ABCD4	PANK3	MTHFD1L	PDZD11	SLC25A16	PTGIS	MOCS3	MTRR	MOCS1	SLC25A19	PANK2	PPCS	MCCC2	SLC52A1
REACTOME_METABOLISM_OF_VITAMINS_AND_COFACTORS	http://www.gsea-msigdb.org/gsea/msigdb/human/geneset/REACTOME_METABOLISM_OF_VITAMINS_AND_COFACTORS	CD38	NADK	PRSS3	RETSAT	SLC2A3	GPC1	GSTO2	MTHFD2	COASY	RDH11	PTGS2	MOCOS	SLC46A1	ACACB	GPC4	NMRK2	MCCC1	HSP90AA1	LRP2	APOB	COQ9	SLC23A2	CYB5R3	MTHFD1	SLC52A3	ACP5	PARP4	ABCC1	QPRT	NAMPT	NMRK1	CUBN	PNPO	BST1	APOA4	APOC3	COQ5	VNN1	VNN2	NUDT12	PCCB	RBP2	RBP1	SDC1	SPR	MTR	SLC2A1	SLC19A2
REACTOME_A_TETRASACCHARIDE_LINKER_SEQUENCE_IS_REQUIRED_FOR_GAG_SYNTHESIS	http://www.gsea-msigdb.org/gsea/msigdb/human/geneset/REACTOME_A_TETRASACCHARIDE_LINKER_SEQUENCE_IS_REQUIRED_FOR_GAG_SYNTHESIS	DCN	XYLT2	B4GALT7	VCAN	GPC1	GPC4	XYLT1	B3GAT1	B3GAT2	CSPG5	SDC1	SDC4	NCAN	BCAN	HSPG2	GPC3	B3GAT3	SDC3	SDC2	CSPG4	B3GALT6	GPC5	BGN	GPC6	AGRN	GPC2
REACTOME_NICOTINAMIDE_SALVAGING	http://www.gsea-msigdb.org/gsea/msigdb/human/geneset/REACTOME_NICOTINAMIDE_SALVAGING	PTGS2	PARP4	NAMPT	NUDT12	PTGIS	PARP6	PARP9	PARP16	NAPRT	PARP8	NAXE	NNMT	SLC22A13	PARP14	PARP10	CYP8B1	RNLS	NAXD	SLC5A8
REACTOME_SIGNALING_BY_NOTCH1	http://www.gsea-msigdb.org/gsea/msigdb/human/geneset/REACTOME_SIGNALING_BY_NOTCH1	CREBBP	MAMLD1	CNTN1	HDAC9	CUL1	HDAC7	TLE2	HDAC4	ITCH	PSEN1	DTX2	HDAC6	RBX1	EP300	HDAC10	SNW1	HIF1A	JAG1	MIB1	TBL1X	TLE4	NEURL1	KAT2A	HDAC5	FBXW7	DTX4	CCNC	SKP1	KAT2B	HES1	HDAC1	APH1A	DLL4	CDK8	NUMB	DTX1	HEY2	MYC	ARRB1	ADAM10	APH1B	TLE3	NCOR1	ARRB2	PSEN2	RPS27A	HDAC8	NOTCH1
REACTOME_SIGNALING_BY_NOTCH2	http://www.gsea-msigdb.org/gsea/msigdb/human/geneset/REACTOME_SIGNALING_BY_NOTCH2	MAMLD1	CNTN1	PSEN1	EP300	GZMB	JAG1	MIB1	FCER2	NEURL1	MDK	HES1	APH1A	CREB1	DLL4	NOTCH2	ADAM10	APH1B	PSEN2	RPS27A	UBC	MAML1	NCSTN	RBPJ	UBB	MAML2	JAG2	MAML3	MIB2	HES5	DLL1	PSENEN	NEURL1B	UBA52
REACTOME_PI3K_AKT_ACTIVATION	http://www.gsea-msigdb.org/gsea/msigdb/human/geneset/REACTOME_PI3K_AKT_ACTIVATION	PIK3CB	RHOA	PIK3R2	PIK3CA	NGF	PIK3R1	IRS1	IRS2	NTRK1
REACTOME_AKT_PHOSPHORYLATES_TARGETS_IN_THE_CYTOSOL	http://www.gsea-msigdb.org/gsea/msigdb/human/geneset/REACTOME_AKT_PHOSPHORYLATES_TARGETS_IN_THE_CYTOSOL	BAD	GSK3B	TSC2	AKT2	GSK3A	CDKN1B	AKT3	CDKN1A	CASP9	MKRN1	MDM2	AKT1	AKT1S1	CHUK
REACTOME_AKT_PHOSPHORYLATES_TARGETS_IN_THE_NUCLEUS	http://www.gsea-msigdb.org/gsea/msigdb/human/geneset/REACTOME_AKT_PHOSPHORYLATES_TARGETS_IN_THE_NUCLEUS	AKT2	AKT3	CREB1	FOXO3	NR4A1	AKT1	FOXO1	RPS6KB2	FOXO4	FOXO6
REACTOME_NUCLEAR_EVENTS_KINASE_AND_TRANSCRIPTION_FACTOR_ACTIVATION	http://www.gsea-msigdb.org/gsea/msigdb/human/geneset/REACTOME_NUCLEAR_EVENTS_KINASE_AND_TRANSCRIPTION_FACTOR_ACTIVATION	MEF2A	RPS6KA2	DNM2	MEF2C	REST	MAPK1	EP300	RPS6KA5	MAPK3	PPP2CB	LYL1	VRK3	PPP2R1A	DUSP3	CHD4	MAPK14	PPP2R5D	SRF	PPP2CA	ID2	ATF2	MEF2D	ID3	F3	RPS6KA1	CREB1	SGK1	EGR1	DUSP4	EGR2	ATF1	FOSB	ID1	ELK1	VGF	TPH1	JUND	EGR4	PPP2R1B	NAB1	DUSP6	ASCL1	TCF12	SH3GL3	MAPKAPK2	DUSP7	CDK5	MAPK7
REACTOME_ERK_MAPK_TARGETS	http://www.gsea-msigdb.org/gsea/msigdb/human/geneset/REACTOME_ERK_MAPK_TARGETS	MEF2A	RPS6KA2	MEF2C	MAPK1	RPS6KA5	MAPK3	PPP2CB	VRK3	PPP2R1A	DUSP3	MAPK14	PPP2R5D	PPP2CA	RPS6KA1	DUSP4	ELK1	PPP2R1B	DUSP6	DUSP7	MAPK7	RPS6KA3	MAPK11
REACTOME_IMMUNOREGULATORY_INTERACTIONS_BETWEEN_A_LYMPHOID_AND_A_NON_LYMPHOID_CELL	http://www.gsea-msigdb.org/gsea/msigdb/human/geneset/REACTOME_IMMUNOREGULATORY_INTERACTIONS_BETWEEN_A_LYMPHOID_AND_A_NON_LYMPHOID_CELL	CD99	ITGAL	TYROBP	CD22	SLAMF7	CDH1	COL17A1	CLEC2D	FCGR2B	PVR	ICAM3	PILRA	SIGLEC1	ICAM1	CD200	TREM2	NCR2	MADCAM1	CD40	CD40LG	LILRB1	LILRA1	SIGLEC8	ICAM4	ICAM5	CD33	SIGLEC6	SIGLEC5	LILRB5	NPDC1	ICAM2	COL1A1	CRTAM	CD81	CLEC2B	KLRB1	ULBP1	TREML2	ITGA4	CD160	PILRB	TREM1	KIR2DL1	C3	HCST	SIGLEC9	NECTIN2	ULBP3
REACTOME_VITAMIN_B5_PANTOTHENATE_METABOLISM	http://www.gsea-msigdb.org/gsea/msigdb/human/geneset/REACTOME_VITAMIN_B5_PANTOTHENATE_METABOLISM	COASY	VNN1	VNN2	PANK3	PDZD11	SLC25A16	PANK2	PPCS	ENPP2	SLC5A6	PPCDC	AASDHPPT	PANK1	ENPP3	PANK4	FASN	ENPP1
REACTOME_NEGATIVE_REGULATION_OF_THE_PI3K_AKT_NETWORK	http://www.gsea-msigdb.org/gsea/msigdb/human/geneset/REACTOME_NEGATIVE_REGULATION_OF_THE_PI3K_AKT_NETWORK	FYN	HGF	GAB2	PHLPP2	KITLG	PIK3CB	ERBB3	PPP2R5A	FGFR2	FGFR3	PPP2R5B	FGF10	FGF22	FGF4	FGFR1	PPP2R5C	FGF20	PHLPP1	FLT3LG	ESR1	MAPK1	PDGFB	TRIB3	FGF9	MAPK3	PPP2CB	AKT2	PPP2R1A	PIK3R2	MET	PIP5K1B	FGF8	AREG	GAB1	FGF6	PPP2R5D	HBEGF	PPP2CA	FGF1	PDGFRB	CD86	IL1RL1	STRN	AKT3	PIK3R3	FGF23	CD80	PIK3CA
REACTOME_CREB_PHOSPHORYLATION	http://www.gsea-msigdb.org/gsea/msigdb/human/geneset/REACTOME_CREB_PHOSPHORYLATION	RPS6KA2	RPS6KA5	RPS6KA1	CREB1	ATF1	MAPKAPK2	RPS6KA3
REACTOME_ER_TO_GOLGI_ANTEROGRADE_TRANSPORT	http://www.gsea-msigdb.org/gsea/msigdb/human/geneset/REACTOME_ER_TO_GOLGI_ANTEROGRADE_TRANSPORT	ARF5	COPZ2	TRAPPC6A	ANK1	TRAPPC3	SPTB	NSF	LMAN1	TUBA3D	DYNC1I2	CAPZB	CD59	TMED2	DYNLL1	SCFD1	SEC22C	ARCN1	KDELR3	CNIH1	SEC23A	CTSZ	TUBB1	ARFGAP1	COG4	DCTN6	TUBB4A	PPP6R1	NAPA	KDELR1	COPE	BET1	YKT6	SEC23IP	GBF1	GOSR2	GOSR1	AREG	CTSC	PPP6R3	FOLR1	COPZ1	SEC24A	COL7A1	TFG	GORASP1	LMAN2L	SPTBN1	CAPZA1
REACTOME_MEMBRANE_TRAFFICKING	http://www.gsea-msigdb.org/gsea/msigdb/human/geneset/REACTOME_MEMBRANE_TRAFFICKING	CFTR	M6PR	ALS2	ARF5	DVL2	COPZ2	AP2B1	RALA	PAFAH1B1	TRAPPC6A	CYTH3	VTA1	CD4	PIK3C2A	RABGAP1	ANK1	RABEP1	GABARAPL2	RAB27B	AP2S1	DTNBP1	VAMP3	USE1	TRAPPC3	KIF1B	GDI2	EPN1	SNAP91	TBC1D1	GOLGA5	KIF26A	SYT1	TBC1D25	KIF2A	RAB27A	SPTB	EXOC5	CLTCL1	EPN2	TFRC	AP1M1	PICALM	NSF	TSG101	LMAN1	ACTB	RAB7A	TUBA3D
REACTOME_TRANS_GOLGI_NETWORK_VESICLE_BUDDING	http://www.gsea-msigdb.org/gsea/msigdb/human/geneset/REACTOME_TRANS_GOLGI_NETWORK_VESICLE_BUDDING	M6PR	PIK3C2A	DTNBP1	TFRC	AP1M1	PICALM	TPD52	DNM2	AP4E1	FTL	SNX5	NECAP1	SNAP23	AP1B1	AP4S1	CTSZ	STX4	BLOC1S6	NAPA	DNASE2	AP1S1	SH3GL2	GBF1	CPD	RAB5C	SH3D19	HSPA8	TPD52L1	CLINT1	DNAJC6	VAMP8	OCRL	CLTA	VAMP7	AP1M2	SNX9	CHMP2A	HIP1R	AP3B1	TBC1D8B	SORT1	AP4B1	PUM1	BLOC1S1	GNS	ARRB1	CLTC	APP
REACTOME_CARNITINE_METABOLISM	http://www.gsea-msigdb.org/gsea/msigdb/human/geneset/REACTOME_CARNITINE_METABOLISM	ACACB	PRKAG2	CPT1A	PPARD	PRKAB2	THRSP	CPT2	PRKAA2	MID1IP1	SLC25A20	RXRA	SLC22A5	CPT1B	ACACA
REACTOME_SIGNALING_BY_BMP	http://www.gsea-msigdb.org/gsea/msigdb/human/geneset/REACTOME_SIGNALING_BY_BMP	ZFYVE16	UBE2D1	SMAD7	CHRDL1	AMH	BMPR1A	SMURF2	UBE2D3	SMAD5	ACVR2B	SMAD9	ACVR2A	BMP2	AMHR2	SMAD6	BMPR1B	ACVRL1	SMAD4	CER1	SKI	BMP10	FSTL1	SMAD1	GREM2	NOG	SMURF1	BMPR2	GDF2
REACTOME_SIGNALING_BY_ALK	http://www.gsea-msigdb.org/gsea/msigdb/human/geneset/REACTOME_SIGNALING_BY_ALK	PIK3CB	PRDM1	EP300	HIF1A	JAK3	PIK3R2	PTN	PTPRZ1	MDK	PTPN6	HDAC1	CD274	PIK3CA	PLCG1	MYCN	MYC	PIK3R1	IL2RG	SHC1	FRS2	STAT3	IRS1	SIN3A	ALK	HDAC3	HDAC2	SRC
REACTOME_TCF_DEPENDENT_SIGNALING_IN_RESPONSE_TO_WNT	http://www.gsea-msigdb.org/gsea/msigdb/human/geneset/REACTOME_TCF_DEPENDENT_SIGNALING_IN_RESPONSE_TO_WNT	HECW1	DVL2	CREBBP	PSMB1	PSMC4	CCDC88C	RUNX3	CUL3	PSMA4	WNT8A	TLE2	PPP2R5A	PSME4	PPP2R5B	LRP6	CSNK2A2	WNT8B	PPP2R5C	TCF7	GSK3B	XPO1	PSMC5	PSME1	PSMD5	PSMD8	CBY1	RBX1	EP300	PSMC6	PSMA3	PSMC1	PSMB5	CHD8	PSMA6	PSME2	PSMA7	CSNK2A1	RSPO4	PSMD10	XIAP	PSMD7	AXIN1	SFRP1	DKK4	PPP2CB	AKT2	PPP2R1A	H2AZ2
REACTOME_WNT_MEDIATED_ACTIVATION_OF_DVL	http://www.gsea-msigdb.org/gsea/msigdb/human/geneset/REACTOME_WNT_MEDIATED_ACTIVATION_OF_DVL	DVL2	CSNK2A2	CSNK2A1	PIP5K1B	DVL1	DVL3	CSNK2B	CSNK1E
REACTOME_FORMATION_OF_THE_BETA_CATENIN_TCF_TRANSACTIVATING_COMPLEX	http://www.gsea-msigdb.org/gsea/msigdb/human/geneset/REACTOME_FORMATION_OF_THE_BETA_CATENIN_TCF_TRANSACTIVATING_COMPLEX	CREBBP	RUNX3	TLE2	TCF7	EP300	H2AZ2	TLE4	BCL9	HDAC1	RBBP5	H2BC11	SMARCA4	ASH2L	H3-3B	MEN1	CDC73	MYC	LEF1	TLE3	H2BC1	TCF7L2	TCF7L1	H2BC5	H4C8	H3-3A	PYGO2	H2AZ1	TERT	LEO1	KMT2D	CTNNB1	H3-4	AXIN2	PYGO1	KAT5	RUVBL1	H2AC6	H2BC4	H3C13	H2AC20	H2BC21	H2BC13	BCL9L	H2AX	TRRAP	TCF4	TLE1	H2AC7
REACTOME_G_PROTEIN_ACTIVATION	http://www.gsea-msigdb.org/gsea/msigdb/human/geneset/REACTOME_G_PROTEIN_ACTIVATION	GNA15	GNB5	GNB1	GNA11	PDYN	GNB3	OPRM1	GNB4	POMC	GNG13	GNG11	GNGT1	GNA14	GNAQ	GNG3	GNGT2	GNG8	GNG4	GNB2	GNG12	GNG5	GNG7	GNG2	GNG10
REACTOME_METABOLISM_OF_NITRIC_OXIDE_NOS3_ACTIVATION_AND_REGULATION	http://www.gsea-msigdb.org/gsea/msigdb/human/geneset/REACTOME_METABOLISM_OF_NITRIC_OXIDE_NOS3_ACTIVATION_AND_REGULATION	DNM2	HSP90AA1	CAV1	WASL	SPR	LYPLA1	AKT1	NOSIP	DDAH1	CYGB	NOSTRIN	NOS3	ZDHHC21	CALM1	DDAH2
REACTOME_ASSEMBLY_OF_COLLAGEN_FIBRILS_AND_OTHER_MULTIMERIC_STRUCTURES	http://www.gsea-msigdb.org/gsea/msigdb/human/geneset/REACTOME_ASSEMBLY_OF_COLLAGEN_FIBRILS_AND_OTHER_MULTIMERIC_STRUCTURES	TLL1	COL9A2	LAMA3	LAMC2	COL11A1	COL17A1	COL5A3	COL4A4	ITGA6	COL9A3	TLL2	MMP9	PCOLCE	COL1A1	COL12A1	COL9A1	LOX	COL7A1	LOXL3	COL10A1	LOXL1	PXDN	COL5A1	ITGB4	LOXL2	COL4A2	CTSL	CTSV	MMP7	MMP20	MMP13	LOXL4	COL2A1	COL6A1	COL6A2	COL8A1	MMP3	DST	CTSS	COL6A3	COL1A2	CTSB	BMP1	COL3A1	COL4A3	COL24A1	COL8A2	COL6A5
REACTOME_METABOLISM_OF_ANGIOTENSINOGEN_TO_ANGIOTENSINS	http://www.gsea-msigdb.org/gsea/msigdb/human/geneset/REACTOME_METABOLISM_OF_ANGIOTENSINOGEN_TO_ANGIOTENSINS	CPB2	CMA1	CTSG	GZMH	CTSZ	CTSD	ACE2	AGT	ENPEP	REN	AOPEP	CPB1	ACE	CPA3	ANPEP	ATP6AP2	MME	CES1
REACTOME_KERATAN_SULFATE_BIOSYNTHESIS	http://www.gsea-msigdb.org/gsea/msigdb/human/geneset/REACTOME_KERATAN_SULFATE_BIOSYNTHESIS	ST3GAL1	ST3GAL6	B4GALT1	OGN	ST3GAL4	B4GALT2	B4GALT6	B4GALT4	FMOD	ST3GAL3	OMD	SLC35D2	CHST5	LUM	KERA	B3GNT7	ST3GAL2	ACAN	B4GALT5	B4GALT3	B3GNT2	B4GAT1	CHST2	CHST1	B3GNT4	B3GNT3	CHST6	PRELP
REACTOME_KERATAN_SULFATE_DEGRADATION	http://www.gsea-msigdb.org/gsea/msigdb/human/geneset/REACTOME_KERATAN_SULFATE_DEGRADATION	HEXB	OGN	FMOD	OMD	GNS	LUM	KERA	GALNS	ACAN	GLB1L	GLB1	PRELP	HEXA
REACTOME_CHONDROITIN_SULFATE_BIOSYNTHESIS	http://www.gsea-msigdb.org/gsea/msigdb/human/geneset/REACTOME_CHONDROITIN_SULFATE_BIOSYNTHESIS	DCN	CHPF2	VCAN	CSPG5	CHST3	CHPF	NCAN	CHSY1	BCAN	CHST12	CHST7	CSGALNACT1	CHST9	CSGALNACT2	CHST11	CSPG4	CHST13	CHST15	BGN	CHSY3
REACTOME_DERMATAN_SULFATE_BIOSYNTHESIS	http://www.gsea-msigdb.org/gsea/msigdb/human/geneset/REACTOME_DERMATAN_SULFATE_BIOSYNTHESIS	DCN	VCAN	DSE	UST	CSPG5	NCAN	BCAN	CHST14	DSEL	CSPG4	BGN
REACTOME_HS_GAG_BIOSYNTHESIS	http://www.gsea-msigdb.org/gsea/msigdb/human/geneset/REACTOME_HS_GAG_BIOSYNTHESIS	HS3ST1	GPC1	NDST1	GPC4	SDC1	HS3ST2	SDC4	HS3ST3B1	SLC35D2	HS6ST1	GLCE	NDST4	HSPG2	GPC3	EXT2	HS2ST1	HS3ST3A1	HS3ST6	SDC3	NDST3	NDST2	SDC2	HS6ST2	GPC5	EXT1	HS3ST4	GPC6	HS6ST3	AGRN	GPC2	HS3ST5
REACTOME_TCR_SIGNALING	http://www.gsea-msigdb.org/gsea/msigdb/human/geneset/REACTOME_TCR_SIGNALING	PSMB1	CD4	PSMC4	WAS	PSMA4	LCP2	PIK3CB	CUL1	TAB2	PRKCQ	PSME4	UBE2D1	FBXW11	PAG1	PAK3	PTPRC	FYB1	PSMC5	PSME1	PSMD5	PSMD8	CDC34	GRAP2	PSMC6	PSMA3	PSMC1	PSMB5	PSMA6	NFKBIA	PSME2	PSMA7	PSMD10	PSMD7	CSK	RIPK2	IKBKB	PIK3R2	PSMA2	PSMD3	PSMD11	NFKB1	PSMD9	ITK	SKP1	ZAP70	PSMD14	PIK3CA	PLCG1
REACTOME_HS_GAG_DEGRADATION	http://www.gsea-msigdb.org/gsea/msigdb/human/geneset/REACTOME_HS_GAG_DEGRADATION	IDS	GPC1	GPC4	NAGLU	SDC1	SDC4	IDUA	HSPG2	GPC3	SDC3	GLB1L	HGSNAT	SDC2	GUSB	GLB1	HPSE2	HPSE	GPC5	SGSH	GPC6	AGRN	GPC2
REACTOME_CS_DS_DEGRADATION	http://www.gsea-msigdb.org/gsea/msigdb/human/geneset/REACTOME_CS_DS_DEGRADATION	IDS	DCN	VCAN	HEXB	ARSB	HYAL1	CSPG5	IDUA	NCAN	BCAN	CSPG4	BGN	HYAL3	HEXA
REACTOME_GENERATION_OF_SECOND_MESSENGER_MOLECULES	http://www.gsea-msigdb.org/gsea/msigdb/human/geneset/REACTOME_GENERATION_OF_SECOND_MESSENGER_MOLECULES	CD4	WAS	LCP2	PAK3	FYB1	GRAP2	ITK	ZAP70	PLCG1	VASP	CD101	PAK1	ENAH	NCK1	CD3G	CD3D	HLA-DPA1	PAK2	LCK	HLA-DRB3	HLA-DRB1	EVL	HLA-DQB2	HLA-DQA1	PLCG2	HLA-DRB5	CD247	CD3E	HLA-DRA	HLA-DQA2	TRAV8-4	TRAV19	TRAV29DV5	LAT	HLA-DPB1	HLA-DQB1	HLA-DRB4	TRBV12-3	TRBV7-9
REACTOME_CALCINEURIN_ACTIVATES_NFAT	http://www.gsea-msigdb.org/gsea/msigdb/human/geneset/REACTOME_CALCINEURIN_ACTIVATES_NFAT	NFATC3	FKBP1A	NFATC2	PPP3CB	NFATC1	PPP3CA	PPIA	CALM1	PPP3R1
REACTOME_ERKS_ARE_INACTIVATED	http://www.gsea-msigdb.org/gsea/msigdb/human/geneset/REACTOME_ERKS_ARE_INACTIVATED	MAPK1	MAPK3	PPP2CB	VRK3	PPP2R1A	DUSP3	PPP2R5D	PPP2CA	DUSP4	PPP2R1B	DUSP6	DUSP7	MAPK7
REACTOME_CELL_SURFACE_INTERACTIONS_AT_THE_VASCULAR_WALL	http://www.gsea-msigdb.org/gsea/msigdb/human/geneset/REACTOME_CELL_SURFACE_INTERACTIONS_AT_THE_VASCULAR_WALL	CD99	ITGAL	ITGA3	SELE	FYN	CD74	SLC7A9	CD44	PIK3CB	GPC1	CD84	ATP1B3	CEACAM1	APOB	CEACAM6	GP6	SIRPG	GLG1	ITGA6	ANGPT2	SLC7A8	PPIL2	PICK1	SLC16A8	PROCR	ANGPT4	CD99L2	SLC7A6	SLC7A5	TNFRSF10A	TGFB1	CEACAM5	PIK3R2	MAG	CAV1	COL1A1	PF4V1	SELPLG	PTPN6	ITGA4	GRB14	FN1	PROC	SDC1	SOS1	CD58	CD2	CD48
REACTOME_SIGNALING_BY_HIPPO	http://www.gsea-msigdb.org/gsea/msigdb/human/geneset/REACTOME_SIGNALING_BY_HIPPO	DVL2	WWTR1	STK4	TJP1	STK3	YWHAE	WWC1	AMOTL2	MOB1A	TJP2	AMOT	LATS1	NPHP4	YAP1	LATS2	SAV1	CASP3	AMOTL1	YWHAB	MOB1B
REACTOME_FCGAMMA_RECEPTOR_FCGR_DEPENDENT_PHAGOCYTOSIS	http://www.gsea-msigdb.org/gsea/msigdb/human/geneset/REACTOME_FCGAMMA_RECEPTOR_FCGR_DEPENDENT_PHAGOCYTOSIS	FGR	BTK	FYN	WAS	PIK3CB	CYFIP2	NCKAP1	ELMO2	CDC42	ACTB	PLD1	HSP90AA1	HSP90AB1	ITPR3	ABL1	MYO9B	MAPK1	MYH9	HCK	MAPK3	PLD3	PIK3R2	WASL	LIMK1	ARPC3	WASF1	ACTR3	WIPF1	PIK3CA	WIPF3	ITPR2	NCKAP1L	PLCG1	MYH2	PLD2	ARPC1B	WASF3	VAV3	RAC1	ABI1	ACTR2	ABI2	VAV1	FCGR2A	MYO10	PIK3R1	PLPP5	PAK1
REACTOME_FCGR_ACTIVATION	http://www.gsea-msigdb.org/gsea/msigdb/human/geneset/REACTOME_FCGR_ACTIVATION	FGR	FYN	HCK	FCGR2A	FCGR1A	CD3G	SYK	YES1	SRC	CD247	FCGR3A	IGKV4-1	IGKV5-2	IGKV3D-20	IGLV6-57	IGLV1-51	IGLV1-47	IGLV1-44	IGLV7-43	IGLV1-40	IGLV3-27	IGLV3-25	IGLV2-23	IGLV3-21	IGLV3-19	IGLV2-14	IGLV2-11	IGLV3-1	IGLC2	IGLC3	IGHG4	IGHG2	IGHG1	IGHV1-2	IGHV2-5	IGHV3-7	IGHV3-11	IGHV3-13	IGHV3-23	IGHV3-33	IGHV4-34	IGHV4-39	IGHV1-46	IGHV3-48	IGHV3-53	IGHV1-69	IGHV4-59	IGKV2D-30
REACTOME_ROLE_OF_PHOSPHOLIPIDS_IN_PHAGOCYTOSIS	http://www.gsea-msigdb.org/gsea/msigdb/human/geneset/REACTOME_ROLE_OF_PHOSPHOLIPIDS_IN_PHAGOCYTOSIS	PIK3CB	PLD1	ITPR3	PLD3	PIK3R2	PIK3CA	ITPR2	PLCG1	PLD2	FCGR2A	PIK3R1	PLPP5	FCGR1A	ITPR1	CD3G	PRKCD	SYK	PLD4	AHCYL1	PRKCE	PLA2G6	PLCG2	CD247	FCGR3A	PLPP4	IGKV4-1	IGKV5-2	IGKV3D-20	IGLV6-57	IGLV1-51	IGLV1-47	IGLV1-44	IGLV7-43	IGLV1-40	IGLV3-27	IGLV3-25	IGLV2-23	IGLV3-21	IGLV3-19	IGLV2-14	IGLV2-11	IGLV3-1	IGLC2	IGLC3	IGHG4	IGHG2	IGHG1	IGHV1-2
REACTOME_YAP1_AND_WWTR1_TAZ_STIMULATED_GENE_EXPRESSION	http://www.gsea-msigdb.org/gsea/msigdb/human/geneset/REACTOME_YAP1_AND_WWTR1_TAZ_STIMULATED_GENE_EXPRESSION	TEAD3	WWTR1	HIPK2	TEAD2	TBX5	KAT2B	CCN2	RUNX2	GATA4	YAP1	HIPK1	NPPA	NKX2-5	TEAD1	TEAD4
REACTOME_ENOS_ACTIVATION	http://www.gsea-msigdb.org/gsea/msigdb/human/geneset/REACTOME_ENOS_ACTIVATION	HSP90AA1	CAV1	SPR	LYPLA1	AKT1	DDAH1	CYGB	NOS3	ZDHHC21	CALM1	DDAH2
REACTOME_NOSTRIN_MEDIATED_ENOS_TRAFFICKING	http://www.gsea-msigdb.org/gsea/msigdb/human/geneset/REACTOME_NOSTRIN_MEDIATED_ENOS_TRAFFICKING	DNM2	CAV1	WASL	NOSTRIN	NOS3
REACTOME_MICRORNA_MIRNA_BIOGENESIS	http://www.gsea-msigdb.org/gsea/msigdb/human/geneset/REACTOME_MICRORNA_MIRNA_BIOGENESIS	POLR2J	POLR2B	AGO1	POLR2E	POLR2F	DICER1	POLR2C	POLR2I	DROSHA	AGO2	XPO5	AGO3	DGCR8	RAN	AGO4	TARBP2	POLR2D	POLR2K	POLR2H	POLR2G	POLR2L	PRKRA	POLR2A	BCDIN3D	MIR23B
REACTOME_COPII_MEDIATED_VESICLE_TRANSPORT	http://www.gsea-msigdb.org/gsea/msigdb/human/geneset/REACTOME_COPII_MEDIATED_VESICLE_TRANSPORT	TRAPPC6A	TRAPPC3	NSF	LMAN1	CD59	TMED2	SCFD1	SEC22C	CNIH1	SEC23A	CTSZ	PPP6R1	NAPA	BET1	YKT6	SEC23IP	GOSR2	AREG	CTSC	PPP6R3	FOLR1	SEC24A	COL7A1	TFG	GORASP1	LMAN2L	PPP6C	SEC16B	SEC22A	NAPB	TBC1D20	NAPG	STX17	RAB1A	PREB	SEC31A	USO1	SEC24B	LMAN1L	CSNK1D	CNIH3	SEC16A	SEC24D	SAR1B	GRIA1	SEC13	TRAPPC10	STX5
REACTOME_REGULATION_OF_PYRUVATE_DEHYDROGENASE_PDH_COMPLEX	http://www.gsea-msigdb.org/gsea/msigdb/human/geneset/REACTOME_REGULATION_OF_PYRUVATE_DEHYDROGENASE_PDH_COMPLEX	PDK4	PDK2	PDK3	PDPR	DLD	GSTZ1	PDHX	PPARD	PDHA1	DLAT	PDK1	PDHA2	PDP1	PDHB	PDP2	RXRA
REACTOME_ALPHA_LINOLENIC_OMEGA3_AND_LINOLEIC_OMEGA6_ACID_METABOLISM	http://www.gsea-msigdb.org/gsea/msigdb/human/geneset/REACTOME_ALPHA_LINOLENIC_OMEGA3_AND_LINOLEIC_OMEGA6_ACID_METABOLISM	ELOVL5	ACAA1	ELOVL1	ACOT8	ABCD1	SCP2	ELOVL3	HSD17B4	FADS2	FADS1	ACSL1	ACOX1	ELOVL2
REACTOME_LINOLEIC_ACID_LA_METABOLISM	http://www.gsea-msigdb.org/gsea/msigdb/human/geneset/REACTOME_LINOLEIC_ACID_LA_METABOLISM	ELOVL5	ELOVL1	ABCD1	ELOVL3	FADS2	FADS1	ACSL1	ELOVL2
REACTOME_CELL_DEATH_SIGNALLING_VIA_NRAGE_NRIF_AND_NADE	http://www.gsea-msigdb.org/gsea/msigdb/human/geneset/REACTOME_CELL_DEATH_SIGNALLING_VIA_NRAGE_NRIF_AND_NADE	BAD	TRIO	ARHGEF5	NGFR	NGEF	ARHGEF10L	ARHGEF1	PSEN1	PLEKHG2	SOS2	MCF2	FGD1	ARHGEF7	ARHGEF10	ARHGEF18	CASP2	MAPK8	YWHAE	ARHGEF17	RASGRF2	ECT2	ARHGEF26	SOS1	ARHGEF2	APH1A	GNA13	PREX1	MCF2L	FGD3	ARHGEF6	ARHGEF16	ARHGEF9	ARHGEF11	VAV3	NGF	ARHGEF4	RAC1	ARHGEF39	APH1B	FGD4	VAV1	ARHGEF19	ITGB3BP	PSEN2	RPS27A	FGD2	TIAM2	UBC
REACTOME_NADE_MODULATES_DEATH_SIGNALLING	http://www.gsea-msigdb.org/gsea/msigdb/human/geneset/REACTOME_NADE_MODULATES_DEATH_SIGNALLING	NGFR	CASP2	YWHAE	NGF	CASP3	BEX3
REACTOME_NRIF_SIGNALS_CELL_DEATH_FROM_THE_NUCLEUS	http://www.gsea-msigdb.org/gsea/msigdb/human/geneset/REACTOME_NRIF_SIGNALS_CELL_DEATH_FROM_THE_NUCLEUS	NGFR	PSEN1	MAPK8	APH1A	NGF	APH1B	ITGB3BP	PSEN2	RPS27A	UBC	SQSTM1	NCSTN	UBB	TRAF6	PSENEN	UBA52
REACTOME_P75NTR_RECRUITS_SIGNALLING_COMPLEXES	http://www.gsea-msigdb.org/gsea/msigdb/human/geneset/REACTOME_P75NTR_RECRUITS_SIGNALLING_COMPLEXES	NGFR	RIPK2	IKBKB	NGF	RPS27A	UBC	SQSTM1	PRKCI	UBB	MYD88	TRAF6	IRAK1	UBA52
REACTOME_NF_KB_IS_ACTIVATED_AND_SIGNALS_SURVIVAL	http://www.gsea-msigdb.org/gsea/msigdb/human/geneset/REACTOME_NF_KB_IS_ACTIVATED_AND_SIGNALS_SURVIVAL	NGFR	NFKBIA	IKBKB	NFKB1	NGF	RPS27A	UBC	SQSTM1	UBB	RELA	TRAF6	IRAK1	UBA52
REACTOME_METABOLISM_OF_AMINE_DERIVED_HORMONES	http://www.gsea-msigdb.org/gsea/msigdb/human/geneset/REACTOME_METABOLISM_OF_AMINE_DERIVED_HORMONES	IYD	SLC5A5	TPO	DBH	TPH1	AANAT	DDC	TSHB	CGA	DUOX1	TPH2	DUOX2	PNMT	TH	ASMT	DIO3	DIO2	DIO1
REACTOME_SEROTONIN_AND_MELATONIN_BIOSYNTHESIS	http://www.gsea-msigdb.org/gsea/msigdb/human/geneset/REACTOME_SEROTONIN_AND_MELATONIN_BIOSYNTHESIS	TPH1	AANAT	DDC	TPH2	ASMT
REACTOME_PEPTIDE_HORMONE_BIOSYNTHESIS	http://www.gsea-msigdb.org/gsea/msigdb/human/geneset/REACTOME_PEPTIDE_HORMONE_BIOSYNTHESIS	LHB	CGB3	POMC	INHBA	INHA	FSHB	TSHB	CGA	INHBE	INHBB	INHBC	PCSK1	CGB5	CGB8
REACTOME_THYROXINE_BIOSYNTHESIS	http://www.gsea-msigdb.org/gsea/msigdb/human/geneset/REACTOME_THYROXINE_BIOSYNTHESIS	IYD	SLC5A5	TPO	TSHB	CGA	DUOX1	DUOX2	DIO3	DIO2	DIO1
REACTOME_GLUTAMATE_NEUROTRANSMITTER_RELEASE_CYCLE	http://www.gsea-msigdb.org/gsea/msigdb/human/geneset/REACTOME_GLUTAMATE_NEUROTRANSMITTER_RELEASE_CYCLE	TSPOAP1	SYT1	SLC1A3	RIMS1	SLC17A7	SLC1A6	RAB3A	STX1A	SLC1A1	SLC1A2	GLS	PPFIA1	SNAP25	SLC38A2	GLS2	STXBP1	PPFIA2	PPFIA4	ARL6IP5	SLC1A7	CPLX1	PPFIA3	UNC13B	VAMP2
REACTOME_REGULATION_OF_GENE_EXPRESSION_IN_LATE_STAGE_BRANCHING_MORPHOGENESIS_PANCREATIC_BUD_PRECURSOR_CELLS	http://www.gsea-msigdb.org/gsea/msigdb/human/geneset/REACTOME_REGULATION_OF_GENE_EXPRESSION_IN_LATE_STAGE_BRANCHING_MORPHOGENESIS_PANCREATIC_BUD_PRECURSOR_CELLS	CREBBP	MAMLD1	EP300	SNW1	KAT2A	KAT2B	HES1	NEUROG3	NOTCH1	MAML1	RBPJ	ONECUT1	MAML2	MAML3	ONECUT3	HNF1B
REACTOME_REGULATION_OF_GENE_EXPRESSION_IN_BETA_CELLS	http://www.gsea-msigdb.org/gsea/msigdb/human/geneset/REACTOME_REGULATION_OF_GENE_EXPRESSION_IN_BETA_CELLS	PAX6	HNF4A	AKT2	GCK	AKT3	IAPP	FOXA2	NKX2-2	HNF1A	PDX1	AKT1	PKLR	FOXO1	NEUROD1	SLC2A2	NKX6-1	HNF4G	FOXA3	MAFA	RFX6	INS
REACTOME_REGULATION_OF_GENE_EXPRESSION_IN_ENDOCRINE_COMMITTED_NEUROG3_PROGENITOR_CELLS	http://www.gsea-msigdb.org/gsea/msigdb/human/geneset/REACTOME_REGULATION_OF_GENE_EXPRESSION_IN_ENDOCRINE_COMMITTED_NEUROG3_PROGENITOR_CELLS	PAX4	NEUROG3	NKX2-2	NEUROD1	INSM1
REACTOME_REGULATION_OF_GENE_EXPRESSION_IN_EARLY_PANCREATIC_PRECURSOR_CELLS	http://www.gsea-msigdb.org/gsea/msigdb/human/geneset/REACTOME_REGULATION_OF_GENE_EXPRESSION_IN_EARLY_PANCREATIC_PRECURSOR_CELLS	FGF10	NR5A2	PDX1	NKX6-1	PTF1A	ONECUT1	ONECUT3	HNF1B
REACTOME_PECAM1_INTERACTIONS	http://www.gsea-msigdb.org/gsea/msigdb/human/geneset/REACTOME_PECAM1_INTERACTIONS	FYN	PTPN6	PLCG1	ITGAV	INPP5D	YES1	PTPN11	LCK	SRC	LYN	ITGB3	PECAM1
REACTOME_BASIGIN_INTERACTIONS	http://www.gsea-msigdb.org/gsea/msigdb/human/geneset/REACTOME_BASIGIN_INTERACTIONS	ITGA3	SLC7A9	ATP1B3	ITGA6	SLC7A8	PPIL2	SLC16A8	SLC7A6	SLC7A5	MAG	CAV1	ATP1B2	SLC7A10	SLC16A3	ATP1B1	ITGB1	SLC7A11	SLC16A1	SLC7A7	SLC3A2	BSG	PPIA	MMP1	SPN	L1CAM
REACTOME_TIE2_SIGNALING	http://www.gsea-msigdb.org/gsea/msigdb/human/geneset/REACTOME_TIE2_SIGNALING	PIK3CB	ANGPT2	ANGPT4	PIK3R2	GRB14	SOS1	TEK	PIK3CA	KRAS	GRB7	PIK3R1	DOK2	ANGPT1	SHC1	HRAS	GRB2	PTPN11	NRAS
REACTOME_GENE_SILENCING_BY_RNA	http://www.gsea-msigdb.org/gsea/msigdb/human/geneset/REACTOME_GENE_SILENCING_BY_RNA	POLR2J	ELAC2	NUP160	POLR2B	TPR	NDC1	NUP133	MOV10L1	NUP37	FKBP6	TNRC6C	HSP90AA1	SEH1L	TNRC6A	AGO1	NUP50	AAAS	NUP188	TDRD1	POLR2E	POLR2F	TNRC6B	DICER1	RAE1	NUP93	POLR2C	POLR2I	H2AZ2	NUP88	NUP98	NUP107	DROSHA	NUP155	TSNAX	NUP43	AGO2	XPO5	H2BC11	NUP153	PIWIL1	NUP85	AGO3	NUP214	DGCR8	NUP210	RAN	H3-3B	IPO8
REACTOME_BIOLOGICAL_OXIDATIONS	http://www.gsea-msigdb.org/gsea/msigdb/human/geneset/REACTOME_BIOLOGICAL_OXIDATIONS	GCLC	CYP51A1	AOC1	CYP26B1	GGCT	FMO3	MGST1	FMO1	NR1H4	DPEP1	CYP24A1	CYP3A43	GCLM	CYP46A1	MAT2B	AKR7A2	TBXAS1	GSTO2	ACSM2B	MAOB	CYP2W1	GSTP1	NCOA1	MGST2	SULT2B1	SMOX	COMT	FMO2	PTGS1	CYP26A1	HSP90AB1	GGT5	GGT1	CYP2D6	CYB5R3	GSTZ1	GSS	AHCY	CYB5B	BPNT2	SULT2A1	CYP3A5	AHR	CYP2C18	ALDH3A1	UGT2B10	SULT1E1	UGDH
REACTOME_CYTOCHROME_P450_ARRANGED_BY_SUBSTRATE_TYPE	http://www.gsea-msigdb.org/gsea/msigdb/human/geneset/REACTOME_CYTOCHROME_P450_ARRANGED_BY_SUBSTRATE_TYPE	CYP51A1	CYP26B1	NR1H4	CYP24A1	CYP3A43	CYP46A1	TBXAS1	CYP2W1	NCOA1	CYP26A1	CYP2D6	CYP3A5	AHR	CYP2C18	CYP27B1	POMC	PTGIS	POR	CYP2E1	CYP2J2	CYP27A1	FDX1	CYP19A1	CYP1B1	CYP2C9	CYP2C8	NCOA2	CYP11A1	CYP1A1	CYP1A2	CYP4B1	ARNT	CYP4V2	CYP39A1	CYP2U1	CYP3A4	CYP3A7	CYP11B1	FDXR	CYP4A22	CYP2C19	CYP2S1	CYP7A1	CYP4F11	CYP4F22	ARNT2	CYP7B1	CYP11B2
REACTOME_VITAMINS	http://www.gsea-msigdb.org/gsea/msigdb/human/geneset/REACTOME_VITAMINS	CYP26B1	CYP24A1	CYP26A1	CYP27B1	CYP2R1	CYP26C1
REACTOME_FATTY_ACIDS	http://www.gsea-msigdb.org/gsea/msigdb/human/geneset/REACTOME_FATTY_ACIDS	CYP2D6	CYP2J2	CYP4B1	CYP4A22	CYP4F11	CYP4F22	CYP4F2	CYP4F12	CYP4F8	CYP4F3	CYP4A11	CYP2B6	CYP2F1	CYP2A13	CYP2A7
REACTOME_PHASE_I_FUNCTIONALIZATION_OF_COMPOUNDS	http://www.gsea-msigdb.org/gsea/msigdb/human/geneset/REACTOME_PHASE_I_FUNCTIONALIZATION_OF_COMPOUNDS	CYP51A1	AOC1	CYP26B1	FMO3	FMO1	NR1H4	CYP24A1	CYP3A43	CYP46A1	TBXAS1	MAOB	CYP2W1	NCOA1	SMOX	FMO2	PTGS1	CYP26A1	HSP90AB1	CYP2D6	CYB5R3	CYB5B	CYP3A5	AHR	CYP2C18	ALDH3A1	AIP	PTGES3	CYP27B1	ALDH2	AADAC	POMC	MTARC2	PTGIS	NQO2	POR	CYP2E1	ACSS2	AOC3	AOC2	CYP2J2	CYP27A1	ALDH1B1	BPHL	FDX1	CYP19A1	CYP1B1	CYP2C9	CYP2C8
REACTOME_MISCELLANEOUS_SUBSTRATES	http://www.gsea-msigdb.org/gsea/msigdb/human/geneset/REACTOME_MISCELLANEOUS_SUBSTRATES	CYP3A43	CYP2W1	CYP2D6	CYP4B1	CYP2U1	CYP4A22	CYP2S1	CYP4F11	CYP4F22	CYP4F2	CYP4F3	CYP4A11
REACTOME_ENDOGENOUS_STEROLS	http://www.gsea-msigdb.org/gsea/msigdb/human/geneset/REACTOME_ENDOGENOUS_STEROLS	CYP51A1	NR1H4	CYP46A1	NCOA1	AHR	POMC	PTGIS	CYP27A1	FDX1	CYP19A1	CYP1B1	NCOA2	CYP11A1	ARNT	CYP4V2	CYP39A1	CYP11B1	FDXR	CYP7A1	ARNT2	CYP7B1	CYP11B2	CYP8B1	RXRA	CYP21A2	FDX2
REACTOME_EICOSANOIDS	http://www.gsea-msigdb.org/gsea/msigdb/human/geneset/REACTOME_EICOSANOIDS	TBXAS1	PTGIS	CYP4B1	CYP4A22	CYP4F11	CYP4F22	CYP8B1	CYP4F2	CYP4F12	CYP4F8	CYP4F3	CYP4A11
REACTOME_XENOBIOTICS	http://www.gsea-msigdb.org/gsea/msigdb/human/geneset/REACTOME_XENOBIOTICS	CYP3A43	CYP2W1	CYP2D6	CYP3A5	AHR	CYP2C18	CYP2E1	CYP2J2	CYP2C9	CYP2C8	CYP1A1	CYP1A2	ARNT	CYP3A4	CYP3A7	CYP2C19	CYP2S1	ARNT2	CYP2B6	CYP2F1	CYP2A13	CYP2A7	CYP2A6
REACTOME_CYP2E1_REACTIONS	http://www.gsea-msigdb.org/gsea/msigdb/human/geneset/REACTOME_CYP2E1_REACTIONS	CYP2D6	CYP2E1	CYP2C9	CYP2C8	CYP2C19	CYP2S1	CYP2B6	CYP2F1	CYP2A13	CYP2A7	CYP2A6
REACTOME_EPIGENETIC_REGULATION_OF_GENE_EXPRESSION	http://www.gsea-msigdb.org/gsea/msigdb/human/geneset/REACTOME_EPIGENETIC_REGULATION_OF_GENE_EXPRESSION	JARID2	BAZ1B	MNAT1	ARID4B	MTA3	POLR1H	POLR1A	MBD3	EED	ACTB	BAZ2A	GSK3B	DNMT3B	SIRT1	POLR2E	POLR2F	EP300	SUV39H1	RBBP7	TAF1C	ERCC2	POLR1F	H2AZ2	EZH2	UBTF	KAT2A	GTF2H1	GTF2H3	CHD4	SUDS3	PHF1	TBP	KAT2B	SF3B1	TAF1B	HDAC1	POLR1G	PHF19	DNMT3A	CBX3	H2BC11	DEK	TTF1	POLR1B	SIN3B	DNMT1	RRP8	MYBBP1A
REACTOME_NOTCH1_INTRACELLULAR_DOMAIN_REGULATES_TRANSCRIPTION	http://www.gsea-msigdb.org/gsea/msigdb/human/geneset/REACTOME_NOTCH1_INTRACELLULAR_DOMAIN_REGULATES_TRANSCRIPTION	CREBBP	MAMLD1	HDAC9	CUL1	HDAC7	TLE2	HDAC4	HDAC6	RBX1	EP300	HDAC10	SNW1	HIF1A	TBL1X	TLE4	KAT2A	HDAC5	FBXW7	CCNC	SKP1	KAT2B	HES1	HDAC1	CDK8	HEY2	MYC	TLE3	NCOR1	RPS27A	HDAC8	NOTCH1	UBC	MAML1	HDAC11	HEYL	HEY1	RBPJ	UBB	HDAC3	NBEA	TBL1XR1	MAML2	NCOR2	HDAC2	TLE1	MAML3	HES5	UBA52
REACTOME_ACTIVATED_NOTCH1_TRANSMITS_SIGNAL_TO_THE_NUCLEUS	http://www.gsea-msigdb.org/gsea/msigdb/human/geneset/REACTOME_ACTIVATED_NOTCH1_TRANSMITS_SIGNAL_TO_THE_NUCLEUS	CNTN1	ITCH	PSEN1	DTX2	JAG1	MIB1	NEURL1	DTX4	APH1A	DLL4	NUMB	DTX1	ARRB1	ADAM10	APH1B	ARRB2	PSEN2	RPS27A	NOTCH1	UBC	ADAM17	NCSTN	UBB	JAG2	DLK1	DNER	MIB2	DLL1	PSENEN	NEURL1B	UBA52
REACTOME_PRC2_METHYLATES_HISTONES_AND_DNA	http://www.gsea-msigdb.org/gsea/msigdb/human/geneset/REACTOME_PRC2_METHYLATES_HISTONES_AND_DNA	JARID2	EED	DNMT3B	RBBP7	H2AZ2	EZH2	PHF1	PHF19	DNMT3A	H2BC11	DNMT1	H3-3B	AEBP2	MTF2	H2BC1	H2BC5	H4C8	RBBP4	H3-3A	H2AZ1	SUZ12	H2AC6	H2BC4	H3C13	H2AC20	H2BC21	H2BC13	H2AX	H2AC7	H2BU1	H4C3	H3C12	H4C11	H3C4	H4-16	H2BC12	H3C14	H3C15	H2BC15	H2BC12L	H2AJ	H4C15	H4C14	H4C12	H2BC14	H2BC8	H3C8	H2AB1
REACTOME_DOPAMINE_NEUROTRANSMITTER_RELEASE_CYCLE	http://www.gsea-msigdb.org/gsea/msigdb/human/geneset/REACTOME_DOPAMINE_NEUROTRANSMITTER_RELEASE_CYCLE	TSPOAP1	SYN1	SYT1	RIMS1	LIN7B	RAB3A	STX1A	APBA1	LIN7A	PPFIA1	SNAP25	STXBP1	PPFIA2	PPFIA4	CASK	LIN7C	SYN2	SLC18A2	CPLX1	PPFIA3	SYN3	UNC13B	VAMP2
REACTOME_EGFR_INTERACTS_WITH_PHOSPHOLIPASE_C_GAMMA	http://www.gsea-msigdb.org/gsea/msigdb/human/geneset/REACTOME_EGFR_INTERACTS_WITH_PHOSPHOLIPASE_C_GAMMA	AREG	HBEGF	PLCG1	EREG	EGF	EGFR	TGFA	BTC	EPGN
REACTOME_MOLECULES_ASSOCIATED_WITH_ELASTIC_FIBRES	http://www.gsea-msigdb.org/gsea/msigdb/human/geneset/REACTOME_MOLECULES_ASSOCIATED_WITH_ELASTIC_FIBRES	MFAP3	LTBP1	ELN	FBLN1	ITGA8	ITGB5	LTBP4	TGFB2	BMP7	TGFB1	ITGB8	VTN	ITGB6	EFEMP1	FN1	MFAP2	LTBP2	TGFB3	BMP4	BMP2	GDF5	EMILIN2	EMILIN1	ITGAV	FBN2	FBLN5	FBN3	ITGB1	BMP10	FBLN2	FBN1	MFAP4	LTBP3	EFEMP2	EMILIN3	MFAP5	ITGB3
REACTOME_MHC_CLASS_II_ANTIGEN_PRESENTATION	http://www.gsea-msigdb.org/gsea/msigdb/human/geneset/REACTOME_MHC_CLASS_II_ANTIGEN_PRESENTATION	AP2B1	CD74	AP2S1	CTSA	KIF26A	KIF2A	AP1M1	RAB7A	TUBA3D	KIFAP3	DYNC1I2	CAPZB	KIF22	DNM2	KIF3C	DYNLL1	LAG3	KIF4A	AP1B1	LGMN	SEC23A	TUBB1	KIF3B	CTSH	DCTN6	TUBB4A	KLC3	AP1S1	DNM1	SH3GL2	CTSC	KIF20A	SEC24A	ACTR1B	CAPZA1	CTSD	KIF18A	CLTA	TUBA1B	KLC1	CANX	TUBA4A	AP1M2	KIF3A	ACTR10	DCTN4	CTSL	DYNC1LI2
REACTOME_SYNTHESIS_OF_EPOXY_EET_AND_DIHYDROXYEICOSATRIENOIC_ACIDS_DHET	http://www.gsea-msigdb.org/gsea/msigdb/human/geneset/REACTOME_SYNTHESIS_OF_EPOXY_EET_AND_DIHYDROXYEICOSATRIENOIC_ACIDS_DHET	EPHX2	CYP2J2	CYP1B1	CYP2C9	CYP2C8	CYP1A1	CYP1A2	CYP2C19
REACTOME_SYNTHESIS_OF_5_EICOSATETRAENOIC_ACIDS	http://www.gsea-msigdb.org/gsea/msigdb/human/geneset/REACTOME_SYNTHESIS_OF_5_EICOSATETRAENOIC_ACIDS	PON1	ALOX5	PON3	PON2	ALOX5AP	GPX4	GPX2	LTC4S	GPX1
REACTOME_SYNTHESIS_OF_LEUKOTRIENES_LT_AND_EOXINS_EX	http://www.gsea-msigdb.org/gsea/msigdb/human/geneset/REACTOME_SYNTHESIS_OF_LEUKOTRIENES_LT_AND_EOXINS_EX	ALOX5	DPEP1	GGT5	GGT1	ABCC1	PTGR1	LTA4H	ALOX5AP	DPEP3	CYP4B1	ALOX15	CYP4A22	MAPKAPK2	DPEP2	CYP4F11	CYP4F22	CYP4F2	CYP4F8	CYP4F3	CYP4A11	LTC4S
REACTOME_SYNTHESIS_OF_LIPOXINS_LX	http://www.gsea-msigdb.org/gsea/msigdb/human/geneset/REACTOME_SYNTHESIS_OF_LIPOXINS_LX	ALOX5	PTGR1	ALOX12	ALOX5AP	HPGD	LTC4S
REACTOME_SYNTHESIS_OF_12_EICOSATETRAENOIC_ACID_DERIVATIVES	http://www.gsea-msigdb.org/gsea/msigdb/human/geneset/REACTOME_SYNTHESIS_OF_12_EICOSATETRAENOIC_ACID_DERIVATIVES	ALOX12	ALOX15	GPX4	GPX2	ALOXE3	ALOX12B	GPX1
REACTOME_ARACHIDONIC_ACID_METABOLISM	http://www.gsea-msigdb.org/gsea/msigdb/human/geneset/REACTOME_ARACHIDONIC_ACID_METABOLISM	PON1	ALOX5	DPEP1	TBXAS1	PTGS2	PTGS1	GGT5	GGT1	ABCC1	PON3	PON2	PTGR1	PTGDS	ALOX12	PTGES3	LTA4H	PLA2G4A	FAAH	EPHX2	PTGIS	ALOX5AP	CYP2J2	CYP1B1	CYP2C9	CYP2C8	PTGR2	CYP1A1	CYP1A2	DPEP3	CYP4B1	PTGES2	PTGES	CYP2U1	PRXL2B	CBR1	ALOX15	CYP4A22	MAPKAPK2	HPGDS	HPGD	FAAH2	CYP2C19	DPEP2	GPX4	CYP4F11	CYP4F22	GPX2	ALOXE3
REACTOME_SYNTHESIS_OF_15_EICOSATETRAENOIC_ACID_DERIVATIVES	http://www.gsea-msigdb.org/gsea/msigdb/human/geneset/REACTOME_SYNTHESIS_OF_15_EICOSATETRAENOIC_ACID_DERIVATIVES	PTGS2	ALOX15	GPX4	GPX2	ALOX15B	GPX1
REACTOME_UBIQUINOL_BIOSYNTHESIS	http://www.gsea-msigdb.org/gsea/msigdb/human/geneset/REACTOME_UBIQUINOL_BIOSYNTHESIS	COQ9	COQ5	COQ6	COQ3	PDSS1	PDSS2	COQ7	COQ2
REACTOME_SYNTHESIS_OF_16_20_HYDROXYEICOSATETRAENOIC_ACIDS_HETE	http://www.gsea-msigdb.org/gsea/msigdb/human/geneset/REACTOME_SYNTHESIS_OF_16_20_HYDROXYEICOSATETRAENOIC_ACIDS_HETE	CYP1B1	CYP2C9	CYP2C8	CYP1A1	CYP1A2	CYP2U1	CYP2C19	CYP4F2	CYP4A11
REACTOME_HYALURONAN_METABOLISM	http://www.gsea-msigdb.org/gsea/msigdb/human/geneset/REACTOME_HYALURONAN_METABOLISM	CD44	HEXB	HYAL2	HMMR	SLC9A1	HAS3	CEMIP	HAS1	HYAL1	ABCC5	LYVE1	STAB2	GUSB	HAS2	HYAL3	CHP1	HEXA
REACTOME_HYALURONAN_BIOSYNTHESIS_AND_EXPORT	http://www.gsea-msigdb.org/gsea/msigdb/human/geneset/REACTOME_HYALURONAN_BIOSYNTHESIS_AND_EXPORT	HAS3	CEMIP	HAS1	ABCC5	HAS2
REACTOME_TRANSCRIPTIONAL_ACTIVATION_OF_MITOCHONDRIAL_BIOGENESIS	http://www.gsea-msigdb.org/gsea/msigdb/human/geneset/REACTOME_TRANSCRIPTIONAL_ACTIVATION_OF_MITOCHONDRIAL_BIOGENESIS	CREBBP	ALAS1	TFB1M	MEF2C	SMARCD3	NCOA1	SIRT4	POLRMT	TBL1X	GABPB1	CRTC1	SSBP1	NRF1	TWNK	TFAM	USP46	PPARGC1A	ATP5F1B	SOD2	ATF2	MEF2D	CREB1	SIRT5	MED1	NR1D1	MTERF1	HELZ2	ACSS2	TGS1	NCOA2	CRTC3	NCOR1	SIRT3	CARM1	GLUD1	PPRC1	CAMK4	GABPA	PPARGC1B	CRTC2	TFB2M	HDAC3	CYCS	HCFC1	ESRRA	CHD9	TBL1XR1	IDH2
REACTOME_ACTIVATION_OF_PPARGC1A_PGC_1ALPHA_BY_PHOSPHORYLATION	http://www.gsea-msigdb.org/gsea/msigdb/human/geneset/REACTOME_ACTIVATION_OF_PPARGC1A_PGC_1ALPHA_BY_PHOSPHORYLATION	PRKAG2	PPARGC1A	PRKAB1	MAPK14	PRKAG3	PRKAB2	PRKAA2	PRKAG1	MAPK11	MAPK12
REACTOME_INTEGRIN_CELL_SURFACE_INTERACTIONS	http://www.gsea-msigdb.org/gsea/msigdb/human/geneset/REACTOME_INTEGRIN_CELL_SURFACE_INTERACTIONS	ITGAL	ITGA3	ITGA2B	CD44	IBSP	CDH1	TNC	COL9A2	COL23A1	ICAM3	ITGA8	COL5A3	COL4A4	ITGB5	ITGAE	COL16A1	ICAM1	ITGA6	COL9A3	MADCAM1	ICAM4	ICAM5	COMP	ITGB8	ICAM2	COL1A1	VTN	VWF	COL9A1	COL7A1	ITGB6	ITGA4	FN1	SPP1	COL10A1	KDR	COL5A1	COL4A2	ITGA7	THBS1	ITGA11	ITGAV	COL2A1	LUM	ITGB7	ITGAX	COL6A1	COL6A2
REACTOME_HYALURONAN_UPTAKE_AND_DEGRADATION	http://www.gsea-msigdb.org/gsea/msigdb/human/geneset/REACTOME_HYALURONAN_UPTAKE_AND_DEGRADATION	CD44	HEXB	HYAL2	HMMR	SLC9A1	HYAL1	LYVE1	STAB2	GUSB	HYAL3	CHP1	HEXA
REACTOME_ABACAVIR_TRANSMEMBRANE_TRANSPORT	http://www.gsea-msigdb.org/gsea/msigdb/human/geneset/REACTOME_ABACAVIR_TRANSMEMBRANE_TRANSPORT	ABCB1	SLC22A2	ABCG2	SLC22A3	SLC22A1
REACTOME_ABACAVIR_ADME	http://www.gsea-msigdb.org/gsea/msigdb/human/geneset/REACTOME_ABACAVIR_ADME	NT5C2	ABCB1	SLC22A2	ABCG2	PCK1	GUK1	SLC22A3	ADAL	SLC22A1	ADH1A
REACTOME_ABACAVIR_METABOLISM	http://www.gsea-msigdb.org/gsea/msigdb/human/geneset/REACTOME_ABACAVIR_METABOLISM	NT5C2	PCK1	GUK1	ADAL	ADH1A
REACTOME_SYNTHESIS_OF_PROSTAGLANDINS_PG_AND_THROMBOXANES_TX	http://www.gsea-msigdb.org/gsea/msigdb/human/geneset/REACTOME_SYNTHESIS_OF_PROSTAGLANDINS_PG_AND_THROMBOXANES_TX	TBXAS1	PTGS2	PTGS1	PTGDS	PTGES3	PTGIS	PTGR2	PTGES2	PTGES	PRXL2B	CBR1	HPGDS	HPGD	CYP8B1	AKR1C3
REACTOME_SCAVENGING_OF_HEME_FROM_PLASMA	http://www.gsea-msigdb.org/gsea/msigdb/human/geneset/REACTOME_SCAVENGING_OF_HEME_FROM_PLASMA	APOL1	AMBP	HPX	APOA1	LRP1	JCHAIN	ALB	CD163	HBA2	HBA1	IGKV4-1	IGKV5-2	IGKV3D-20	IGLV6-57	IGLV1-51	IGLV1-47	IGLV1-44	IGLV7-43	IGLV1-40	IGLV3-27	IGLV3-25	IGLV2-23	IGLV3-21	IGLV3-19	IGLV2-14	IGLV2-11	IGLV3-1	IGLC2	IGLC3	IGHA2	IGHA1	IGHV1-2	IGHV2-5	IGHV3-7	IGHV3-11	IGHV3-13	IGHV3-23	IGHV3-33	IGHV4-34	IGHV4-39	IGHV1-46	IGHV3-48	IGHV3-53	IGHV1-69	IGHV4-59	IGKV2D-30	IGKV3-20	IGKV1D-33
REACTOME_DAP12_INTERACTIONS	http://www.gsea-msigdb.org/gsea/msigdb/human/geneset/REACTOME_DAP12_INTERACTIONS	BTK	FYN	TYROBP	LCP2	PIK3CB	TREM2	NCR2	GRAP2	SIRPB1	PIK3R2	SOS1	PIK3CA	PLCG1	TREM1	KRAS	VAV3	KLRD1	RAC1	PIK3R1	VAV2	SHC1	SYK	B2M	HRAS	GRB2	CD300LB	LCK	CD300E	SIGLEC15	PLCG2	HLA-C	HLA-E	KLRC2	NRAS	LAT	KLRK1	HLA-B	SIGLEC14	CLEC5A	KIR2DS1	KIR2DS4	KIR2DS2	KIR3DS1	KIR2DS5	KIR2DL5A
REACTOME_BINDING_AND_UPTAKE_OF_LIGANDS_BY_SCAVENGER_RECEPTORS	http://www.gsea-msigdb.org/gsea/msigdb/human/geneset/REACTOME_BINDING_AND_UPTAKE_OF_LIGANDS_BY_SCAVENGER_RECEPTORS	STAB1	MARCO	MSR1	SCARB1	SCARF1	HSP90AA1	APOB	FTL	APOL1	AMBP	COL1A1	HPX	SPARC	COLEC11	APOA1	HSPH1	LRP1	MASP1	APOE	JCHAIN	COL4A2	CD36	STAB2	HYOU1	COLEC12	ALB	SCGB3A2	COL1A2	HSP90B1	FTH1	SCARA5	COL3A1	SAA1	CD163	CALR	SSC5D	COL4A1	HBA2	HBA1	IGKV4-1	IGKV5-2	IGKV3D-20	IGLV6-57	IGLV1-51	IGLV1-47	IGLV1-44	IGLV7-43	IGLV1-40
REACTOME_DOWNREGULATION_OF_TGF_BETA_RECEPTOR_SIGNALING	http://www.gsea-msigdb.org/gsea/msigdb/human/geneset/REACTOME_DOWNREGULATION_OF_TGF_BETA_RECEPTOR_SIGNALING	STRAP	NEDD4L	XPO1	PPP1R15A	BAMBI	SMAD7	STUB1	TGFB1	TGFBR1	MTMR4	SMURF2	UCHL5	PMEPA1	USP15	RPS27A	UBC	ZFYVE9	TGFBR2	SMAD3	UBB	PPP1CA	SMAD2	PPP1CC	SMURF1	PPP1CB	UBA52
REACTOME_TGF_BETA_RECEPTOR_SIGNALING_ACTIVATES_SMADS	http://www.gsea-msigdb.org/gsea/msigdb/human/geneset/REACTOME_TGF_BETA_RECEPTOR_SIGNALING_ACTIVATES_SMADS	STRAP	LTBP1	NEDD4L	ITGA8	ITGB5	XPO1	PPP1R15A	FKBP1A	LTBP4	TGFB2	BAMBI	SMAD7	STUB1	TGFB1	ITGB8	TGFBR1	MTMR4	SMURF2	CBL	ITGB6	UCHL5	LTBP2	TGFB3	PMEPA1	NEDD8	UBE2M	USP15	ITGAV	FURIN	SMAD4	RPS27A	ITGB1	UBC	ZFYVE9	TGFBR2	FBN1	SMAD3	LTBP3	UBB	PPP1CA	SMAD2	PPP1CC	SMURF1	PPP1CB	UBA52	ITGB3
REACTOME_TGF_BETA_RECEPTOR_SIGNALING_IN_EMT_EPITHELIAL_TO_MESENCHYMAL_TRANSITION	http://www.gsea-msigdb.org/gsea/msigdb/human/geneset/REACTOME_TGF_BETA_RECEPTOR_SIGNALING_IN_EMT_EPITHELIAL_TO_MESENCHYMAL_TRANSITION	RHOA	PRKCZ	FKBP1A	PARD6A	ARHGEF18	TGFB1	TGFBR1	CGN	RPS27A	PARD3	UBC	F11R	TGFBR2	UBB	SMURF1	UBA52
REACTOME_TRANSCRIPTIONAL_ACTIVITY_OF_SMAD2_SMAD3_SMAD4_HETEROTRIMER	http://www.gsea-msigdb.org/gsea/msigdb/human/geneset/REACTOME_TRANSCRIPTIONAL_ACTIVITY_OF_SMAD2_SMAD3_SMAD4_HETEROTRIMER	WWTR1	NEDD4L	YBX1	UBE2D1	RBL1	CCNT2	CCNK	MAPK1	EP300	SNW1	PPM1A	SMAD7	ATP1B4	MAPK3	SERPINE1	SMURF2	UBE2D3	CCNC	TFDP2	STAT1	HDAC1	TGIF2	USP9X	CCNT1	CDK8	E2F5	MEN1	SKIL	CDK9	MYC	FURIN	NCOR1	SMAD4	PARP1	RPS27A	CDKN2B	UBC	RNF111	SKI	COL1A2	SMAD3	UBB	JUNB	SMAD2	TGIF1	SP1	NCOR2	TRIM33
REACTOME_DOWNREGULATION_OF_SMAD2_3_SMAD4_TRANSCRIPTIONAL_ACTIVITY	http://www.gsea-msigdb.org/gsea/msigdb/human/geneset/REACTOME_DOWNREGULATION_OF_SMAD2_3_SMAD4_TRANSCRIPTIONAL_ACTIVITY	WWTR1	NEDD4L	UBE2D1	MAPK1	SNW1	PPM1A	SMAD7	ATP1B4	MAPK3	SERPINE1	SMURF2	UBE2D3	STAT1	HDAC1	TGIF2	USP9X	SKIL	NCOR1	SMAD4	PARP1	RPS27A	UBC	RNF111	SKI	SMAD3	UBB	SMAD2	TGIF1	NCOR2	TRIM33	UBA52
REACTOME_SMAD2_SMAD3_SMAD4_HETEROTRIMER_REGULATES_TRANSCRIPTION	http://www.gsea-msigdb.org/gsea/msigdb/human/geneset/REACTOME_SMAD2_SMAD3_SMAD4_HETEROTRIMER_REGULATES_TRANSCRIPTION	WWTR1	YBX1	RBL1	CCNT2	CCNK	MAPK1	EP300	SMAD7	MAPK3	SERPINE1	CCNC	TFDP2	HDAC1	TGIF2	CCNT1	CDK8	E2F5	MEN1	CDK9	MYC	FURIN	SMAD4	RPS27A	CDKN2B	UBC	RNF111	COL1A2	SMAD3	UBB	JUNB	SMAD2	TGIF1	SP1	TFDP1	E2F4	UBA52
REACTOME_EGFR_TRANSACTIVATION_BY_GASTRIN	http://www.gsea-msigdb.org/gsea/msigdb/human/geneset/REACTOME_EGFR_TRANSACTIVATION_BY_GASTRIN	HBEGF	SOS1	KRAS	EGFR	MMP3	PRKCA	HRAS	GRB2	NRAS
REACTOME_THE_RETINOID_CYCLE_IN_CONES_DAYLIGHT_VISION	http://www.gsea-msigdb.org/gsea/msigdb/human/geneset/REACTOME_THE_RETINOID_CYCLE_IN_CONES_DAYLIGHT_VISION	OPN1LW	OPN1SW	RLBP1	AWAT2	DHRS3	RBP3	OPN1MW
REACTOME_VISUAL_PHOTOTRANSDUCTION	http://www.gsea-msigdb.org/gsea/msigdb/human/geneset/REACTOME_VISUAL_PHOTOTRANSDUCTION	HSD17B6	RETSAT	GUCA1A	GPC1	PRKCQ	GNB5	CNGB1	RDH11	DHRS9	SLC24A1	GPC4	GNB1	RDH8	LRP2	APOB	PPEF1	GUCY2F	OPN1LW	RGS9	HSD17B1	RCVRN	APOA4	APOC3	METAP2	GUCA1B	RBP2	RBP1	GRK7	GNAT1	SDC1	RPE65	APOA1	TTR	RDH10	LRAT	LRP1	SDC4	GRK4	GNGT1	OPN1SW	LDLR	APOE	SAG	GUCY2D	PDE6A	PDE6B	RDH5	BCO1
REACTOME_NOTCH2_INTRACELLULAR_DOMAIN_REGULATES_TRANSCRIPTION	http://www.gsea-msigdb.org/gsea/msigdb/human/geneset/REACTOME_NOTCH2_INTRACELLULAR_DOMAIN_REGULATES_TRANSCRIPTION	MAMLD1	EP300	GZMB	FCER2	HES1	CREB1	NOTCH2	MAML1	RBPJ	MAML2	MAML3	HES5
REACTOME_MUCOPOLYSACCHARIDOSES	http://www.gsea-msigdb.org/gsea/msigdb/human/geneset/REACTOME_MUCOPOLYSACCHARIDOSES	IDS	NAGLU	ARSB	HYAL1	IDUA	GNS	GALNS	HGSNAT	GUSB	GLB1	SGSH
REACTOME_ANCHORING_FIBRIL_FORMATION	http://www.gsea-msigdb.org/gsea/msigdb/human/geneset/REACTOME_ANCHORING_FIBRIL_FORMATION	TLL1	LAMA3	LAMC2	COL4A4	TLL2	COL1A1	COL7A1	COL4A2	COL1A2	BMP1	COL4A3	COL4A1	COL4A5	LAMB3	COL4A6
REACTOME_PI3K_AKT_SIGNALING_IN_CANCER	http://www.gsea-msigdb.org/gsea/msigdb/human/geneset/REACTOME_PI3K_AKT_SIGNALING_IN_CANCER	BAD	FYN	HGF	GAB2	KITLG	PIK3CB	ERBB3	FGFR2	FGFR3	FGF10	FGF22	FGF4	FGFR1	FGF20	GSK3B	FLT3LG	ESR1	PDGFB	FGF9	TSC2	AKT2	PIK3R2	GSK3A	MET	FGF8	AREG	GAB1	FGF6	CDKN1B	HBEGF	FGF1	PDGFRB	CD86	STRN	AKT3	PIK3R3	CREB1	FOXO3	FGF23	MAPKAP1	CD80	PIK3CA	FLT3	NR4A1	CDKN1A	EREG	RAC2	CASP9
REACTOME_CONSTITUTIVE_SIGNALING_BY_ABERRANT_PI3K_IN_CANCER	http://www.gsea-msigdb.org/gsea/msigdb/human/geneset/REACTOME_CONSTITUTIVE_SIGNALING_BY_ABERRANT_PI3K_IN_CANCER	FYN	HGF	GAB2	KITLG	PIK3CB	ERBB3	FGFR2	FGFR3	FGF10	FGF22	FGF4	FGFR1	FGF20	FLT3LG	ESR1	PDGFB	FGF9	PIK3R2	MET	FGF8	AREG	GAB1	FGF6	HBEGF	FGF1	PDGFRB	CD86	STRN	PIK3R3	FGF23	CD80	PIK3CA	FLT3	EREG	RAC2	KL	PDGFRA	KLB	RAC1	FGF5	FGF2	EGF	ESR2	FGF7	ERBB2	VAV1	PIK3R1	EGFR
REACTOME_CROSSLINKING_OF_COLLAGEN_FIBRILS	http://www.gsea-msigdb.org/gsea/msigdb/human/geneset/REACTOME_CROSSLINKING_OF_COLLAGEN_FIBRILS	TLL1	COL4A4	TLL2	PCOLCE	COL1A1	LOX	LOXL3	LOXL1	PXDN	LOXL2	COL4A2	LOXL4	COL1A2	BMP1	COL4A3	COL4A1	COL4A5	COL4A6
REACTOME_CONDENSATION_OF_PROPHASE_CHROMOSOMES	http://www.gsea-msigdb.org/gsea/msigdb/human/geneset/REACTOME_CONDENSATION_OF_PROPHASE_CHROMOSOMES	NCAPH2	H2AZ2	SMC4	SET	H2BC11	H3-3B	CCNB1	SMC2	RB1	H2BC1	NCAPG2	MCPH1	NCAPD3	H2BC5	H4C8	H3-3A	H2AZ1	PLK1	H3-4	CDK1	PHF8	H2AC6	H2BC4	H3C13	KMT5A	H2AC20	H2BC21	H2BC13	H2AX	H2AC7	H2BU1	H4C3	H3C12	H4C11	H3C4	H4-16	H2BC12	H3C14	H3C15	H2BC15	H2BC12L	H2AJ	H4C15	H4C14	H4C12	H2BC14	H2BC8	H3C8
REACTOME_PHOSPHATE_BOND_HYDROLYSIS_BY_NUDT_PROTEINS	http://www.gsea-msigdb.org/gsea/msigdb/human/geneset/REACTOME_PHOSPHATE_BOND_HYDROLYSIS_BY_NUDT_PROTEINS	NUDT1	NUDT15	NUDT5	ADPRM	NUDT9	NUDT16	NUDT18
REACTOME_SIGNALING_BY_TYPE_1_INSULIN_LIKE_GROWTH_FACTOR_1_RECEPTOR_IGF1R	http://www.gsea-msigdb.org/gsea/msigdb/human/geneset/REACTOME_SIGNALING_BY_TYPE_1_INSULIN_LIKE_GROWTH_FACTOR_1_RECEPTOR_IGF1R	IGF1	GAB2	PIK3CB	FGFR2	FGFR3	FGF10	FGF22	FGF4	FGFR1	PIK3C3	FGF20	FLT3LG	TRIB3	FGF9	AKT2	PIK3R2	FGF8	GAB1	FGF6	FGF1	SOS1	FGF23	PIK3CA	FLT3	KL	IRS4	KRAS	KLB	CILP	FGF5	FGF2	FGF7	IGF1R	PDPK1	PIK3R1	PDE3B	FGF18	FGF17	THEM4	SHC1	FGFR4	FGF19	FRS2	IGF2	IRS1	HRAS	GRB2	PTPN11
REACTOME_METABOLISM_OF_INGESTED_SEMET_SEC_MESEC_INTO_H2SE	http://www.gsea-msigdb.org/gsea/msigdb/human/geneset/REACTOME_METABOLISM_OF_INGESTED_SEMET_SEC_MESEC_INTO_H2SE	AHCY	CTH	GNMT	SCLY	HNMT	MAT1A	CBS	NNMT
REACTOME_SELENOAMINO_ACID_METABOLISM	http://www.gsea-msigdb.org/gsea/msigdb/human/geneset/REACTOME_SELENOAMINO_ACID_METABOLISM	RPS20	SARS1	RPL26L1	RPL18	KARS1	RPL31	RPS5	RPL6	RPLP0	RPS18	RPL3	AHCY	GSR	RPS16	RPS19	RPL18A	AIMP2	RPL28	RPL19	RPL34	SEPSECS	RPS13	RPS12	RARS1	RPL24	RPS15	DARS1	RPL22	CTH	RPS25	RPL21	RPL5	RPS10	GNMT	EEF1E1	RPL23	RPS4Y1	RPL36	RPL27	SCLY	EEFSEC	LARS1	RPS15A	EPRS1	RPL35	RPS6	RPLP1	RPS24
REACTOME_DAP12_SIGNALING	http://www.gsea-msigdb.org/gsea/msigdb/human/geneset/REACTOME_DAP12_SIGNALING	BTK	FYN	TYROBP	LCP2	PIK3CB	TREM2	GRAP2	PIK3R2	SOS1	PIK3CA	PLCG1	KRAS	VAV3	KLRD1	RAC1	PIK3R1	VAV2	SHC1	SYK	B2M	HRAS	GRB2	LCK	PLCG2	HLA-E	KLRC2	NRAS	LAT	KLRK1
REACTOME_ACTIVATION_OF_GENE_EXPRESSION_BY_SREBF_SREBP	http://www.gsea-msigdb.org/gsea/msigdb/human/geneset/REACTOME_ACTIVATION_OF_GENE_EXPRESSION_BY_SREBF_SREBP	NFYA	CYP51A1	CREBBP	NFYC	IDI1	SREBF1	ACACB	FDFT1	SMARCD3	NCOA1	SCD	TBL1X	SQLE	SC5D	MVK	HMGCS1	HMGCR	GPAM	NFYB	MED1	HELZ2	TGS1	NCOA2	CARM1	TM7SF2	GGPS1	LSS	FDPS	PMVK	MVD	FASN	ELOVL6	DHCR7	CHD9	TBL1XR1	SP1	RXRA	PPARA	MTF1	NCOA6	SREBF2	ACACA
REACTOME_SHC_RELATED_EVENTS_TRIGGERED_BY_IGF1R	http://www.gsea-msigdb.org/gsea/msigdb/human/geneset/REACTOME_SHC_RELATED_EVENTS_TRIGGERED_BY_IGF1R	IGF1	SOS1	KRAS	IGF1R	SHC1	IGF2	HRAS	GRB2	NRAS
REACTOME_RETINOID_CYCLE_DISEASE_EVENTS	http://www.gsea-msigdb.org/gsea/msigdb/human/geneset/REACTOME_RETINOID_CYCLE_DISEASE_EVENTS	OPN1LW	RBP1	TTR	LRAT	OPN1SW	RDH5	STRA6	RBP4	RDH12	RLBP1	NAPEPLD	ABCA4	OPN1MW
REACTOME_THE_CANONICAL_RETINOID_CYCLE_IN_RODS_TWILIGHT_VISION	http://www.gsea-msigdb.org/gsea/msigdb/human/geneset/REACTOME_THE_CANONICAL_RETINOID_CYCLE_IN_RODS_TWILIGHT_VISION	HSD17B6	RDH11	DHRS9	RDH8	HSD17B1	RBP1	RPE65	TTR	RDH10	LRAT	RDH5	MYO7A	STRA6	RBP4	RDH16	RDH12	RLBP1	CYP4V2	NAPEPLD	RHO	SDR9C7	ABCA4	RBP3
REACTOME_FC_EPSILON_RECEPTOR_FCERI_SIGNALING	http://www.gsea-msigdb.org/gsea/msigdb/human/geneset/REACTOME_FC_EPSILON_RECEPTOR_FCERI_SIGNALING	PSMB1	BTK	FYN	PSMC4	GAB2	PSMA4	LCP2	MAPK9	PIK3CB	CUL1	TAB2	MAP2K4	PRKCQ	RASGRP2	PSME4	UBE2D1	NFATC3	FBXW11	TXK	MAP2K7	LAT2	PSMC5	PSME1	MAP3K1	PSMD5	ITPR3	PSMD8	CDC34	MAPK1	TAB1	GRAP2	PSMC6	PSMA3	PSMC1	PSMB5	PSMA6	NFKBIA	PSME2	NFATC2	PSMA7	PSMD10	MAPK3	PSMD7	IKBKB	PIK3R2	PSMA2	MAPK8	PPP3CB
REACTOME_MASTL_FACILITATES_MITOTIC_PROGRESSION	http://www.gsea-msigdb.org/gsea/msigdb/human/geneset/REACTOME_MASTL_FACILITATES_MITOTIC_PROGRESSION	PPP2CB	PPP2R1A	PPP2CA	MASTL	ARPP19	CCNB1	PPP2R1B	ENSA	CDK1	PPP2R2D
REACTOME_SEPARATION_OF_SISTER_CHROMATIDS	http://www.gsea-msigdb.org/gsea/msigdb/human/geneset/REACTOME_SEPARATION_OF_SISTER_CHROMATIDS	MAD1L1	CDC27	PAFAH1B1	PSMB1	PSMC4	NUP160	CENPQ	SPDL1	PSMA4	ANAPC4	WAPL	PPP2R5A	KIF2A	PSME4	PPP2R5B	NUP133	UBE2D1	SMC1A	NDE1	CLASP1	NUP37	TUBA3D	DYNC1I2	PPP2R5C	NDC80	XPO1	PDS5B	SEH1L	ZW10	PSMC5	DYNLL1	ANAPC5	BIRC5	NUDC	PSME1	CDC23	PSMD5	PSMD8	CENPM	RANGAP1	PSMC6	PSMA3	PSMC1	PSMB5	PSMA6	PSME2	TUBB1	PSMA7
REACTOME_ESTABLISHMENT_OF_SISTER_CHROMATID_COHESION	http://www.gsea-msigdb.org/gsea/msigdb/human/geneset/REACTOME_ESTABLISHMENT_OF_SISTER_CHROMATID_COHESION	WAPL	SMC1A	PDS5B	STAG2	SMC3	STAG1	PDS5A	ESCO1	CDCA5	RAD21	ESCO2
REACTOME_COHESIN_LOADING_ONTO_CHROMATIN	http://www.gsea-msigdb.org/gsea/msigdb/human/geneset/REACTOME_COHESIN_LOADING_ONTO_CHROMATIN	WAPL	SMC1A	PDS5B	STAG2	SMC3	STAG1	PDS5A	MAU2	NIPBL	RAD21
REACTOME_ACTIVATION_OF_THE_PHOTOTRANSDUCTION_CASCADE	http://www.gsea-msigdb.org/gsea/msigdb/human/geneset/REACTOME_ACTIVATION_OF_THE_PHOTOTRANSDUCTION_CASCADE	CNGB1	SLC24A1	GNB1	GNAT1	GNGT1	SAG	PDE6A	PDE6B	RHO	PDE6G	CNGA1
REACTOME_RESOLUTION_OF_SISTER_CHROMATID_COHESION	http://www.gsea-msigdb.org/gsea/msigdb/human/geneset/REACTOME_RESOLUTION_OF_SISTER_CHROMATID_COHESION	MAD1L1	PAFAH1B1	NUP160	CENPQ	SPDL1	WAPL	PPP2R5A	KIF2A	PPP2R5B	NUP133	SMC1A	NDE1	CLASP1	NUP37	TUBA3D	DYNC1I2	PPP2R5C	NDC80	XPO1	PDS5B	SEH1L	ZW10	DYNLL1	BIRC5	NUDC	CENPM	RANGAP1	TUBB1	MAPRE1	STAG2	CENPI	CENPT	PPP2CB	TUBB4A	PPP2R1A	SMC3	NUP98	NUP107	PPP2R5D	PPP2CA	CENPA	CDC20	NSL1	CENPF	STAG1	NUP43	CENPL	KIF18A
REACTOME_CONDENSATION_OF_PROMETAPHASE_CHROMOSOMES	http://www.gsea-msigdb.org/gsea/msigdb/human/geneset/REACTOME_CONDENSATION_OF_PROMETAPHASE_CHROMOSOMES	NCAPD2	CSNK2A2	CSNK2A1	NCAPG	SMC4	NCAPH	CCNB1	SMC2	CCNB2	CDK1	CSNK2B
REACTOME_THE_PHOTOTRANSDUCTION_CASCADE	http://www.gsea-msigdb.org/gsea/msigdb/human/geneset/REACTOME_THE_PHOTOTRANSDUCTION_CASCADE	GUCA1A	PRKCQ	GNB5	CNGB1	SLC24A1	GNB1	PPEF1	GUCY2F	RGS9	RCVRN	METAP2	GUCA1B	GRK7	GNAT1	GRK4	GNGT1	SAG	GUCY2D	PDE6A	PDE6B	NMT1	GUCA1C	CAMKMT	NMT2	PRKCA	RHO	METAP1	FNTA	PDE6G	GRK1	RGS9BP	CNGA1	CALM1	FNTB
REACTOME_INTERACTION_WITH_CUMULUS_CELLS_AND_THE_ZONA_PELLUCIDA	http://www.gsea-msigdb.org/gsea/msigdb/human/geneset/REACTOME_INTERACTION_WITH_CUMULUS_CELLS_AND_THE_ZONA_PELLUCIDA	OVGP1	B4GALT1	ZP2	ADAM2	SPAM1	ZP4	ADAM20	ADAM30	ADAM21	ZP1	ZP3
REACTOME_MITOTIC_METAPHASE_AND_ANAPHASE	http://www.gsea-msigdb.org/gsea/msigdb/human/geneset/REACTOME_MITOTIC_METAPHASE_AND_ANAPHASE	MAD1L1	CDC27	PAFAH1B1	PSMB1	PSMC4	SPAST	VRK2	NUP160	CENPQ	SPDL1	PSMA4	ANAPC4	NDC1	WAPL	PPP2R5A	KIF2A	PSME4	SIRT2	PPP2R5B	NUP133	UBE2D1	SMC1A	NDE1	CLASP1	NUP37	TUBA3D	DYNC1I2	PPP2R5C	NDC80	XPO1	TNPO1	PDS5B	CHMP2B	SEH1L	ZW10	PSMC5	DYNLL1	ANAPC5	BIRC5	NUDC	PSME1	CDC23	PSMD5	NUP188	PSMD8	CENPM	RANGAP1	PSMC6
REACTOME_OXIDATIVE_STRESS_INDUCED_SENESCENCE	http://www.gsea-msigdb.org/gsea/msigdb/human/geneset/REACTOME_OXIDATIVE_STRESS_INDUCED_SENESCENCE	E2F2	SCMH1	MAP2K3	MAPK9	MAP2K4	MAP4K4	EED	MAP2K7	TNRC6C	MAPKAPK5	TNRC6A	AGO1	MAPK1	TNRC6B	E2F1	RBBP7	MAPK3	CDK6	H2AZ2	EZH2	MAPK8	MAP2K6	MAPK10	PHC1	MAPK14	E2F3	TFDP2	MAPKAPK3	RNF2	CDKN2C	H2BC11	AGO3	CDKN2D	H3-3B	KDM6B	PHC2	AGO4	CDK4	MDM2	TXN	MINK1	TP53	CBX8	CBX4	RPS27A	H2BC1	CDKN2B	CDKN2A
REACTOME_SENESCENCE_ASSOCIATED_SECRETORY_PHENOTYPE_SASP	http://www.gsea-msigdb.org/gsea/msigdb/human/geneset/REACTOME_SENESCENCE_ASSOCIATED_SECRETORY_PHENOTYPE_SASP	CDC27	ANAPC4	RPS6KA2	UBE2D1	ANAPC5	CDC23	MAPK1	MAPK3	FZR1	CDK6	H2AZ2	UBE2S	NFKB1	ANAPC15	CDKN1B	IL1A	RPS6KA1	CDKN2C	CDK2	H2BC11	CDKN1A	CDKN2D	CDC16	H3-3B	CCNA1	CDK4	IL6	ANAPC11	RPS27A	CCNA2	H2BC1	CDKN2B	CDKN2A	UBC	VENTX	ANAPC1	H2BC5	H4C8	H3-3A	IGFBP7	H2AZ1	ANAPC10	ANAPC16	MAPK7	STAT3	CXCL8	UBE2E1	UBB
REACTOME_CELLULAR_SENESCENCE	http://www.gsea-msigdb.org/gsea/msigdb/human/geneset/REACTOME_CELLULAR_SENESCENCE	CDC27	E2F2	SCMH1	MRE11	MAP2K3	MAPK9	ANAPC4	MAP2K4	MAP4K4	RPS6KA2	UBE2D1	EED	MAP2K7	TNRC6C	MAPKAPK5	ANAPC5	TNRC6A	TINF2	AGO1	CDC23	CABIN1	MAPK1	HIRA	TNRC6B	E2F1	RBBP7	MAPK3	ACD	NBN	CCNE1	FZR1	ERF	CDK6	H2AZ2	EZH2	MAPK8	UBE2S	MAP2K6	NFKB1	MAPK10	ANAPC15	CDKN1B	PHC1	ASF1A	MAPK14	E2F3	LMNB1	RAD50
REACTOME_FORMATION_OF_SENESCENCE_ASSOCIATED_HETEROCHROMATIN_FOCI_SAHF	http://www.gsea-msigdb.org/gsea/msigdb/human/geneset/REACTOME_FORMATION_OF_SENESCENCE_ASSOCIATED_HETEROCHROMATIN_FOCI_SAHF	CABIN1	HIRA	ASF1A	LMNB1	UBN1	H1-3	H1-1	CDKN1A	HMGA1	RB1	TP53	HMGA2	H1-4	EP400	H1-5	H1-2	H1-0
REACTOME_ONCOGENE_INDUCED_SENESCENCE	http://www.gsea-msigdb.org/gsea/msigdb/human/geneset/REACTOME_ONCOGENE_INDUCED_SENESCENCE	E2F2	TNRC6C	TNRC6A	AGO1	MAPK1	TNRC6B	E2F1	MAPK3	ERF	CDK6	E2F3	TFDP2	CDKN2C	ID1	AGO3	CDKN2D	AGO4	ETS1	CDK4	MDM2	RB1	TP53	RPS27A	CDKN2B	CDKN2A	UBC	MOV10	ETS2	UBB	SP1	TFDP1	MDM4	UBA52	MIR24-2	MIR24-1
REACTOME_DNA_DAMAGE_TELOMERE_STRESS_INDUCED_SENESCENCE	http://www.gsea-msigdb.org/gsea/msigdb/human/geneset/REACTOME_DNA_DAMAGE_TELOMERE_STRESS_INDUCED_SENESCENCE	MRE11	TINF2	CABIN1	HIRA	ACD	NBN	CCNE1	H2AZ2	CDKN1B	ASF1A	LMNB1	RAD50	UBN1	CDK2	H1-3	H1-1	H2BC11	CDKN1A	POT1	TERF2	CCNA1	HMGA1	RB1	TP53	CCNA2	H2BC1	TERF1	ATM	HMGA2	H2BC5	H4C8	H2AZ1	TERF2IP	H3-4	H1-4	KAT5	CCNE2	H2AC6	H2BC4	EP400	H2AC20	H1-5	H2BC21	H2BC13	H1-2	H2AX	H1-0	H2AC7
REACTOME_TRIF_MEDIATED_PROGRAMMED_CELL_DEATH	http://www.gsea-msigdb.org/gsea/msigdb/human/geneset/REACTOME_TRIF_MEDIATED_PROGRAMMED_CELL_DEATH	CASP8	TICAM1	RIPK3	TLR4	RIPK1	LY96	FADD	CD14	TICAM2
REACTOME_CYTOSOLIC_IRON_SULFUR_CLUSTER_ASSEMBLY	http://www.gsea-msigdb.org/gsea/msigdb/human/geneset/REACTOME_CYTOSOLIC_IRON_SULFUR_CLUSTER_ASSEMBLY	CIAPIN1	POLD1	NUBP2	CIAO3	NUBP1	ERCC2	ABCB7	BRIP1	CIAO1	MMS19	CIAO2B	NDOR1	RTEL1
REACTOME_REGULATION_OF_PLK1_ACTIVITY_AT_G2_M_TRANSITION	http://www.gsea-msigdb.org/gsea/msigdb/human/geneset/REACTOME_REGULATION_OF_PLK1_ACTIVITY_AT_G2_M_TRANSITION	PRKAR2B	PAFAH1B1	OFD1	SDCCAG8	CUL1	PPP1R12A	PRKACA	FBXW11	NDE1	CLASP1	PPP1R12B	DYNC1I2	PCM1	HSP90AA1	AURKA	DYNLL1	HAUS4	NINL	MAPRE1	CEP76	CEP192	CCP110	CEP152	TUBB4A	PPP2R1A	CEP41	YWHAE	CEP164	CEP72	SKP1	CEP70	ALMS1	NEK2	CNTRL	OPTN	CEP250	TUBA4A	AKAP9	AJUBA	HAUS8	TUBG1	CCNB1	BORA	ODF2	CDK5RAP2	DCTN3	HAUS2	ACTR1A
REACTOME_SIGNALING_BY_LEPTIN	http://www.gsea-msigdb.org/gsea/msigdb/human/geneset/REACTOME_SIGNALING_BY_LEPTIN	JAK2	LEPR	STAT5A	STAT3	IRS1	STAT5B	LEP	SH2B1	PTPN11	SOCS3	IRS2
REACTOME_SIGNALING_BY_NOTCH1_PEST_DOMAIN_MUTANTS_IN_CANCER	http://www.gsea-msigdb.org/gsea/msigdb/human/geneset/REACTOME_SIGNALING_BY_NOTCH1_PEST_DOMAIN_MUTANTS_IN_CANCER	CREBBP	MAMLD1	HDAC9	CUL1	HDAC7	HDAC4	PSEN1	HDAC6	RBX1	EP300	HDAC10	SNW1	JAG1	MIB1	TBL1X	NEURL1	KAT2A	HDAC5	FBXW7	CCNC	SKP1	KAT2B	HES1	HDAC1	APH1A	DLL4	CDK8	HEY2	MYC	ADAM10	APH1B	NCOR1	PSEN2	RPS27A	HDAC8	NOTCH1	UBC	ADAM17	MAML1	NCSTN	HDAC11	HEYL	HEY1	RBPJ	UBB	HDAC3	TBL1XR1	MAML2
REACTOME_FBXW7_MUTANTS_AND_NOTCH1_IN_CANCER	http://www.gsea-msigdb.org/gsea/msigdb/human/geneset/REACTOME_FBXW7_MUTANTS_AND_NOTCH1_IN_CANCER	CUL1	RBX1	FBXW7	SKP1	NOTCH1
REACTOME_ACETYLCHOLINE_NEUROTRANSMITTER_RELEASE_CYCLE	http://www.gsea-msigdb.org/gsea/msigdb/human/geneset/REACTOME_ACETYLCHOLINE_NEUROTRANSMITTER_RELEASE_CYCLE	TSPOAP1	SYT1	CHAT	RIMS1	RAB3A	STX1A	SLC5A7	PPFIA1	SNAP25	STXBP1	PPFIA2	PPFIA4	CPLX1	PPFIA3	SLC18A3	UNC13B	VAMP2
REACTOME_CASPASE_MEDIATED_CLEAVAGE_OF_CYTOSKELETAL_PROTEINS	http://www.gsea-msigdb.org/gsea/msigdb/human/geneset/REACTOME_CASPASE_MEDIATED_CLEAVAGE_OF_CYTOSKELETAL_PROTEINS	VIM	CASP8	ADD1	DBNL	CASP6	GSN	GAS2	CASP3	CASP7	PLEC	MAPT	SPTAN1
REACTOME_INSULIN_PROCESSING	http://www.gsea-msigdb.org/gsea/msigdb/human/geneset/REACTOME_INSULIN_PROCESSING	RAB27A	EXOC5	ERO1B	EXOC1	STX1A	CPE	EXOC2	EXOC8	PCSK2	EXOC4	EXOC6	SLC30A5	CLTRN	SLC30A6	KIF5A	SLC30A7	SLC30A8	KIF5C	MYRIP	KIF5B	PCSK1	EXOC3	EXOC7	MYO5A	ERO1A	VAMP2	INS
REACTOME_SIGNALING_BY_NOTCH1_T_7_9_NOTCH1_M1580_K2555_TRANSLOCATION_MUTANT	http://www.gsea-msigdb.org/gsea/msigdb/human/geneset/REACTOME_SIGNALING_BY_NOTCH1_T_7_9_NOTCH1_M1580_K2555_TRANSLOCATION_MUTANT	JAG1	DLL4	ADAM10	NOTCH1	ADAM17	JAG2	DLL1
REACTOME_STIMULI_SENSING_CHANNELS	http://www.gsea-msigdb.org/gsea/msigdb/human/geneset/REACTOME_STIMULI_SENSING_CHANNELS	CLCN6	CLCA1	CLCA4	BEST2	ANO2	NEDD4L	MCOLN3	WNK1	TRPC7	TRPM5	ASIC4	TRPC5	CLCN4	ANO8	SRI	OSTM1	TRPM3	MCOLN1	TRPM7	TRPC4AP	SGK2	NALCN	CLCN7	SGK3	TRPA1	ASIC2	CLCN3	ASIC1	TRPV4	SCNN1A	CLCN2	SGK1	CASQ2	TRPM6	FKBP1B	WWP1	SLC17A3	WNK4	BEST3	TRPV5	RIPK3	TRPM4	ANO1	RAF1	TRPC4	STOML3	UNC79	TRPM1
REACTOME_EPH_EPHRIN_SIGNALING	http://www.gsea-msigdb.org/gsea/msigdb/human/geneset/REACTOME_EPH_EPHRIN_SIGNALING	AP2B1	FYN	AP2S1	EPHA3	NGEF	RHOA	ROCK1	CLTCL1	CDC42	EPHA8	NCK2	ACTB	PAK3	EPHA6	PSEN1	MMP2	EFNB1	MYL6	EFNA2	MYH9	MMP9	MYL9	MYL12A	ARHGEF7	MYH14	EPHB6	WASL	LIMK1	DNM1	GIT1	EFNB3	ARPC3	ACTR3	EPHA4	APH1A	MYL12B	CLTA	EFNB2	ARPC1B	MYH10	EPHB2	MYH11	VAV3	ROCK2	EPHA7	RAC1	SDCBP	ADAM10
REACTOME_SIGNALING_BY_NOTCH1_HD_DOMAIN_MUTANTS_IN_CANCER	http://www.gsea-msigdb.org/gsea/msigdb/human/geneset/REACTOME_SIGNALING_BY_NOTCH1_HD_DOMAIN_MUTANTS_IN_CANCER	JAG1	MIB1	NEURL1	DLL4	ADAM10	RPS27A	NOTCH1	UBC	ADAM17	UBB	JAG2	MIB2	DLL1	NEURL1B	UBA52
REACTOME_ROLE_OF_LAT2_NTAL_LAB_ON_CALCIUM_MOBILIZATION	http://www.gsea-msigdb.org/gsea/msigdb/human/geneset/REACTOME_ROLE_OF_LAT2_NTAL_LAB_ON_CALCIUM_MOBILIZATION	FYN	GAB2	PIK3CB	LAT2	PIK3R2	SOS1	PIK3CA	PDPK1	PIK3R1	MS4A2	FCER1G	SHC1	SYK	GRB2	FCER1A	IGKV4-1	IGKV5-2	IGKV3D-20	IGLV6-57	IGLV1-51	IGLV1-47	IGLV1-44	IGLV7-43	IGLV1-40	IGLV3-27	IGLV3-25	IGLV2-23	IGLV3-21	IGLV3-19	IGLV2-14	IGLV2-11	IGLV3-1	IGLC2	IGLC3	IGHE	IGHV1-2	IGHV2-5	IGHV3-7	IGHV3-11	IGHV3-13	IGHV3-23	IGHV3-33	IGHV4-34	IGHV4-39	IGHV1-46	IGHV3-48	IGHV3-53	IGHV1-69
REACTOME_FICOLINS_BIND_TO_REPETITIVE_CARBOHYDRATE_STRUCTURES_ON_THE_TARGET_CELL_SURFACE	http://www.gsea-msigdb.org/gsea/msigdb/human/geneset/REACTOME_FICOLINS_BIND_TO_REPETITIVE_CARBOHYDRATE_STRUCTURES_ON_THE_TARGET_CELL_SURFACE	MASP2	FCN1	MASP1	FCN3	FCN2
REACTOME_FCERI_MEDIATED_MAPK_ACTIVATION	http://www.gsea-msigdb.org/gsea/msigdb/human/geneset/REACTOME_FCERI_MEDIATED_MAPK_ACTIVATION	LCP2	MAPK9	MAP2K4	MAP2K7	MAP3K1	MAPK1	GRAP2	MAPK3	MAPK8	MAPK10	SOS1	PLCG1	KRAS	VAV3	RAC1	VAV1	PAK1	MS4A2	FCER1G	VAV2	SHC1	SYK	FOS	HRAS	JUN	GRB2	FCER1A	PAK2	PLCG2	IGKV4-1	IGKV5-2	IGKV3D-20	IGLV6-57	IGLV1-51	IGLV1-47	IGLV1-44	IGLV7-43	IGLV1-40	IGLV3-27	IGLV3-25	IGLV2-23	IGLV3-21	IGLV3-19	IGLV2-14	IGLV2-11	IGLV3-1	IGLC2	IGLC3
REACTOME_FCERI_MEDIATED_CA_2_MOBILIZATION	http://www.gsea-msigdb.org/gsea/msigdb/human/geneset/REACTOME_FCERI_MEDIATED_CA_2_MOBILIZATION	BTK	LCP2	NFATC3	TXK	ITPR3	GRAP2	NFATC2	PPP3CB	ITK	SOS1	ITPR2	PLCG1	NFATC1	VAV3	TEC	PPP3CA	VAV1	MS4A2	ITPR1	FCER1G	VAV2	SHC1	SYK	AHCYL1	GRB2	FCER1A	PLCG2	CALM1	IGKV4-1	IGKV5-2	IGKV3D-20	IGLV6-57	IGLV1-51	IGLV1-47	IGLV1-44	IGLV7-43	IGLV1-40	IGLV3-27	IGLV3-25	IGLV2-23	IGLV3-21	IGLV3-19	IGLV2-14	IGLV2-11	IGLV3-1	IGLC2	IGLC3	IGHE
REACTOME_FCERI_MEDIATED_NF_KB_ACTIVATION	http://www.gsea-msigdb.org/gsea/msigdb/human/geneset/REACTOME_FCERI_MEDIATED_NF_KB_ACTIVATION	PSMB1	PSMC4	PSMA4	CUL1	TAB2	PRKCQ	RASGRP2	PSME4	UBE2D1	FBXW11	PSMC5	PSME1	PSMD5	PSMD8	CDC34	TAB1	PSMC6	PSMA3	PSMC1	PSMB5	PSMA6	NFKBIA	PSME2	PSMA7	PSMD10	PSMD7	IKBKB	PSMA2	PSMD3	PSMD11	NFKB1	PSMD9	SKP1	PSMD14	PSMF1	PSMB2	SEM1	PSMA1	PSME3	UBE2D2	MAP3K7	PSMB7	PDPK1	PSMB6	BCL10	PSMA5	RPS27A	MS4A2
REACTOME_POU5F1_OCT4_SOX2_NANOG_REPRESS_GENES_RELATED_TO_DIFFERENTIATION	http://www.gsea-msigdb.org/gsea/msigdb/human/geneset/REACTOME_POU5F1_OCT4_SOX2_NANOG_REPRESS_GENES_RELATED_TO_DIFFERENTIATION	TSC22D1	DKK1	NANOG	GSC	GATA6	HHEX	EOMES	CDX2	SOX2	POU5F1
REACTOME_POU5F1_OCT4_SOX2_NANOG_ACTIVATE_GENES_RELATED_TO_PROLIFERATION	http://www.gsea-msigdb.org/gsea/msigdb/human/geneset/REACTOME_POU5F1_OCT4_SOX2_NANOG_ACTIVATE_GENES_RELATED_TO_PROLIFERATION	SALL4	SALL1	NANOG	DPPA4	FGF2	EPHA1	NR6A1	ZIC3	STAT3	SOX2	FOXD3	POU5F1	TDGF1
REACTOME_NOTCH2_ACTIVATION_AND_TRANSMISSION_OF_SIGNAL_TO_THE_NUCLEUS	http://www.gsea-msigdb.org/gsea/msigdb/human/geneset/REACTOME_NOTCH2_ACTIVATION_AND_TRANSMISSION_OF_SIGNAL_TO_THE_NUCLEUS	CNTN1	PSEN1	JAG1	MIB1	NEURL1	MDK	APH1A	DLL4	NOTCH2	ADAM10	APH1B	PSEN2	RPS27A	UBC	NCSTN	UBB	JAG2	MIB2	DLL1	PSENEN	NEURL1B	UBA52
REACTOME_PEPTIDE_HORMONE_METABOLISM	http://www.gsea-msigdb.org/gsea/msigdb/human/geneset/REACTOME_PEPTIDE_HORMONE_METABOLISM	PAX6	ISL1	IGF1	RAB27A	EXOC5	GNB1	CPB2	ERO1B	ACHE	EXOC1	CMA1	CTSG	GZMH	CTSZ	LHB	CGB3	STX1A	CRHR2	CPE	GNB3	EXOC2	BCHE	SPCS1	POMC	GCG	EXOC8	CTSD	SPCS2	INHBA	INHA	PCSK2	FFAR1	GNG13	SPCS3	ACE2	EXOC4	FSHB	TSHB	GRP	CGA	AGT	GATA4	KLF4	EXOC6	ENPEP	INHBE	SEC11A	REN
REACTOME_NUCLEAR_ENVELOPE_BREAKDOWN	http://www.gsea-msigdb.org/gsea/msigdb/human/geneset/REACTOME_NUCLEAR_ENVELOPE_BREAKDOWN	VRK2	NUP160	TPR	NDC1	NUP133	NUP37	SEH1L	NUP50	AAAS	NUP188	VRK1	RAE1	LPIN2	EMD	NUP93	NUP88	NUP98	NUP107	LMNB1	NUP155	NEK6	NEK9	NUP43	TMPO	NUP153	NUP85	NUP214	NUP210	LPIN3	CCNB1	LPIN1	NUP42	NUP54	NUP58	NEK7	RANBP2	PRKCA	NUP205	SEC13	CCNB2	LMNA	LEMD2	NUP35	PRKCB	PLK1	CDK1	LEMD3	BANF1
REACTOME_ACTIVATION_OF_NIMA_KINASES_NEK9_NEK6_NEK7	http://www.gsea-msigdb.org/gsea/msigdb/human/geneset/REACTOME_ACTIVATION_OF_NIMA_KINASES_NEK9_NEK6_NEK7	NEK6	NEK9	CCNB1	NEK7	CCNB2	PLK1	CDK1
REACTOME_SUMOYLATION	http://www.gsea-msigdb.org/gsea/msigdb/human/geneset/REACTOME_SUMOYLATION	RAD52	CREBBP	TFAP2B	SCMH1	BRCA1	NR1H4	NR1H3	NUP160	PIAS1	TPR	NOP58	NDC1	HDAC7	HIPK2	SP100	TP53BP1	HDAC4	NUP133	RORA	SMC1A	NUP37	TOP2B	NFKB2	PIAS2	SENP1	PGR	NCOA1	SEH1L	TFAP2C	AURKA	DNMT3B	BIRC5	ESR1	HNRNPC	NUP50	AAAS	CBX5	NUP188	DDX17	EP300	L3MBTL2	RANGAP1	NFKBIA	RAE1	STAG2	NUP93	UBE2I	PIAS4
REACTOME_INITIATION_OF_NUCLEAR_ENVELOPE_NE_REFORMATION	http://www.gsea-msigdb.org/gsea/msigdb/human/geneset/REACTOME_INITIATION_OF_NUCLEAR_ENVELOPE_NE_REFORMATION	VRK2	SIRT2	VRK1	EMD	PPP2R1A	KPNB1	LMNB1	PPP2CA	TMPO	CCNB1	LBR	CCNB2	LMNA	LEMD2	CDK1	LEMD3	BANF1	ANKLE2	PPP2R2A
REACTOME_NUCLEAR_ENVELOPE_NE_REASSEMBLY	http://www.gsea-msigdb.org/gsea/msigdb/human/geneset/REACTOME_NUCLEAR_ENVELOPE_NE_REASSEMBLY	SPAST	VRK2	NUP160	NDC1	SIRT2	NUP133	NUP37	TUBA3D	TNPO1	CHMP2B	SEH1L	NUP188	RANGAP1	VRK1	TUBB1	CHMP4B	EMD	NUP93	UBE2I	TUBB4A	PPP2R1A	KPNB1	NUP98	NUP107	LMNB1	NUP155	PPP2CA	CHMP3	SUMO1	NUP43	TMPO	TUBA1B	NUP85	TUBA4A	CHMP2A	RAN	VPS4A	CCNB1	TUBB2A	TUBB2B	NUP54	NUP58	LBR	CHMP7	TUBA3E	AHCTF1	CC2D1B	NUP205
REACTOME_LAMININ_INTERACTIONS	http://www.gsea-msigdb.org/gsea/msigdb/human/geneset/REACTOME_LAMININ_INTERACTIONS	ITGA3	LAMC3	LAMA3	LAMC2	COL4A4	NID2	LAMB1	ITGA6	LAMA1	LAMA4	COL7A1	NID1	LAMA5	ITGB4	COL4A2	ITGA7	LAMC1	ITGAV	HSPG2	ITGB1	ITGA2	COL4A3	LAMB2	COL18A1	COL4A1	COL4A5	LAMA2	LAMB3	COL4A6	ITGA1
REACTOME_SYNDECAN_INTERACTIONS	http://www.gsea-msigdb.org/gsea/msigdb/human/geneset/REACTOME_SYNDECAN_INTERACTIONS	TNC	ACTN1	COL5A3	ITGB5	ITGA6	TGFB1	COL1A1	VTN	FN1	SDC1	SDC4	COL5A1	ITGB4	THBS1	ITGAV	FGF2	CASK	ITGB1	PRKCA	SDC3	ITGA2	COL1A2	COL3A1	SDC2	TRAPPC4	COL5A2	ITGB3
REACTOME_NON_INTEGRIN_MEMBRANE_ECM_INTERACTIONS	http://www.gsea-msigdb.org/gsea/msigdb/human/geneset/REACTOME_NON_INTEGRIN_MEMBRANE_ECM_INTERACTIONS	TNC	LAMC3	LAMA3	LAMC2	COL11A1	ACTN1	NTN4	COL5A3	COL4A4	ITGB5	LAMB1	ITGA6	PDGFB	LAMA1	TGFB1	COL1A1	VTN	LAMA4	FN1	SDC1	TTR	COL10A1	SDC4	COL5A1	LAMA5	ITGB4	COL4A2	LAMC1	DDR1	THBS1	ITGAV	FGF2	COL2A1	HSPG2	CASK	ITGB1	PRKCA	SDC3	DDR2	ITGA2	COL1A2	COL3A1	COL4A3	SDC2	LAMB2	DAG1	NRXN1	COL4A1
REACTOME_ECM_PROTEOGLYCANS	http://www.gsea-msigdb.org/gsea/msigdb/human/geneset/REACTOME_ECM_PROTEOGLYCANS	ITGA2B	DCN	IBSP	MUSK	VCAN	TNC	COL9A2	LAMA3	ITGA8	COL5A3	COL4A4	ITGB5	LAMB1	COL9A3	TGFB2	LAMA1	TGFB1	PTPRS	COMP	SERPINE1	ASPN	COL1A1	VTN	COL9A1	LAMA4	SPARC	ITGB6	FN1	TNR	TGFB3	TNN	FMOD	MATN4	NCAN	COL5A1	LAMA5	MATN3	BCAN	LRP4	COL4A2	ITGA7	LAMC1	ITGAV	COL2A1	LUM	ITGAX	COL6A1	COL6A2
REACTOME_SCAVENGING_BY_CLASS_B_RECEPTORS	http://www.gsea-msigdb.org/gsea/msigdb/human/geneset/REACTOME_SCAVENGING_BY_CLASS_B_RECEPTORS	SCARB1	APOB	APOA1	CD36	SAA1	SSC5D
REACTOME_SCAVENGING_BY_CLASS_A_RECEPTORS	http://www.gsea-msigdb.org/gsea/msigdb/human/geneset/REACTOME_SCAVENGING_BY_CLASS_A_RECEPTORS	MARCO	MSR1	APOB	FTL	COL1A1	COLEC11	APOA1	MASP1	APOE	COL4A2	COLEC12	SCGB3A2	COL1A2	HSP90B1	FTH1	SCARA5	COL3A1	CALR	COL4A1
REACTOME_SCAVENGING_BY_CLASS_F_RECEPTORS	http://www.gsea-msigdb.org/gsea/msigdb/human/geneset/REACTOME_SCAVENGING_BY_CLASS_F_RECEPTORS	SCARF1	HSP90AA1	APOB	HSPH1	HYOU1	CALR
REACTOME_SUMO_IS_CONJUGATED_TO_E1_UBA2_SAE1	http://www.gsea-msigdb.org/gsea/msigdb/human/geneset/REACTOME_SUMO_IS_CONJUGATED_TO_E1_UBA2_SAE1	SUMO1	UBA2	SAE1	SUMO3	SUMO2
REACTOME_SUMO_IS_TRANSFERRED_FROM_E1_TO_E2_UBE2I_UBC9	http://www.gsea-msigdb.org/gsea/msigdb/human/geneset/REACTOME_SUMO_IS_TRANSFERRED_FROM_E1_TO_E2_UBE2I_UBC9	UBE2I	SUMO1	RWDD3	UBA2	SAE1	SUMO3	SUMO2
REACTOME_SUMO_IS_PROTEOLYTICALLY_PROCESSED	http://www.gsea-msigdb.org/gsea/msigdb/human/geneset/REACTOME_SUMO_IS_PROTEOLYTICALLY_PROCESSED	SENP1	SUMO1	SENP5	SENP2	SUMO3	SUMO2
REACTOME_SUMOYLATION_OF_DNA_DAMAGE_RESPONSE_AND_REPAIR_PROTEINS	http://www.gsea-msigdb.org/gsea/msigdb/human/geneset/REACTOME_SUMOYLATION_OF_DNA_DAMAGE_RESPONSE_AND_REPAIR_PROTEINS	RAD52	SCMH1	BRCA1	NUP160	PIAS1	TPR	NDC1	HDAC7	SP100	NUP133	SMC1A	NUP37	PIAS2	SEH1L	NUP50	AAAS	NUP188	RAE1	STAG2	NUP93	UBE2I	PIAS4	NSMCE4A	SMC3	NUP88	NUP98	NUP107	PHC1	NUP155	SUMO1	STAG1	NUP43	RNF2	NUP153	NUP85	NUP214	HERC2	NUP210	RPA1	PHC2	NUP42	MDC1	NUP54	TDG	NUP58	PML	CBX8	CBX4
REACTOME_DEX_H_BOX_HELICASES_ACTIVATE_TYPE_I_IFN_AND_INFLAMMATORY_CYTOKINES_PRODUCTION	http://www.gsea-msigdb.org/gsea/msigdb/human/geneset/REACTOME_DEX_H_BOX_HELICASES_ACTIVATE_TYPE_I_IFN_AND_INFLAMMATORY_CYTOKINES_PRODUCTION	NFKB2	NFKB1	DHX9	MYD88	RELA	DHX36	IRF7
REACTOME_LRR_FLII_INTERACTING_PROTEIN_1_LRRFIP1_ACTIVATES_TYPE_I_IFN_PRODUCTION	http://www.gsea-msigdb.org/gsea/msigdb/human/geneset/REACTOME_LRR_FLII_INTERACTING_PROTEIN_1_LRRFIP1_ACTIVATES_TYPE_I_IFN_PRODUCTION	CREBBP	EP300	LRRFIP1	IRF3	CTNNB1
REACTOME_REGULATION_OF_INNATE_IMMUNE_RESPONSES_TO_CYTOSOLIC_DNA	http://www.gsea-msigdb.org/gsea/msigdb/human/geneset/REACTOME_REGULATION_OF_INNATE_IMMUNE_RESPONSES_TO_CYTOSOLIC_DNA	DTX4	TRIM32	ZBP1	IRF3	TRIM21	RPS27A	UBC	NLRP4	TRIM56	UBB	DDX41	TBK1	STING1	TREX1	UBA52
REACTOME_HDACS_DEACETYLATE_HISTONES	http://www.gsea-msigdb.org/gsea/msigdb/human/geneset/REACTOME_HDACS_DEACETYLATE_HISTONES	KDM1A	ARID4A	ARID4B	MTA3	HMG20B	MBD3	REST	RCOR1	HDAC10	TBL1X	RBBP7	CHD4	SUDS3	HDAC1	H2BC11	GPS2	PHF21A	NCOR1	GATAD2B	H2BC1	HDAC8	MTA2	SAP18	H2BC5	H4C8	RBBP4	SAP30	H2AC1	SAP30L	GATAD2A	CHD3	HDAC3	BRMS1	TBL1XR1	H2AC6	H2BC4	H2AW	MTA1	H3C13	H2AC20	H2AC21	H2BC21	H2BC13	NCOR2	HDAC2	H2AC13	H2AC11	H2AC7
REACTOME_PKMTS_METHYLATE_HISTONE_LYSINES	http://www.gsea-msigdb.org/gsea/msigdb/human/geneset/REACTOME_PKMTS_METHYLATE_HISTONE_LYSINES	KMT2E	KMT2C	EED	NFKB2	MECOM	SETD1A	SUV39H1	RBBP7	SETD6	DOT1L	EZH2	NFKB1	NSD2	KMT5B	ASH1L	RBBP5	KMT2A	ASH2L	KMT5C	SETDB2	AEBP2	SETD1B	PRDM16	SETDB1	SMYD2	SETD7	NSD3	SUV39H2	H4C8	RBBP4	DPY30	PRDM9	NSD1	KMT2D	ATF7IP	RELA	SUZ12	EHMT1	SETD2	SETD3	H3C13	KMT5A	SMYD3	WDR5	H4C3	H3C12	H4C11	H3C4
REACTOME_HDMS_DEMETHYLATE_HISTONES	http://www.gsea-msigdb.org/gsea/msigdb/human/geneset/REACTOME_HDMS_DEMETHYLATE_HISTONES	KDM1A	KDM7A	KDM5D	KDM4A	JMJD6	KDM5A	KDM2B	KDM4C	KDM3A	KDM5B	KDM3B	KDM5C	KDM4B	KDM6B	KDM6A	ARID5B	H4C8	KDM1B	RIOX2	PHF8	KDM2A	H3C13	UTY	KDM4D	H4C3	H3C12	H4C11	H3C4	PHF2	H4-16	H3C14	H3C15	H4C15	H4C14	H4C12	H3C8	H4C6	H3C6	H4C13	H3C11	H3C1	H4C9	H4C5	H4C4	H3C7	H4C1	H4C2	H3C10
REACTOME_HATS_ACETYLATE_HISTONES	http://www.gsea-msigdb.org/gsea/msigdb/human/geneset/REACTOME_HATS_ACETYLATE_HISTONES	MSL3	CREBBP	PHF20	ZZZ3	JADE2	ELP1	ING3	ACTB	JADE1	KAT6A	NCOA1	ATXN7L3	BRPF3	EP300	BRD1	MRGBP	RBBP7	JADE3	SUPT20H	KAT8	KAT2A	ELP4	ING4	BRD8	KAT2B	KANSL3	ATF2	DR1	SUPT7L	KANSL1	ENY2	EPC1	TAF12	MORF4L2	USP22	H2BC11	YEATS4	HAT1	ELP3	ELP2	CLOCK	TAF5L	PAX3	KAT7	ACTL6A	SAP130	KANSL2	NCOA2
REACTOME_RMTS_METHYLATE_HISTONE_ARGININES	http://www.gsea-msigdb.org/gsea/msigdb/human/geneset/REACTOME_RMTS_METHYLATE_HISTONE_ARGININES	ARID1B	SMARCD1	SMARCE1	ACTL6B	SMARCA2	SMARCD3	JAK2	SMARCB1	PRMT5	RBBP7	H2AZ2	SMARCD2	CCND1	WDR77	ARID1A	DNMT3A	PRMT1	SMARCA4	PRMT7	CDK4	ACTL6A	SMARCC2	RPS2	CARM1	H4C8	PBRM1	H2AZ1	H2AC1	COPRS	SMARCC1	H2AC6	H2AW	H3C13	H2AC20	H2AC21	PRMT3	H2AX	ARID2	WDR5	H2AC13	H2AC11	H2AC7	H4C3	H3C12	H4C11	H3C4	H4-16	PRMT6
REACTOME_PROCESSING_AND_ACTIVATION_OF_SUMO	http://www.gsea-msigdb.org/gsea/msigdb/human/geneset/REACTOME_PROCESSING_AND_ACTIVATION_OF_SUMO	SENP1	UBE2I	SUMO1	SENP5	RWDD3	UBA2	SAE1	SENP2	SUMO3	SUMO2
REACTOME_GLYCOGEN_STORAGE_DISEASES	http://www.gsea-msigdb.org/gsea/msigdb/human/geneset/REACTOME_GLYCOGEN_STORAGE_DISEASES	GYG2	GYS1	GYS2	EPM2A	GBE1	PPP1R3C	G6PC1	G6PC3	RPS27A	UBC	GYG1	UBB	GAA	NHLRC1	UBA52	SLC37A4
REACTOME_SUMOYLATION_OF_TRANSCRIPTION_FACTORS	http://www.gsea-msigdb.org/gsea/msigdb/human/geneset/REACTOME_SUMOYLATION_OF_TRANSCRIPTION_FACTORS	TFAP2B	PIAS1	TP53BP1	PIAS2	TFAP2C	UBE2I	PIAS4	SUMO1	PIAS3	MDM2	TFAP2A	TP53	CDKN2A	SP3	HIC1	MTA1	FOXL2	SUMO3	MITF	SUMO2
REACTOME_SUMOYLATION_OF_UBIQUITINYLATION_PROTEINS	http://www.gsea-msigdb.org/gsea/msigdb/human/geneset/REACTOME_SUMOYLATION_OF_UBIQUITINYLATION_PROTEINS	NUP160	PIAS1	TPR	NDC1	NUP133	NUP37	PIAS2	SEH1L	NUP50	AAAS	NUP188	RAE1	NUP93	UBE2I	PIAS4	NUP88	NUP98	NUP107	NUP155	SUMO1	NUP43	NUP153	NUP85	NUP214	NUP210	VHL	MDM2	NUP42	NUP54	NUP58	PML	RANBP2	NUP205	SEC13	NUP35	POM121	TRIM27	NUP62	POM121C
REACTOME_WNT_LIGAND_BIOGENESIS_AND_TRAFFICKING	http://www.gsea-msigdb.org/gsea/msigdb/human/geneset/REACTOME_WNT_LIGAND_BIOGENESIS_AND_TRAFFICKING	WNT16	WNT8A	VPS35	WNT8B	WNT11	PORCN	WNT2	WNT3	WNT5B	VPS29	SNX3	WNT5A	WNT6	WLS	TMED5	VPS26A	WNT1	WNT2B	WNT10A	WNT9A	WNT3A	WNT7A	WNT9B	WNT4	WNT10B	WNT7B
REACTOME_CHROMATIN_MODIFYING_ENZYMES	http://www.gsea-msigdb.org/gsea/msigdb/human/geneset/REACTOME_CHROMATIN_MODIFYING_ENZYMES	KDM1A	MSL3	CREBBP	KMT2E	KDM7A	KDM5D	PHF20	ARID4A	ZZZ3	JADE2	ARID1B	ARID4B	KMT2C	MTA3	HMG20B	SMARCD1	KDM4A	ELP1	JMJD6	ING3	MBD3	SMARCE1	KDM5A	EED	ACTB	ACTL6B	NFKB2	JADE1	SMARCA2	SMARCD3	KAT6A	REST	NCOA1	MECOM	ATXN7L3	KDM2B	RCOR1	BRPF3	JAK2	SETD1A	SMARCB1	EP300	BRD1	HDAC10	PRMT5	MRGBP	TBL1X	SUV39H1
REACTOME_IRF3_MEDIATED_INDUCTION_OF_TYPE_I_IFN	http://www.gsea-msigdb.org/gsea/msigdb/human/geneset/REACTOME_IRF3_MEDIATED_INDUCTION_OF_TYPE_I_IFN	MRE11	XRCC5	DTX4	IRF3	NLRP4	IFI16	NLRC3	DDX41	TBK1	STING1	XRCC6	TREX1	PRKDC
REACTOME_TRP_CHANNELS	http://www.gsea-msigdb.org/gsea/msigdb/human/geneset/REACTOME_TRP_CHANNELS	MCOLN3	TRPC7	TRPM5	TRPC5	TRPM3	MCOLN1	TRPM7	TRPC4AP	TRPA1	TRPV4	TRPM6	TRPV5	RIPK3	TRPM4	TRPC4	TRPM1	RIPK1	TRPC6	TRPC3	TRPM2	TRPM8	TRPC1	MCOLN2	TRPV6	TRPV3	MLKL	TRPV2	TRPV1
REACTOME_DEFECTS_IN_COBALAMIN_B12_METABOLISM	http://www.gsea-msigdb.org/gsea/msigdb/human/geneset/REACTOME_DEFECTS_IN_COBALAMIN_B12_METABOLISM	CUBN	MTR	ABCD4	MTRR	MMACHC	CBLIF	MMAB	MMUT	MMAA	AMN	CD320	LMBRD1	MMADHC	TCN2
REACTOME_DEFECTS_IN_VITAMIN_AND_COFACTOR_METABOLISM	http://www.gsea-msigdb.org/gsea/msigdb/human/geneset/REACTOME_DEFECTS_IN_VITAMIN_AND_COFACTOR_METABOLISM	MCCC1	CUBN	PCCB	MTR	ABCD4	MTRR	MCCC2	MMACHC	CBLIF	MMAB	MMUT	MMAA	HLCS	AMN	CD320	LMBRD1	MMADHC	BTD	PC	PCCA	TCN2	ACACA
REACTOME_DETOXIFICATION_OF_REACTIVE_OXYGEN_SPECIES	http://www.gsea-msigdb.org/gsea/msigdb/human/geneset/REACTOME_DETOXIFICATION_OF_REACTIVE_OXYGEN_SPECIES	CYBA	GSTP1	NOX4	TXN2	NCF4	AQP8	GSR	SOD3	SOD2	GPX7	NCF2	PRDX1	PRDX6	CAT	PRDX5	TXN	SOD1	NCF1	GPX8	NUDT2	CYBB	ATP7A	PRDX3	PRDX2	CYCS	CCS	GPX2	ATOX1	TXNRD2	P4HB	ERO1A	TXNRD1	GPX6	GPX3	GPX5	GPX1	NOX5
REACTOME_NUCLEAR_PORE_COMPLEX_NPC_DISASSEMBLY	http://www.gsea-msigdb.org/gsea/msigdb/human/geneset/REACTOME_NUCLEAR_PORE_COMPLEX_NPC_DISASSEMBLY	NUP160	TPR	NDC1	NUP133	NUP37	SEH1L	NUP50	AAAS	NUP188	RAE1	NUP93	NUP88	NUP98	NUP107	NUP155	NEK6	NEK9	NUP43	NUP153	NUP85	NUP214	NUP210	CCNB1	NUP42	NUP54	NUP58	NEK7	RANBP2	NUP205	SEC13	CCNB2	NUP35	CDK1	POM121	NUP62	POM121C
REACTOME_LOSS_OF_FUNCTION_OF_SMAD2_3_IN_CANCER	http://www.gsea-msigdb.org/gsea/msigdb/human/geneset/REACTOME_LOSS_OF_FUNCTION_OF_SMAD2_3_IN_CANCER	TGFB1	TGFBR1	SMAD4	ZFYVE9	TGFBR2	SMAD3	SMAD2
REACTOME_SIGNALING_BY_TGF_BETA_RECEPTOR_COMPLEX_IN_CANCER	http://www.gsea-msigdb.org/gsea/msigdb/human/geneset/REACTOME_SIGNALING_BY_TGF_BETA_RECEPTOR_COMPLEX_IN_CANCER	FKBP1A	TGFB1	TGFBR1	SMAD4	ZFYVE9	TGFBR2	SMAD3	SMAD2
REACTOME_GLYCOGEN_SYNTHESIS	http://www.gsea-msigdb.org/gsea/msigdb/human/geneset/REACTOME_GLYCOGEN_SYNTHESIS	GYG2	PGM1	GYS1	GYS2	EPM2A	GBE1	PPP1R3C	RPS27A	UBC	GYG1	UGP2	UBB	NHLRC1	UBA52
REACTOME_DEFECTS_IN_BIOTIN_BTN_METABOLISM	http://www.gsea-msigdb.org/gsea/msigdb/human/geneset/REACTOME_DEFECTS_IN_BIOTIN_BTN_METABOLISM	MCCC1	PCCB	MCCC2	HLCS	BTD	PC	PCCA	ACACA
REACTOME_REGULATION_BY_C_FLIP	http://www.gsea-msigdb.org/gsea/msigdb/human/geneset/REACTOME_REGULATION_BY_C_FLIP	CFLAR	FAS	CASP8	TRADD	TNFRSF10A	FASLG	TNFRSF10B	TNFSF10	TRAF2	RIPK1	FADD
REACTOME_REGULATION_OF_HSF1_MEDIATED_HEAT_SHOCK_RESPONSE	http://www.gsea-msigdb.org/gsea/msigdb/human/geneset/REACTOME_REGULATION_OF_HSF1_MEDIATED_HEAT_SHOCK_RESPONSE	FKBP4	NUP160	HSPA5	TPR	NDC1	NUP133	NUP37	GSK3B	SEH1L	NUP50	AAAS	NUP188	SIRT1	MAPK1	ST13	RAE1	MAPK3	NUP93	GML	DNAJC2	DNAJB6	HSPB1	RPA3	RLN1	BAG1	NUP88	YWHAE	HSPA8	NUP98	NUP107	MRPL18	BAG2	HSPA9	NUP155	RPA2	NUP43	HSPH1	NUP153	NUP85	HSPA2	NUP214	DNAJB1	NUP210	RPA1	HSPA12B	NUP42	NUP54	NUP58
REACTOME_HSP90_CHAPERONE_CYCLE_FOR_STEROID_HORMONE_RECEPTORS_SHR_IN_THE_PRESENCE_OF_LIGAND	http://www.gsea-msigdb.org/gsea/msigdb/human/geneset/REACTOME_HSP90_CHAPERONE_CYCLE_FOR_STEROID_HORMONE_RECEPTORS_SHR_IN_THE_PRESENCE_OF_LIGAND	FKBP4	DNAJA2	TUBA3D	DYNC1I2	CAPZB	HSP90AA1	PGR	DNAJA1	DYNLL1	FKBP5	HSP90AB1	TUBB1	DCTN6	TUBB4A	HSPA8	PTGES3	NR3C1	CAPZA1	TUBA1B	HSPA2	TUBA4A	ACTR10	DNAJB1	DCTN4	DYNC1LI2	DCTN3	TUBB2A	TUBB2B	ACTR1A	DNAJA4	DYNC1LI1	NR3C2	TUBA3E	DYNC1I1	DCTN5	TUBA1A	TUBA1C	STIP1	AR	TUBB8B	DCTN2	TUBB6	CAPZA3	TUBAL3	TUBA8	TUBB4B	DYNC1H1	TUBA3C
REACTOME_HSF1_ACTIVATION	http://www.gsea-msigdb.org/gsea/msigdb/human/geneset/REACTOME_HSF1_ACTIVATION	FKBP4	HSP90AA1	HDAC6	HSP90AB1	GML	DNAJB6	HSPB1	RPA3	RLN1	YWHAE	PTGES3	MRPL18	RPA2	HSPH1	DNAJB1	RPA1	TNFRSF21	SERPINH1	EEF1A1	DEDD2	VCP	HSPB2	UBB	HSPA6	HSF1	CRYBA4	COL4A6	HSPA1B	HSPA1A	HSPA1L	HSBP1
REACTOME_CELLULAR_RESPONSE_TO_HEAT_STRESS	http://www.gsea-msigdb.org/gsea/msigdb/human/geneset/REACTOME_CELLULAR_RESPONSE_TO_HEAT_STRESS	FKBP4	CREBBP	NUP160	HSPA5	TPR	CAMK2B	NDC1	NUP133	CAMK2A	NUP37	HSP90AA1	GSK3B	SEH1L	NUP50	HDAC6	AAAS	NUP188	HSP90AB1	SIRT1	MAPK1	ST13	EP300	RAE1	MAPK3	NUP93	GML	DNAJC2	DNAJB6	HSPB1	RPA3	RLN1	BAG1	NUP88	YWHAE	CRYAB	HSPA8	NUP98	PTGES3	NUP107	MRPL18	BAG2	HSPA9	NUP155	RPA2	NUP43	HSPH1	NUP153	NUP85
REACTOME_ATTENUATION_PHASE	http://www.gsea-msigdb.org/gsea/msigdb/human/geneset/REACTOME_ATTENUATION_PHASE	FKBP4	CREBBP	HSP90AA1	HSP90AB1	EP300	GML	DNAJB6	HSPB1	RLN1	HSPA8	PTGES3	MRPL18	HSPH1	HSPA2	DNAJB1	TNFRSF21	SERPINH1	DEDD2	HSPB2	UBB	HSPA6	HSF1	CRYBA4	COL4A6	HSPA1B	HSPA1A	HSPA1L	HSBP1
REACTOME_HSF1_DEPENDENT_TRANSACTIVATION	http://www.gsea-msigdb.org/gsea/msigdb/human/geneset/REACTOME_HSF1_DEPENDENT_TRANSACTIVATION	FKBP4	CREBBP	CAMK2B	CAMK2A	HSP90AA1	HSP90AB1	EP300	GML	DNAJB6	HSPB1	RLN1	CRYAB	HSPA8	PTGES3	MRPL18	HSPH1	HSPA2	DNAJB1	RPTOR	CAMK2D	TNFRSF21	CAMK2G	SERPINH1	HSPB8	DEDD2	MLST8	HSPB2	UBB	HSPA6	HSF1	CRYBA4	COL4A6	MTOR	HSPA1B	HSPA1A	HSPA1L	AKT1S1	HSBP1
REACTOME_NOTCH_HLH_TRANSCRIPTION_PATHWAY	http://www.gsea-msigdb.org/gsea/msigdb/human/geneset/REACTOME_NOTCH_HLH_TRANSCRIPTION_PATHWAY	CREBBP	MAMLD1	HDAC9	HDAC7	HDAC4	NOTCH3	HDAC6	HDAC10	SNW1	TBL1X	KAT2A	HDAC5	KAT2B	HDAC1	NOTCH2	NCOR1	HDAC8	NOTCH1	MAML1	HDAC11	RBPJ	HDAC3	TBL1XR1	MAML2	NCOR2	HDAC2	MAML3	NOTCH4
REACTOME_METABOLISM_OF_POLYAMINES	http://www.gsea-msigdb.org/gsea/msigdb/human/geneset/REACTOME_METABOLISM_OF_POLYAMINES	PSMB1	PSMC4	PSMA4	PSME4	PSMC5	SMOX	PSME1	PSMD5	PSMD8	PSMC6	PSMA3	PSMC1	PSMB5	PSMA6	PSME2	PSMA7	PSMD10	SMS	PSMD7	OAZ1	PSMA2	PSMD3	PSMD11	PSMD9	PSMD14	ODC1	SRM	AGMAT	AMD1	PSMF1	PSMB2	SEM1	PSMA1	SAT1	PSME3	PSMB7	PSMB6	AZIN2	PSMA5	OAZ3	PAOX	PSMA8	AZIN1	PSMD4	PSMB4	PSMC2	PSMD6	PSMC3
REACTOME_APOPTOTIC_CLEAVAGE_OF_CELL_ADHESION_PROTEINS	http://www.gsea-msigdb.org/gsea/msigdb/human/geneset/REACTOME_APOPTOTIC_CLEAVAGE_OF_CELL_ADHESION_PROTEINS	CDH1	DSG2	PKP1	DSP	TJP1	TJP2	DSG3	DSG1	CASP3	CTNNB1	OCLN
REACTOME_AMINO_ACID_TRANSPORT_ACROSS_THE_PLASMA_MEMBRANE	http://www.gsea-msigdb.org/gsea/msigdb/human/geneset/REACTOME_AMINO_ACID_TRANSPORT_ACROSS_THE_PLASMA_MEMBRANE	SLC7A2	SLC38A5	SLC7A9	SLC6A15	SLC7A8	SLC7A6	SLC7A5	SLC1A5	SLC6A12	SLC38A1	SLC16A10	SLC1A4	SLC36A1	SLC7A10	SLC6A6	SLC38A2	SLC3A1	SLC38A4	SLC7A1	SLC43A1	SLC7A11	SLC7A7	SLC6A20	SLC6A18	SLC7A3	SLC43A2	SLC3A2	SLC6A19	SLC36A4	SLC36A2	SLC38A3	SLC25A29	SLC6A14
REACTOME_INTEGRIN_SIGNALING	http://www.gsea-msigdb.org/gsea/msigdb/human/geneset/REACTOME_INTEGRIN_SIGNALING	ITGA2B	BCAR1	RASGRP2	APBB1IP	RAPGEF3	RAPGEF4	CSK	VWF	FN1	SOS1	RAP1A	RAP1B	TLN1	PDPK1	AKT1	SHC1	SYK	CRK	PTK2	FGG	FGA	FGB	RASGRP1	GRB2	PTPN1	SRC	ITGB3
REACTOME_GRB2_SOS_PROVIDES_LINKAGE_TO_MAPK_SIGNALING_FOR_INTEGRINS	http://www.gsea-msigdb.org/gsea/msigdb/human/geneset/REACTOME_GRB2_SOS_PROVIDES_LINKAGE_TO_MAPK_SIGNALING_FOR_INTEGRINS	ITGA2B	APBB1IP	VWF	FN1	SOS1	RAP1A	RAP1B	TLN1	PTK2	FGG	FGA	FGB	GRB2	SRC	ITGB3
REACTOME_DISEASES_ASSOCIATED_WITH_GLYCOSAMINOGLYCAN_METABOLISM	http://www.gsea-msigdb.org/gsea/msigdb/human/geneset/REACTOME_DISEASES_ASSOCIATED_WITH_GLYCOSAMINOGLYCAN_METABOLISM	DCN	B4GALT7	VCAN	HEXB	GPC1	GPC4	B4GALT1	OGN	CSPG5	SDC1	FMOD	CHST3	SDC4	ST3GAL3	OMD	NCAN	CHSY1	BCAN	LUM	KERA	HSPG2	GPC3	B3GAT3	EXT2	SLC26A2	ACAN	SDC3	CHST14	SDC2	CSPG4	B3GALT6	GPC5	EXT1	BGN	GPC6	CHST6	AGRN	PRELP	PAPSS2	GPC2	HEXA
REACTOME_DEFECTIVE_B4GALT7_CAUSES_EDS_PROGEROID_TYPE	http://www.gsea-msigdb.org/gsea/msigdb/human/geneset/REACTOME_DEFECTIVE_B4GALT7_CAUSES_EDS_PROGEROID_TYPE	DCN	B4GALT7	VCAN	GPC1	GPC4	CSPG5	SDC1	SDC4	NCAN	BCAN	HSPG2	GPC3	SDC3	SDC2	CSPG4	GPC5	BGN	GPC6	AGRN	GPC2
REACTOME_DEFECTIVE_CHST3_CAUSES_SEDCJD	http://www.gsea-msigdb.org/gsea/msigdb/human/geneset/REACTOME_DEFECTIVE_CHST3_CAUSES_SEDCJD	DCN	VCAN	CSPG5	CHST3	NCAN	BCAN	CSPG4	BGN
REACTOME_DEFECTIVE_CHST14_CAUSES_EDS_MUSCULOCONTRACTURAL_TYPE	http://www.gsea-msigdb.org/gsea/msigdb/human/geneset/REACTOME_DEFECTIVE_CHST14_CAUSES_EDS_MUSCULOCONTRACTURAL_TYPE	DCN	VCAN	CSPG5	NCAN	BCAN	CHST14	CSPG4	BGN
REACTOME_DEFECTIVE_CHSY1_CAUSES_TPBS	http://www.gsea-msigdb.org/gsea/msigdb/human/geneset/REACTOME_DEFECTIVE_CHSY1_CAUSES_TPBS	DCN	VCAN	CSPG5	NCAN	CHSY1	BCAN	CSPG4	BGN
REACTOME_DEFECTIVE_CHST6_CAUSES_MCDC1	http://www.gsea-msigdb.org/gsea/msigdb/human/geneset/REACTOME_DEFECTIVE_CHST6_CAUSES_MCDC1	OGN	FMOD	OMD	LUM	KERA	ACAN	CHST6	PRELP
REACTOME_DEFECTIVE_EXT2_CAUSES_EXOSTOSES_2	http://www.gsea-msigdb.org/gsea/msigdb/human/geneset/REACTOME_DEFECTIVE_EXT2_CAUSES_EXOSTOSES_2	GPC1	GPC4	SDC1	SDC4	HSPG2	GPC3	EXT2	SDC3	SDC2	GPC5	EXT1	GPC6	AGRN	GPC2
REACTOME_DEFECTIVE_ST3GAL3_CAUSES_MCT12_AND_EIEE15	http://www.gsea-msigdb.org/gsea/msigdb/human/geneset/REACTOME_DEFECTIVE_ST3GAL3_CAUSES_MCT12_AND_EIEE15	OGN	FMOD	ST3GAL3	OMD	LUM	KERA	ACAN	PRELP
REACTOME_DEFECTIVE_B4GALT1_CAUSES_B4GALT1_CDG_CDG_2D	http://www.gsea-msigdb.org/gsea/msigdb/human/geneset/REACTOME_DEFECTIVE_B4GALT1_CAUSES_B4GALT1_CDG_CDG_2D	B4GALT1	OGN	FMOD	OMD	LUM	KERA	ACAN	PRELP
REACTOME_TRANSCRIPTIONAL_REGULATION_BY_TP53	http://www.gsea-msigdb.org/gsea/msigdb/human/geneset/REACTOME_TRANSCRIPTIONAL_REGULATION_BY_TP53	CASP10	POLR2J	CREBBP	ELOA	BRCA1	BID	MNAT1	MRE11	RRAGD	PHF20	FAS	USP2	AIFM2	POLR2B	RRM2B	RFC2	PRDM1	CTDP1	TAF2	HIPK2	TAF11	CDK13	CSNK2A2	MBD3	TP63	NUAK1	MLH1	TIGAR	PPP2R5C	TNRC6C	TP73	SESN1	CNOT4	RBL1	CCNT2	KAT6A	RRAGB	BAX	AURKA	CNOT3	TPX2	PPP1R13B	MAPKAPK5	BIRC5	CCNK	PCBP4	TNRC6A	NLRC4
REACTOME_P130CAS_LINKAGE_TO_MAPK_SIGNALING_FOR_INTEGRINS	http://www.gsea-msigdb.org/gsea/msigdb/human/geneset/REACTOME_P130CAS_LINKAGE_TO_MAPK_SIGNALING_FOR_INTEGRINS	ITGA2B	BCAR1	APBB1IP	VWF	FN1	RAP1A	RAP1B	TLN1	CRK	PTK2	FGG	FGA	FGB	SRC	ITGB3
REACTOME_SIGNALING_BY_GPCR	http://www.gsea-msigdb.org/gsea/msigdb/human/geneset/REACTOME_SIGNALING_BY_GPCR	WNT16	CAMKK1	CALCR	PRKAR2B	TAC1	CX3CL1	TBXA2R	GIPR	BTK	HEBP1	PRKCH	CASR	TRIO	ADRB1	XK	UTS2	ARHGEF5	PTGER3	OPN3	NPFFR2	CAMK2B	DGKG	GNA15	WNT8A	LPAR2	CALCRL	GNAI3	GLP2R	DGKA	PRKCQ	PDE4A	NGEF	RHOA	ROCK1	RASGRP2	TRPC7	GAL	DRD4	GNB5	SCT	CAMK2A	CDC42	RPS6KA2	PRLH	PRKACA	PDE8A	MGLL	ARHGEF10L
REACTOME_CLASS_A_1_RHODOPSIN_LIKE_RECEPTORS	http://www.gsea-msigdb.org/gsea/msigdb/human/geneset/REACTOME_CLASS_A_1_RHODOPSIN_LIKE_RECEPTORS	TAC1	CX3CL1	TBXA2R	HEBP1	ADRB1	XK	UTS2	PTGER3	OPN3	NPFFR2	LPAR2	GAL	DRD4	PRLH	TACR2	EDN1	P2RY10	CXCL2	OPRK1	MLN	BDKRB1	HRH3	NTSR1	AVP	PROKR2	PDYN	OXT	GPR143	OPN1LW	BRS3	HTR2A	MLNR	CCL22	CCL17	LHB	PLPPR2	C5	RLN2	CXCL12	CCL7	CCL2	CCL1	PPY	GNRHR	NMU	CCKBR	OPRM1	CCR6
REACTOME_CLASS_B_2_SECRETIN_FAMILY_RECEPTORS	http://www.gsea-msigdb.org/gsea/msigdb/human/geneset/REACTOME_CLASS_B_2_SECRETIN_FAMILY_RECEPTORS	WNT16	CALCR	GIPR	WNT8A	CALCRL	GLP2R	GNB5	SCT	WNT8B	GNB1	ADCYAP1R1	SCTR	WNT11	GNAS	PTHLH	FZD3	WNT2	VIPR2	CRHR2	GHRHR	WNT3	CALCA	FZD10	GNB3	GLP1R	WNT5A	GNB4	VIPR1	GCG	WNT6	PTCH2	GHRH	CRHR1	IAPP	RAMP3	ADGRE5	WNT1	ADGRE2	GNG13	GNG11	GNGT1	ADM2	SMO	ADGRE3	RAMP2	RAMP1	WNT2B	WNT10A
REACTOME_NETRIN_1_SIGNALING	http://www.gsea-msigdb.org/gsea/msigdb/human/geneset/REACTOME_NETRIN_1_SIGNALING	FYN	TRIO	NTN1	PRKCQ	NEO1	TRPC7	CDC42	TRPC5	NTN4	EZR	ABLIM1	WASL	MAPK8	UNC5B	MAPK14	UNC5A	PLCG1	TRPC4	AGAP2	RAC1	TRPC6	TRPC3	TRPC1	SLIT2	MYO10	PAK1	DOCK1	UNC5D	MAPK13	NCK1	ABLIM2	HJV	PTK2	ROBO1	DSCAM	ABLIM3	RGMB	PITPNA	DSCAML1	PTPN11	SIAH2	UNC5C	RGMA	SLIT3	MAPK11	SLIT1	DCC	MAPK12
REACTOME_NEPHRIN_FAMILY_INTERACTIONS	http://www.gsea-msigdb.org/gsea/msigdb/human/geneset/REACTOME_NEPHRIN_FAMILY_INTERACTIONS	FYN	PIK3CB	NCK2	ACTN1	ACTN2	PIK3R2	WASL	SPTBN1	NPHS2	PIK3CA	KIRREL2	ACTN4	IQGAP1	PIK3R1	CASK	KIRREL3	NCK1	NPHS1	KIRREL1	MAGI2	SPTAN1	CD2AP	ACTN3
REACTOME_SEMAPHORIN_INTERACTIONS	http://www.gsea-msigdb.org/gsea/msigdb/human/geneset/REACTOME_SEMAPHORIN_INTERACTIONS	PLXND1	FARP2	FYN	TYROBP	RHOA	ROCK1	CRMP1	SEMA3A	PLXNA2	PAK3	HSP90AA1	PTPRC	GSK3B	SEMA6A	MYL6	DPYSL2	TREM2	HSP90AB1	NRP1	MYH9	MYL9	MYH14	MET	LIMK1	SEMA5A	DPYSL3	PLXNA1	MYL12B	RRAS	PLXNA3	ARHGEF11	MYH10	MYH11	ROCK2	PLXNC1	RAC1	TLN1	CD72	SEMA6D	SEMA7A	ERBB2	RHOB	PAK1	ITGB1	DPYSL4	RHOC	DPYSL5	ARHGAP35
REACTOME_L1CAM_INTERACTIONS	http://www.gsea-msigdb.org/gsea/msigdb/human/geneset/REACTOME_L1CAM_INTERACTIONS	ITGA2B	AP2B1	SCN4A	RANBP9	LYPLA2	CNTN1	ANK1	AP2S1	SPTB	CSNK2A2	RPS6KA2	RPS6KA6	KCNQ2	ACTB	DLG1	TUBA3D	DCX	FGFR1	DNM2	DLG3	KIF4A	NRCAM	LAMB1	EZR	DPYSL2	NRP1	MAPK1	RPS6KA5	TUBB1	CSNK2A1	LAMA1	MAPK3	TUBB4A	SCN1B	DNM1	SH3GL2	CNTNAP1	HSPA8	SPTBN1	RPS6KA1	NRP2	CLTA	TUBA1B	MAP2K2	TUBA4A	NCAN	DLG4	EPHB2
REACTOME_NCAM_SIGNALING_FOR_NEURITE_OUT_GROWTH	http://www.gsea-msigdb.org/gsea/msigdb/human/geneset/REACTOME_NCAM_SIGNALING_FOR_NEURITE_OUT_GROWTH	CACNA1G	FYN	COL9A2	CACNB1	SPTB	FGFR1	COL5A3	COL4A4	CACNA1S	COL9A3	MAPK1	CACNA1I	RPS6KA5	MAPK3	COL9A1	ST8SIA4	SPTBN1	SOS1	ARTN	CREB1	PSPN	GFRA4	NCAN	COL5A1	PTPRA	KRAS	COL4A2	SPTBN5	COL2A1	ST8SIA2	COL6A1	COL6A2	NCAM1	CACNA1C	GFRA1	CACNA1D	SPTBN4	COL6A3	SPTA1	CACNB2	CACNB3	COL3A1	GFRA2	GDNF	COL4A3	PTK2	NRTN	PRNP
REACTOME_PEPTIDE_LIGAND_BINDING_RECEPTORS	http://www.gsea-msigdb.org/gsea/msigdb/human/geneset/REACTOME_PEPTIDE_LIGAND_BINDING_RECEPTORS	TAC1	CX3CL1	HEBP1	XK	UTS2	NPFFR2	GAL	PRLH	TACR2	EDN1	CXCL2	OPRK1	MLN	BDKRB1	NTSR1	AVP	PROKR2	PDYN	OXT	BRS3	MLNR	CCL22	CCL17	C5	RLN2	CXCL12	CCL7	CCL2	CCL1	PPY	NMU	CCKBR	OPRM1	CCR6	KNG1	CCL20	POMC	TACR1	KISS1R	OPRD1	ECE1	PRLHR	HCRTR1	CCRL2	CCR2	GHSR	CXCR4	NPY
REACTOME_AMINE_LIGAND_BINDING_RECEPTORS	http://www.gsea-msigdb.org/gsea/msigdb/human/geneset/REACTOME_AMINE_LIGAND_BINDING_RECEPTORS	ADRB1	DRD4	HRH3	GPR143	HTR2A	HRH2	ADRA1A	CHRM3	HRH4	HTR1B	TAAR5	HTR2B	TAAR2	TAAR6	TAAR8	TAAR1	HTR2C	HTR7	DRD2	ADRA2A	DRD3	HTR5A	HTR6	HTR4	CHRM1	HTR1E	ADRB2	DRD5	ADRA1B	ADRA1D	HTR1A	HTR1F	HTR1D	CHRM4	CHRM2	ADRA2C	DRD1	CHRM5	ADRB3	HRH1	TAAR9	ADRA2B
REACTOME_HORMONE_LIGAND_BINDING_RECEPTORS	http://www.gsea-msigdb.org/gsea/msigdb/human/geneset/REACTOME_HORMONE_LIGAND_BINDING_RECEPTORS	LHB	GNRHR	GNRH2	FSHB	TSHB	CGA	LHCGR	GNRH1	GPHA2	TSHR	FSHR	GPHB5
REACTOME_DSCAM_INTERACTIONS	http://www.gsea-msigdb.org/gsea/msigdb/human/geneset/REACTOME_DSCAM_INTERACTIONS	NTN1	MAPK8	MAPK14	RAC1	PAK1	MAPK13	DSCAM	DSCAML1	MAPK11	DCC	MAPK12
REACTOME_SIGNALING_BY_ROBO_RECEPTORS	http://www.gsea-msigdb.org/gsea/msigdb/human/geneset/REACTOME_SIGNALING_BY_ROBO_RECEPTORS	PSMB1	RPS20	PSMC4	ISL1	RPL26L1	PSMA4	RPL18	GPC1	NTN1	RHOA	PSME4	PFN2	PABPC1	CDC42	NCK2	RPL31	PRKACA	CLASP1	USP33	PAK3	RPS5	PSMC5	RPL6	RPLP0	PSME1	PSMD5	RPS18	ABL1	NRP1	MYO9B	PSMD8	RPL3	RBX1	SOS2	PSMC6	PSMA3	PSMC1	PSMB5	PSMA6	PSME2	PSMA7	PAK5	PSMD10	PSMD7	GSPT1	ELOB	RPS16	RPS19
REACTOME_DEACTIVATION_OF_THE_BETA_CATENIN_TRANSACTIVATING_COMPLEX	http://www.gsea-msigdb.org/gsea/msigdb/human/geneset/REACTOME_DEACTIVATION_OF_THE_BETA_CATENIN_TRANSACTIVATING_COMPLEX	TLE2	TCF7	XPO1	CBY1	CHD8	XIAP	AKT2	TLE4	SOX6	BCL9	HDAC1	RBBP5	SOX4	SOX9	ASH2L	MEN1	SOX3	APC	LEF1	TLE3	AKT1	SOX13	RPS27A	TCF7L2	UBC	TCF7L1	CTBP1	PYGO2	SOX17	YWHAZ	BTRC	KMT2D	CTNNB1	UBB	PYGO1	SOX7	CTNNBIP1	SOX2	SRY	BCL9L	TLE1	UBA52
REACTOME_NEGATIVE_REGULATION_OF_TCF_DEPENDENT_SIGNALING_BY_WNT_LIGAND_ANTAGONISTS	http://www.gsea-msigdb.org/gsea/msigdb/human/geneset/REACTOME_NEGATIVE_REGULATION_OF_TCF_DEPENDENT_SIGNALING_BY_WNT_LIGAND_ANTAGONISTS	LRP6	SFRP1	DKK4	DKK1	WNT5A	KREMEN2	WNT9A	SFRP2	WNT3A	DKK2	WIF1	LRP5	WNT4	SOST	KREMEN1
REACTOME_DISEASES_ASSOCIATED_WITH_N_GLYCOSYLATION_OF_PROTEINS	http://www.gsea-msigdb.org/gsea/msigdb/human/geneset/REACTOME_DISEASES_ASSOCIATED_WITH_N_GLYCOSYLATION_OF_PROTEINS	ALG1	CTSA	B4GALT1	ALG9	ALG6	ALG13	MOGS	ALG2	MPDU1	ALG8	RFT1	MGAT2	GLB1	DPAGT1	ALG14	MAN1B1	ALG12	NEU1	ALG3	ALG11
REACTOME_DISEASES_OF_GLYCOSYLATION	http://www.gsea-msigdb.org/gsea/msigdb/human/geneset/REACTOME_DISEASES_OF_GLYCOSYLATION	DPM1	THSD7A	POMT2	DCN	B4GALT7	ALG1	VCAN	ADAMTS6	HEXB	GPC1	CTSA	NOTCH3	GPC4	PGM1	SEMA5B	POMGNT1	B4GALT1	ALG9	ADAMTS2	ALG6	ALG13	LFNG	C1GALT1	OGN	GALK1	SEMA5A	CSPG5	MOGS	GALNT3	SDC1	GALE	DHDDS	MUC5B	GALNT12	ALG2	FMOD	CHST3	SDC4	ST3GAL3	CFP	OMD	SRD5A3	MPDU1	NCAN	POMT1	CHSY1	BCAN	LARGE1
REACTOME_MYOCLONIC_EPILEPSY_OF_LAFORA	http://www.gsea-msigdb.org/gsea/msigdb/human/geneset/REACTOME_MYOCLONIC_EPILEPSY_OF_LAFORA	GYS1	EPM2A	PPP1R3C	RPS27A	UBC	GYG1	UBB	NHLRC1	UBA52
REACTOME_DOPAMINE_CLEARANCE_FROM_THE_SYNAPTIC_CLEFT	http://www.gsea-msigdb.org/gsea/msigdb/human/geneset/REACTOME_DOPAMINE_CLEARANCE_FROM_THE_SYNAPTIC_CLEFT	COMT	SLC6A3	LRRC51	MAOA	LRTOMT
REACTOME_CYTOSOLIC_TRNA_AMINOACYLATION	http://www.gsea-msigdb.org/gsea/msigdb/human/geneset/REACTOME_CYTOSOLIC_TRNA_AMINOACYLATION	SARS1	KARS1	AARS1	VARS1	GARS1	AIMP2	CARS1	TARS1	RARS1	DARS1	FARSB	EEF1E1	LARS1	NARS1	YARS1	EPRS1	WARS1	AIMP1	MARS1	HARS1	QARS1	FARSA	PPA1	IARS1
REACTOME_TRNA_AMINOACYLATION	http://www.gsea-msigdb.org/gsea/msigdb/human/geneset/REACTOME_TRNA_AMINOACYLATION	LARS2	SARS1	KARS1	IARS2	AARS1	VARS1	EARS2	SARS2	GARS1	AIMP2	CARS1	HARS2	TARS1	RARS1	DARS1	FARSB	WARS2	DARS2	AARS2	EEF1E1	LARS1	NARS1	YARS1	CARS2	EPRS1	VARS2	NARS2	PPA2	YARS2	WARS1	TARS2	FARS2	RARS2	PARS2	AIMP1	MARS1	HARS1	QARS1	FARSA	PPA1	IARS1	MARS2
REACTOME_MITOCHONDRIAL_TRNA_AMINOACYLATION	http://www.gsea-msigdb.org/gsea/msigdb/human/geneset/REACTOME_MITOCHONDRIAL_TRNA_AMINOACYLATION	LARS2	KARS1	IARS2	EARS2	SARS2	GARS1	HARS2	WARS2	DARS2	AARS2	CARS2	VARS2	NARS2	PPA2	YARS2	TARS2	FARS2	RARS2	PARS2	QARS1	MARS2
REACTOME_TACHYKININ_RECEPTORS_BIND_TACHYKININS	http://www.gsea-msigdb.org/gsea/msigdb/human/geneset/REACTOME_TACHYKININ_RECEPTORS_BIND_TACHYKININS	TAC1	TACR2	TACR1	TAC3	TACR3
REACTOME_CHEMOKINE_RECEPTORS_BIND_CHEMOKINES	http://www.gsea-msigdb.org/gsea/msigdb/human/geneset/REACTOME_CHEMOKINE_RECEPTORS_BIND_CHEMOKINES	CX3CL1	CXCL2	CCL22	CCL17	CXCL12	CCL7	CCL2	CCL1	CCR6	CCL20	CCRL2	CCR2	CXCR4	CXCL6	CCR7	ACKR4	CCL25	CCL21	CXCL9	XCL1	XCL2	ACKR3	ACKR2	CCL28	CXCL13	CXCR5	CCR5	CXCL16	CXCR1	CXCL3	CXCL5	PPBP	PF4	CXCL1	CCR1	CX3CR1	CXCL10	CXCL11	CXCL8	CCL11	CXCR6	CCL19	XCR1	CCR9	CCR8	CXCR2	CCL13	CCR3
REACTOME_RECRUITMENT_OF_MITOTIC_CENTROSOME_PROTEINS_AND_COMPLEXES	http://www.gsea-msigdb.org/gsea/msigdb/human/geneset/REACTOME_RECRUITMENT_OF_MITOTIC_CENTROSOME_PROTEINS_AND_COMPLEXES	PRKAR2B	PAFAH1B1	CDK11A	TUBG2	OFD1	SDCCAG8	PRKACA	NDE1	CLASP1	DYNC1I2	PCM1	HSP90AA1	DYNLL1	HAUS4	NINL	MAPRE1	CEP76	CEP192	CCP110	CEP152	TUBB4A	PPP2R1A	CEP41	YWHAE	CEP164	CEP72	CEP70	ALMS1	NEK2	CNTRL	CEP250	TUBGCP3	TUBA4A	AKAP9	TUBGCP6	TUBGCP2	HAUS8	TUBG1	ODF2	CDK5RAP2	DCTN3	HAUS2	TUBGCP4	ACTR1A	NEDD1	CSNK1D	CEP131	PLK4
REACTOME_RECRUITMENT_OF_NUMA_TO_MITOTIC_CENTROSOMES	http://www.gsea-msigdb.org/gsea/msigdb/human/geneset/REACTOME_RECRUITMENT_OF_NUMA_TO_MITOTIC_CENTROSOMES	PRKAR2B	PAFAH1B1	TUBG2	OFD1	SDCCAG8	PRKACA	NDE1	CLASP1	TUBA3D	DYNC1I2	PCM1	HSP90AA1	DYNLL1	HAUS4	NINL	TUBB1	MAPRE1	CEP76	CEP192	CCP110	CEP152	TUBB4A	PPP2R1A	CEP41	YWHAE	CEP164	CEP72	CEP70	ALMS1	NEK2	CNTRL	TUBA1B	CEP250	TUBGCP3	TUBA4A	AKAP9	TUBGCP6	TUBGCP2	HAUS8	TUBG1	ODF2	CDK5RAP2	DCTN3	TUBB2A	TUBB2B	NUMA1	HAUS2	TUBGCP4
REACTOME_ENERGY_DEPENDENT_REGULATION_OF_MTOR_BY_LKB1_AMPK	http://www.gsea-msigdb.org/gsea/msigdb/human/geneset/REACTOME_ENERGY_DEPENDENT_REGULATION_OF_MTOR_BY_LKB1_AMPK	RRAGD	STRADB	RRAGB	PPM1A	CAB39L	TSC2	RHEB	PRKAG2	LAMTOR3	PRKAB1	PRKAG3	LAMTOR2	RRAGC	STK11	PRKAB2	PRKAA1	LAMTOR5	CAB39	RPTOR	LAMTOR1	RRAGA	PRKAA2	TSC1	MLST8	SLC38A9	PRKAG1	LAMTOR4	MTOR	STRADA
REACTOME_ATF4_ACTIVATES_GENES_IN_RESPONSE_TO_ENDOPLASMIC_RETICULUM_STRESS	http://www.gsea-msigdb.org/gsea/msigdb/human/geneset/REACTOME_ATF4_ACTIVATES_GENES_IN_RESPONSE_TO_ENDOPLASMIC_RETICULUM_STRESS	NFYA	HERPUD1	NFYC	ASNS	EXOSC7	EXOSC5	DIS3	KHSRP	EXOSC3	CCL2	ATF6	EXOSC8	NFYB	EXOSC9	ATF4	EXOSC2	PARN	IGFBP1	CEBPG	ATF3	CXCL8	EXOSC1	CEBPB	DCP2	DDIT3	EXOSC4	EXOSC6
REACTOME_ATF6_ATF6_ALPHA_ACTIVATES_CHAPERONES	http://www.gsea-msigdb.org/gsea/msigdb/human/geneset/REACTOME_ATF6_ATF6_ALPHA_ACTIVATES_CHAPERONES	NFYA	MBTPS2	HSPA5	NFYC	XBP1	ATF6	NFYB	ATF4	MBTPS1	HSP90B1	DDIT3	CALR
REACTOME_PERK_REGULATES_GENE_EXPRESSION	http://www.gsea-msigdb.org/gsea/msigdb/human/geneset/REACTOME_PERK_REGULATES_GENE_EXPRESSION	NFYA	HSPA5	HERPUD1	NFYC	ASNS	EXOSC7	EXOSC5	DIS3	KHSRP	EXOSC3	CCL2	ATF6	EXOSC8	NFYB	EXOSC9	EIF2S2	ATF4	EXOSC2	EIF2S3	EIF2S1	PARN	IGFBP1	CEBPG	ATF3	CXCL8	EXOSC1	EIF2AK3	CEBPB	DCP2	DDIT3	EXOSC4	EXOSC6
REACTOME_IRE1ALPHA_ACTIVATES_CHAPERONES	http://www.gsea-msigdb.org/gsea/msigdb/human/geneset/REACTOME_IRE1ALPHA_ACTIVATES_CHAPERONES	EXTL3	DDX11	CUL7	HSPA5	PDIA5	PPP2R5B	WIPI1	ACADVL	MYDGF	ADD1	DNAJB11	KDELR3	XBP1	ARFGAP1	DNAJC3	GSK3A	FKBP14	GOSR2	WFS1	ZBTB17	SERP1	KLHDC3	SSR1	DNAJB9	EDEM1	TLN1	PREB	SEC31A	HDGF	PDIA6	SRPRB	HYOU1	CXXC1	TATDN2	EXTL1	ATP6V0D1	SHC1	LMNA	SYVN1	EXTL2	TPP1	YIF1A	CTDSP2	ERN1	SRPRA	TSPYL2	GFPT1	DCTN1
REACTOME_UNFOLDED_PROTEIN_RESPONSE_UPR	http://www.gsea-msigdb.org/gsea/msigdb/human/geneset/REACTOME_UNFOLDED_PROTEIN_RESPONSE_UPR	NFYA	MBTPS2	EXTL3	DDX11	CUL7	HSPA5	HERPUD1	CREB3L3	PDIA5	NFYC	PPP2R5B	WIPI1	ASNS	ACADVL	MYDGF	EXOSC7	EXOSC5	DIS3	ADD1	KHSRP	DNAJB11	KDELR3	XBP1	ARFGAP1	DNAJC3	GSK3A	FKBP14	CREB3	EXOSC3	GOSR2	CCL2	WFS1	ZBTB17	ATF6	EXOSC8	SERP1	NFYB	EXOSC9	KLHDC3	SSR1	EIF2S2	ATF4	DNAJB9	EXOSC2	EIF2S3	EIF2S1	EDEM1	TLN1
REACTOME_ATF6_ATF6_ALPHA_ACTIVATES_CHAPERONE_GENES	http://www.gsea-msigdb.org/gsea/msigdb/human/geneset/REACTOME_ATF6_ATF6_ALPHA_ACTIVATES_CHAPERONE_GENES	NFYA	HSPA5	NFYC	XBP1	ATF6	NFYB	ATF4	HSP90B1	DDIT3	CALR
REACTOME_TRANSCRIPTIONAL_REGULATION_OF_WHITE_ADIPOCYTE_DIFFERENTIATION	http://www.gsea-msigdb.org/gsea/msigdb/human/geneset/REACTOME_TRANSCRIPTIONAL_REGULATION_OF_WHITE_ADIPOCYTE_DIFFERENTIATION	CREBBP	MED24	MED17	THRAP3	MED29	SREBF1	ZNF638	SMARCD3	NCOA1	MED15	EP300	TBL1X	KLF5	MED25	MED26	TGFB1	MED13	MED31	NFKB1	PPARGC1A	CCNC	MED23	CCND3	FAM120B	MED28	EGR2	MED13L	NCOA3	PCK1	MED20	WNT1	MED1	HELZ2	MED18	PPARG	CDK8	MED10	MED6	CD36	CDK4	MED4	KLF4	TGS1	NCOA2	MED9	NCOR1	CARM1	MED22
REACTOME_REGULATION_OF_INSULIN_LIKE_GROWTH_FACTOR_IGF_TRANSPORT_AND_UPTAKE_BY_INSULIN_LIKE_GROWTH_FACTOR_BINDING_PROTEINS_IGFBPS	http://www.gsea-msigdb.org/gsea/msigdb/human/geneset/REACTOME_REGULATION_OF_INSULIN_LIKE_GROWTH_FACTOR_IGF_TRANSPORT_AND_UPTAKE_BY_INSULIN_LIKE_GROWTH_FACTOR_BINDING_PROTEINS_IGFBPS	FUCA2	TMEM132A	IGF1	VCAN	TNC	CP	LTBP1	RCN1	FSTL3	MGAT4A	SPP2	ANO8	BPIFB2	AFP	APLP2	APOB	MMP2	CHGB	LAMB1	TF	IGFALS	SERPIND1	LGALS1	APOL1	CTSG	GZMH	CST3	CHRDL1	TIMP1	DNAJC3	MSLN	SCG3	NUCB1	FAM20A	WFS1	APOA5	STC2	KNG1	EVA1A	FN1	IGFBP2	IGFBP5	PROC	PAPPA2	QSOX1	SERPINC1	APOA1	SPP1
REACTOME_GLUCAGON_LIKE_PEPTIDE_1_GLP1_REGULATES_INSULIN_SECRETION	http://www.gsea-msigdb.org/gsea/msigdb/human/geneset/REACTOME_GLUCAGON_LIKE_PEPTIDE_1_GLP1_REGULATES_INSULIN_SECRETION	PRKAR2B	GNB5	PRKACA	GNB1	RAPGEF3	GNAS	RAPGEF4	ITPR3	PRKAR1A	GNB3	GLP1R	PRKAR2A	GNB4	GCG	RAP1A	ITPR2	GNG13	GNG11	GNGT1	IQGAP1	PRKACB	ITPR1	ADCY8	KCNB1	GNG3	PRKACG	KCNC2	GNGT2	GNG8	GNG4	KCNS3	GNB2	GNG12	ADCY5	GNG5	ADCY6	GNG7	KCNG2	AKAP5	GNG2	PRKAR1B	GNG10
REACTOME_OLFACTORY_SIGNALING_PATHWAY	http://www.gsea-msigdb.org/gsea/msigdb/human/geneset/REACTOME_OLFACTORY_SIGNALING_PATHWAY	ANO2	REEP1	CNGB1	GNB1	OR1I1	LHX2	OR14J1	OR5V1	OR12D3	OR2B6	OR7A10	OR7C2	OR7C1	GNG13	OR1E2	OR11H1	CNGA4	OR1J1	OR13C9	OR1L4	ADCY3	OR4D1	GNAL	OR1E3	OR13C4	OR5C1	OR5F1	OR8K1	OR5M9	OR14K1	OR4K1	OR3A3	OR7G1	OR2M5	EBF1	OR1Q1	OR1K1	OR4K2	OR10A5	OR2D2	OR4D6	OR51E2	OR51B5	OR51I1	OR51Q1	OR8J3	OR5I1	OR1F1
REACTOME_SYNTHESIS_SECRETION_AND_INACTIVATION_OF_GLUCAGON_LIKE_PEPTIDE_1_GLP_1	http://www.gsea-msigdb.org/gsea/msigdb/human/geneset/REACTOME_SYNTHESIS_SECRETION_AND_INACTIVATION_OF_GLUCAGON_LIKE_PEPTIDE_1_GLP_1	PAX6	GNB1	GNB3	SPCS1	GCG	SPCS2	FFAR1	GNG13	SPCS3	GRP	SEC11A	GPR119	TCF7L2	CDX2	SEC11C	CTNNB1	LEP	PCSK1	FFAR4	DPP4	GNAT3
REACTOME_TRANSPORT_OF_SMALL_MOLECULES	http://www.gsea-msigdb.org/gsea/msigdb/human/geneset/REACTOME_TRANSPORT_OF_SMALL_MOLECULES	NIPAL3	CFTR	SLC7A2	SLC22A16	ABCB5	SLC4A1	SLC25A5	MCUB	PRKAR2B	ABCB4	AP2B1	SLC13A2	MYLIP	PSMB1	SLC6A13	HFE	CLCN6	SLC6A7	MBTPS2	PSMC4	CLCA1	CLCA4	ATP2C1	SLC38A5	SLC11A1	ATP1A2	SLC7A9	ABCC2	NR1H3	ATP6V0A1	SLC4A7	PEX3	SLC18A1	BEST2	SLC66A1	CTNS	PSMA4	AP2S1	ATP6V1H	CP	ANO2	NEDD4L	SLC4A8	ATP9A	CUL1	MCOLN3	SOAT1	ATP11B
REACTOME_ABC_FAMILY_PROTEINS_MEDIATED_TRANSPORT	http://www.gsea-msigdb.org/gsea/msigdb/human/geneset/REACTOME_ABC_FAMILY_PROTEINS_MEDIATED_TRANSPORT	CFTR	ABCB5	ABCB4	PSMB1	PSMC4	ABCC2	PEX3	PSMA4	ABCA7	PSME4	ERLEC1	ABCC9	SEL1L	DERL2	ABCB1	PSMC5	ABCC6	PSME1	PSMD5	PSMD8	DERL3	PSMC6	PSMA3	PSMC1	PSMB5	PSMA6	PSME2	PSMA7	PSMD10	ABCD1	PSMD7	ABCC1	PSMA2	ABCA2	ERLIN1	PSMD3	PSMD11	ABCC3	PSMD9	ABCC5	PSMD14	ABCB6	ABCD3	APOA1	ABCC11	ABCC10	ABCC4	PSMF1
REACTOME_NUCLEAR_RECEPTOR_TRANSCRIPTION_PATHWAY	http://www.gsea-msigdb.org/gsea/msigdb/human/geneset/REACTOME_NUCLEAR_RECEPTOR_TRANSCRIPTION_PATHWAY	NR1H4	NR1H3	RORA	RARB	PGR	ESR1	HNF4A	VDR	PPARD	NR2E1	NR3C1	NRBP1	NR5A2	NR4A3	ESRRB	NR2C1	NR4A1	MED1	THRA	NR1D1	NR1H2	RARA	NR0B2	PPARG	NR5A1	ESR2	NCOR1	RXRG	NR1I3	RORC	NR1I2	NR6A1	NRBF2	THRB	NR3C2	NR4A2	NR2F6	HNF4G	AR	NR0B1	RARG	ESRRA	NR1D2	NR2F1	NR2C2	NR2C2AP	RXRA	PPARA
REACTOME_BETA_CATENIN_INDEPENDENT_WNT_SIGNALING	http://www.gsea-msigdb.org/gsea/msigdb/human/geneset/REACTOME_BETA_CATENIN_INDEPENDENT_WNT_SIGNALING	DVL2	AP2B1	PSMB1	PSMC4	PSMA4	AP2S1	RHOA	PSME4	GNB5	CAMK2A	GNB1	TNRC6C	TCF7	WNT11	NLK	PSMC5	GNAO1	TNRC6A	PSME1	AGO1	PSMD5	ITPR3	PSMD8	TNRC6B	PSMC6	PSMA3	DAAM1	PSMC1	PSMB5	PSMA6	PSME2	PSMA7	PSMD10	PARD6A	PSMD7	FZD3	PSMA2	DVL1	PPP3CB	PSMD3	PFN1	PSMD11	SMURF2	PSMD9	WNT5B	GNB3	WNT5A	GNB4
REACTOME_VASOPRESSIN_LIKE_RECEPTORS	http://www.gsea-msigdb.org/gsea/msigdb/human/geneset/REACTOME_VASOPRESSIN_LIKE_RECEPTORS	AVP	OXT	AVPR2	AVPR1A	OXTR	AVPR1B
REACTOME_COSTIMULATION_BY_THE_CD28_FAMILY	http://www.gsea-msigdb.org/gsea/msigdb/human/geneset/REACTOME_COSTIMULATION_BY_THE_CD28_FAMILY	MAP3K14	CD4	FYN	PPP2R5A	PPP2R5B	CDC42	PAK3	PPP2R5C	GRAP2	TRIB3	CSK	PPP2CB	AKT2	PPP2R1A	PIK3R2	MAP3K8	PTPN6	PPP2R5D	PPP2CA	CD86	AKT3	PIK3R3	MAPKAP1	CD274	CD80	PIK3CA	RAC1	PPP2R1B	PDPK1	VAV1	AKT1	PIK3R1	PAK1	PPP2R5E	TNFRSF14	THEM4	ICOSLG	CD3G	CTLA4	ICOS	RICTOR	CD3D	MLST8	HLA-DPA1	YES1	GRB2	CD28	PTPN11
REACTOME_RECEPTOR_TYPE_TYROSINE_PROTEIN_PHOSPHATASES	http://www.gsea-msigdb.org/gsea/msigdb/human/geneset/REACTOME_RECEPTOR_TYPE_TYROSINE_PROTEIN_PHOSPHATASES	PTPRS	PPFIBP1	SLITRK3	LRRC4B	PPFIA1	PPFIA2	NTRK3	PTPRF	PPFIA4	PTPRD	SLITRK5	PPFIBP2	IL1RAPL1	PPFIA3	SLITRK1	SLITRK4	SLITRK6	SLITRK2	IL1RAPL2	IL1RAP
REACTOME_CD28_CO_STIMULATION	http://www.gsea-msigdb.org/gsea/msigdb/human/geneset/REACTOME_CD28_CO_STIMULATION	MAP3K14	FYN	CDC42	PAK3	GRAP2	TRIB3	AKT2	PIK3R2	MAP3K8	CD86	AKT3	PIK3R3	MAPKAP1	CD80	PIK3CA	RAC1	PDPK1	VAV1	AKT1	PIK3R1	PAK1	THEM4	RICTOR	MLST8	YES1	GRB2	CD28	PAK2	LCK	PRR5	SRC	MTOR	LYN
REACTOME_CD28_DEPENDENT_PI3K_AKT_SIGNALING	http://www.gsea-msigdb.org/gsea/msigdb/human/geneset/REACTOME_CD28_DEPENDENT_PI3K_AKT_SIGNALING	MAP3K14	FYN	TRIB3	AKT2	PIK3R2	MAP3K8	CD86	AKT3	PIK3R3	MAPKAP1	CD80	PIK3CA	PDPK1	AKT1	PIK3R1	THEM4	RICTOR	MLST8	CD28	LCK	PRR5	MTOR
REACTOME_CD28_DEPENDENT_VAV1_PATHWAY	http://www.gsea-msigdb.org/gsea/msigdb/human/geneset/REACTOME_CD28_DEPENDENT_VAV1_PATHWAY	FYN	CDC42	PAK3	CD86	CD80	RAC1	VAV1	PAK1	GRB2	CD28	PAK2	LCK
REACTOME_OREXIN_AND_NEUROPEPTIDES_FF_AND_QRFP_BIND_TO_THEIR_RESPECTIVE_RECEPTORS	http://www.gsea-msigdb.org/gsea/msigdb/human/geneset/REACTOME_OREXIN_AND_NEUROPEPTIDES_FF_AND_QRFP_BIND_TO_THEIR_RESPECTIVE_RECEPTORS	NPFFR2	HCRTR1	HCRTR2	NPFF	NPFFR1	HCRT	QRFPR	QRFP
REACTOME_CTLA4_INHIBITORY_SIGNALING	http://www.gsea-msigdb.org/gsea/msigdb/human/geneset/REACTOME_CTLA4_INHIBITORY_SIGNALING	FYN	PPP2R5A	PPP2R5B	PPP2R5C	PPP2CB	AKT2	PPP2R1A	PPP2R5D	PPP2CA	CD86	AKT3	CD80	PPP2R1B	AKT1	PPP2R5E	CTLA4	YES1	PTPN11	LCK	SRC	LYN
REACTOME_ALPHA_OXIDATION_OF_PHYTANATE	http://www.gsea-msigdb.org/gsea/msigdb/human/geneset/REACTOME_ALPHA_OXIDATION_OF_PHYTANATE	ALDH3A2	SLC25A17	PHYH	PECR	HACL1	SLC27A2
REACTOME_GLYOXYLATE_METABOLISM_AND_GLYCINE_DEGRADATION	http://www.gsea-msigdb.org/gsea/msigdb/human/geneset/REACTOME_GLYOXYLATE_METABOLISM_AND_GLYCINE_DEGRADATION	NDUFAB1	BCKDHB	DLD	HAO1	OGDH	PDHX	DAO	AGXT2	DLST	LIAS	GNMT	GOT2	PDHA1	GRHPR	DBT	GCSH	LIPT1	AMT	DLAT	ALDH4A1	PDHA2	PDHB	AGXT	LIPT2	PXMP2	GLDC	DHTKD1	DDO	HOGA1	BCKDHA	PRODH2
REACTOME_BETA_OXIDATION_OF_PRISTANOYL_COA	http://www.gsea-msigdb.org/gsea/msigdb/human/geneset/REACTOME_BETA_OXIDATION_OF_PRISTANOYL_COA	CROT	ACOX3	CRAT	ACOT8	SCP2	HSD17B4	ACOXL	ACOX2	AMACR
REACTOME_SUMOYLATION_OF_TRANSCRIPTION_COFACTORS	http://www.gsea-msigdb.org/gsea/msigdb/human/geneset/REACTOME_SUMOYLATION_OF_TRANSCRIPTION_COFACTORS	CREBBP	SCMH1	PIAS1	HIPK2	PIAS2	NCOA1	DDX17	EP300	UBE2I	PIAS4	DDX5	PPARGC1A	PHC1	SUMO1	PARK7	RNF2	TRIM28	PIAS3	PHC2	NCOA2	CBX8	CBX4	MBD1	UHRF2	CTBP1	SAFB	BMI1	ING2	SIN3A	ZNF131	PHC3	CBX2	NRIP1	NPM1	SUMO3	SUMO2	NCOR2	MRTFA	TOPORS	DAXX	RING1	ZNF350	PCGF2
REACTOME_PD_1_SIGNALING	http://www.gsea-msigdb.org/gsea/msigdb/human/geneset/REACTOME_PD_1_SIGNALING	CD4	CSK	PTPN6	CD274	CD3G	CD3D	HLA-DPA1	PTPN11	LCK	PDCD1	HLA-DRB3	HLA-DRB1	HLA-DQB2	HLA-DQA1	PDCD1LG2	HLA-DRB5	CD247	CD3E	HLA-DRA	HLA-DQA2	TRAV8-4	TRAV19	TRAV29DV5	HLA-DPB1	HLA-DQB1	HLA-DRB4	TRBV12-3	TRBV7-9
REACTOME_COOPERATION_OF_PREFOLDIN_AND_TRIC_CCT_IN_ACTIN_AND_TUBULIN_FOLDING	http://www.gsea-msigdb.org/gsea/msigdb/human/geneset/REACTOME_COOPERATION_OF_PREFOLDIN_AND_TRIC_CCT_IN_ACTIN_AND_TUBULIN_FOLDING	ACTB	TUBA3D	PFDN4	TUBB1	TUBB4A	PFDN1	CCT4	TCP1	PFDN5	TUBA1B	TUBA4A	CCT6B	CCT7	TUBB2A	TUBB2B	PFDN2	CCT6A	CCT5	TUBA3E	VBP1	CCT8	CCT3	CCT2	TUBA1A	TUBA1C	TUBB6	TUBAL3	TUBA8	TUBB4B	TUBA3C	PFDN6	TUBA4B	TUBB3
REACTOME_FORMATION_OF_TUBULIN_FOLDING_INTERMEDIATES_BY_CCT_TRIC	http://www.gsea-msigdb.org/gsea/msigdb/human/geneset/REACTOME_FORMATION_OF_TUBULIN_FOLDING_INTERMEDIATES_BY_CCT_TRIC	TUBA3D	TUBB1	TUBB4A	CCT4	TCP1	TUBA1B	TUBA4A	CCT6B	CCT7	TUBB2A	TUBB2B	CCT6A	CCT5	TUBA3E	CCT8	CCT3	CCT2	TUBA1A	TUBA1C	TUBB6	TUBAL3	TUBA8	TUBB4B	TUBA3C	TUBA4B	TUBB3
REACTOME_POST_CHAPERONIN_TUBULIN_FOLDING_PATHWAY	http://www.gsea-msigdb.org/gsea/msigdb/human/geneset/REACTOME_POST_CHAPERONIN_TUBULIN_FOLDING_PATHWAY	TUBA3D	TUBB1	TUBB4A	TBCB	TUBA1B	TBCC	TUBA4A	TUBB2A	TUBB2B	TBCD	TUBA3E	TUBA1A	TUBA1C	TBCA	TUBB6	TUBAL3	TUBA8	TUBB4B	TUBA3C	ARL2	TUBA4B	TUBB3	TBCE
REACTOME_BETA_OXIDATION_OF_VERY_LONG_CHAIN_FATTY_ACIDS	http://www.gsea-msigdb.org/gsea/msigdb/human/geneset/REACTOME_BETA_OXIDATION_OF_VERY_LONG_CHAIN_FATTY_ACIDS	ACAA1	ACOT8	ABCD1	MLYCD	EHHADH	HSD17B4	ACOX1	ACOT4	ECI2	ACOT6	DECR2
REACTOME_FOLDING_OF_ACTIN_BY_CCT_TRIC	http://www.gsea-msigdb.org/gsea/msigdb/human/geneset/REACTOME_FOLDING_OF_ACTIN_BY_CCT_TRIC	ACTB	CCT4	TCP1	CCT6B	CCT7	CCT6A	CCT5	CCT8	CCT3	CCT2
REACTOME_ASSOCIATION_OF_TRIC_CCT_WITH_TARGET_PROTEINS_DURING_BIOSYNTHESIS	http://www.gsea-msigdb.org/gsea/msigdb/human/geneset/REACTOME_ASSOCIATION_OF_TRIC_CCT_WITH_TARGET_PROTEINS_DURING_BIOSYNTHESIS	FBXL3	XRN2	NOP56	USP11	LONP2	CCNE1	GAPDHS	FBXW4	FBXW7	CCT4	FBXO6	FBXL5	FBXW2	TCP1	FKBP9	ARFGEF2	FBXW9	CCT6B	CCT7	DCAF7	KIF13A	KIFC3	WRAP53	TP53	CCT6A	CCT5	FBXO4	CCT8	FBXW5	CCT3	CCT2	STAT3	HDAC3	FBXW10	CCNE2	SPHK1	GBA	AP3M1	SKIV2L
REACTOME_STRIATED_MUSCLE_CONTRACTION	http://www.gsea-msigdb.org/gsea/msigdb/human/geneset/REACTOME_STRIATED_MUSCLE_CONTRACTION	VIM	ACTN2	MYBPC2	TNNC2	TNNT1	MYH3	MYL2	TNNC1	TNNT2	TMOD2	TNNI3	TNNT3	TNNI2	MYH8	MYBPC3	TMOD1	TMOD3	TPM1	TPM3	ACTA1	TTN	TNNI1	ACTC1	MYL3	TMOD4	TPM4	MYL1	TCAP	DES	NEB	MYBPC1	MYH6	MYL4	TPM2	DMD	ACTN3
REACTOME_MUSCARINIC_ACETYLCHOLINE_RECEPTORS	http://www.gsea-msigdb.org/gsea/msigdb/human/geneset/REACTOME_MUSCARINIC_ACETYLCHOLINE_RECEPTORS	CHRM3	CHRM1	CHRM4	CHRM2	CHRM5
REACTOME_DOPAMINE_RECEPTORS	http://www.gsea-msigdb.org/gsea/msigdb/human/geneset/REACTOME_DOPAMINE_RECEPTORS	DRD4	DRD2	DRD3	DRD5	DRD1
REACTOME_SEROTONIN_RECEPTORS	http://www.gsea-msigdb.org/gsea/msigdb/human/geneset/REACTOME_SEROTONIN_RECEPTORS	HTR2A	HTR1B	HTR2B	HTR2C	HTR7	HTR5A	HTR6	HTR4	HTR1E	HTR1A	HTR1F	HTR1D
REACTOME_ADRENOCEPTORS	http://www.gsea-msigdb.org/gsea/msigdb/human/geneset/REACTOME_ADRENOCEPTORS	ADRB1	ADRA1A	ADRA2A	ADRB2	ADRA1B	ADRA1D	ADRA2C	ADRB3	ADRA2B
REACTOME_DISEASES_ASSOCIATED_WITH_O_GLYCOSYLATION_OF_PROTEINS	http://www.gsea-msigdb.org/gsea/msigdb/human/geneset/REACTOME_DISEASES_ASSOCIATED_WITH_O_GLYCOSYLATION_OF_PROTEINS	THSD7A	POMT2	ADAMTS6	NOTCH3	SEMA5B	POMGNT1	ADAMTS2	LFNG	C1GALT1	SEMA5A	GALNT3	MUC5B	GALNT12	CFP	POMT1	LARGE1	NOTCH2	ADAMTS8	THSD1	ADAMTS7	THBS1	ADAMTS14	ADAMTS17	ADAMTS18	ADAMTS10	ADAMTSL4	THSD7B	MUC4	ADAMTS16	ADAMTS19	NOTCH1	ADAMTS12	ADAMTS1	ADAMTS5	ADAMTS3	ADAMTSL3	ADAMTS4	SPON2	ADAMTS13	ADAMTS9	SBSPON	ADAMTS15	MUC15	MUC17	MUC3A	C1GALT1C1	MUC7	MUCL1
REACTOME_PEROXISOMAL_LIPID_METABOLISM	http://www.gsea-msigdb.org/gsea/msigdb/human/geneset/REACTOME_PEROXISOMAL_LIPID_METABOLISM	CROT	ACAA1	ALDH3A2	ACOX3	CRAT	SLC25A17	ACOT8	ABCD1	MLYCD	PHYH	ACBD5	EHHADH	PECR	SCP2	HAO2	HACL1	HSD17B4	SLC27A2	NUDT7	ACOXL	ACOX1	ACOX2	ACOT4	ACBD4	ECI2	ACOT6	NUDT19	AMACR	DECR2
REACTOME_SIGNAL_REGULATORY_PROTEIN_FAMILY_INTERACTIONS	http://www.gsea-msigdb.org/gsea/msigdb/human/geneset/REACTOME_SIGNAL_REGULATORY_PROTEIN_FAMILY_INTERACTIONS	SKAP2	TYROBP	FYB1	SIRPG	SIRPB1	PTPN6	PTK2B	SFTPA1	SFTPD	PTK2	GRB2	PTPN11	SFTPA2	CD47	SRC	SIRPA
REACTOME_PROTEIN_FOLDING	http://www.gsea-msigdb.org/gsea/msigdb/human/geneset/REACTOME_PROTEIN_FOLDING	FBXL3	GNA15	GNB5	CSNK2A2	ACTB	TUBA3D	RGS11	GNB1	GNA11	XRN2	PFDN4	TUBB1	CSNK2A1	NOP56	USP11	LONP2	TUBB4A	CCNE1	TBCB	GAPDHS	FBXW4	RGS9	FBXW7	GNB3	PFDN1	GNB4	CCT4	FBXO6	FBXL5	FBXW2	TCP1	FKBP9	PFDN5	TUBA1B	ARFGEF2	TBCC	GNG13	TUBA4A	GNG11	GNGT1	FBXW9	CCT6B	CCT7	DCAF7	PDCL	KIF13A	TUBB2A	TUBB2B
REACTOME_EICOSANOID_LIGAND_BINDING_RECEPTORS	http://www.gsea-msigdb.org/gsea/msigdb/human/geneset/REACTOME_EICOSANOID_LIGAND_BINDING_RECEPTORS	TBXA2R	PTGER3	PTGFR	PTGER2	GPR17	CYSLTR2	PTGIR	PTGER1	OXER1	PTGDR	PTGER4	CYSLTR1	PTGDR2	LTB4R	LTB4R2
REACTOME_LEUKOTRIENE_RECEPTORS	http://www.gsea-msigdb.org/gsea/msigdb/human/geneset/REACTOME_LEUKOTRIENE_RECEPTORS	GPR17	CYSLTR2	CYSLTR1	LTB4R	LTB4R2
REACTOME_PROSTANOID_LIGAND_RECEPTORS	http://www.gsea-msigdb.org/gsea/msigdb/human/geneset/REACTOME_PROSTANOID_LIGAND_RECEPTORS	TBXA2R	PTGER3	PTGFR	PTGER2	PTGIR	PTGER1	PTGDR	PTGER4	PTGDR2
REACTOME_NITRIC_OXIDE_STIMULATES_GUANYLATE_CYCLASE	http://www.gsea-msigdb.org/gsea/msigdb/human/geneset/REACTOME_NITRIC_OXIDE_STIMULATES_GUANYLATE_CYCLASE	NOS2	GUCY1B1	IRAG1	NOS1	PDE10A	PDE1A	PDE1B	PDE11A	KCNMB4	PRKG2	PDE5A	KCNMB1	ITPR1	GUCY1A2	KCNMA1	PDE9A	GUCY1A1	NOS3	KCNMB3	PRKG1	PDE2A	KCNMB2
REACTOME_ADP_SIGNALLING_THROUGH_P2Y_PURINOCEPTOR_12	http://www.gsea-msigdb.org/gsea/msigdb/human/geneset/REACTOME_ADP_SIGNALLING_THROUGH_P2Y_PURINOCEPTOR_12	GNAI3	GNB5	GNB1	GNB3	GNAI2	GNB4	GNG13	GNG11	GNGT1	GNAI1	GNG3	GNGT2	GNG8	GNG4	P2RY12	GNB2	GNG12	GNG5	GNG7	GNG2	GNAT3	GNG10
REACTOME_G_BETA_GAMMA_SIGNALLING_THROUGH_PI3KGAMMA	http://www.gsea-msigdb.org/gsea/msigdb/human/geneset/REACTOME_G_BETA_GAMMA_SIGNALLING_THROUGH_PI3KGAMMA	RHOA	GNB5	GNB1	AKT2	PIK3CG	GNB3	GNB4	AKT3	GNG13	GNG11	GNGT1	PDPK1	PIK3R5	AKT1	GNG3	GNGT2	GNG8	GNG4	GNB2	GNG12	GNG5	GNG7	GNG2	GNG10	PIK3R6
REACTOME_RAP1_SIGNALLING	http://www.gsea-msigdb.org/gsea/msigdb/human/geneset/REACTOME_RAP1_SIGNALLING	RASGRP2	PRKACA	RAP1GAP	RAPGEF3	RAPGEF4	RAP1A	RAP1B	RAF1	RAP1GAP2	PRKACB	YWHAZ	PRKACG	YWHAB	RASGRP1	PRKG1	SIPA1
REACTOME_SIGNAL_AMPLIFICATION	http://www.gsea-msigdb.org/gsea/msigdb/human/geneset/REACTOME_SIGNAL_AMPLIFICATION	TBXA2R	GNA15	GNAI3	GNB5	GNB1	GNA11	GNB3	MAPK14	GNAI2	GNB4	PLA2G4A	GNA13	GNG13	AAMP	GNG11	GNGT1	GNAI1	GNA14	GNAQ	GNG3	GNGT2	GNG8	GNG4	P2RY12	P2RY1	GNB2	GNG12	GNG5	GNG7	GNG2	SRC	GNAT3	GNG10
REACTOME_PROSTACYCLIN_SIGNALLING_THROUGH_PROSTACYCLIN_RECEPTOR	http://www.gsea-msigdb.org/gsea/msigdb/human/geneset/REACTOME_PROSTACYCLIN_SIGNALLING_THROUGH_PROSTACYCLIN_RECEPTOR	GNB5	GNB1	GNAS	GNB3	GNB4	GNG13	GNG11	GNGT1	PTGIR	GNG3	GNGT2	GNG8	GNG4	GNB2	GNG12	GNG5	GNG7	GNG2	GNG10
REACTOME_EPHB_MEDIATED_FORWARD_SIGNALING	http://www.gsea-msigdb.org/gsea/msigdb/human/geneset/REACTOME_EPHB_MEDIATED_FORWARD_SIGNALING	FYN	RHOA	ROCK1	CDC42	ACTB	EFNB1	EPHB6	WASL	LIMK1	EFNB3	ARPC3	ACTR3	EFNB2	ARPC1B	EPHB2	ROCK2	RAC1	ACTR2	RASA1	PAK1	EPHB1	TIAM1	KALRN	ARPC5	ARPC2	PTK2	SDC2	CFL1	HRAS	YES1	GRIN1	LIMK2	EPHB3	ACTG1	EPHB4	SRC	ITSN1	ARHGEF28	ARPC4	ARPC1A	LYN	GRIN2B
REACTOME_EPHA_MEDIATED_GROWTH_CONE_COLLAPSE	http://www.gsea-msigdb.org/gsea/msigdb/human/geneset/REACTOME_EPHA_MEDIATED_GROWTH_CONE_COLLAPSE	FYN	EPHA3	NGEF	RHOA	ROCK1	EPHA8	EPHA6	MYL6	EFNA2	MYH9	MYL9	MYH14	EPHA4	MYL12B	MYH10	MYH11	ROCK2	EPHA7	EPHA2	EFNA3	EPHA5	EPHA1	EFNA1	YES1	EPHA10	EFNA5	SRC	EFNA4	LYN
REACTOME_EPHRIN_SIGNALING	http://www.gsea-msigdb.org/gsea/msigdb/human/geneset/REACTOME_EPHRIN_SIGNALING	FYN	NCK2	PAK3	EFNB1	MYL12A	ARHGEF7	EPHB6	GIT1	EFNB3	EFNB2	EPHB2	RAC1	SDCBP	PAK1	EPHB1	PAK2	EPHB3	EPHB4	SRC
REACTOME_EPH_EPHRIN_MEDIATED_REPULSION_OF_CELLS	http://www.gsea-msigdb.org/gsea/msigdb/human/geneset/REACTOME_EPH_EPHRIN_MEDIATED_REPULSION_OF_CELLS	AP2B1	FYN	AP2S1	EPHA3	CLTCL1	EPHA8	ACTB	EPHA6	PSEN1	MMP2	EFNB1	EFNA2	MMP9	EPHB6	DNM1	EFNB3	EPHA4	APH1A	CLTA	EFNB2	EPHB2	VAV3	EPHA7	RAC1	ADAM10	APH1B	CLTC	EPHA2	EFNA3	PSEN2	EPHA5	EPHA1	EPHB1	TIAM1	VAV2	AP2M1	NCSTN	EFNA1	CLTB	YES1	EPHB3	AP2A2	EPHA10	ACTG1	EFNA5	EPHB4	AP2A1	SRC
REACTOME_MUSCLE_CONTRACTION	http://www.gsea-msigdb.org/gsea/msigdb/human/geneset/REACTOME_MUSCLE_CONTRACTION	CACNA1G	SCN4A	CACNA2D2	WWTR1	ATP1A2	VIM	VCL	KCNQ1	KCNH2	CAMK2B	ATP2B4	GUCY1B1	HIPK2	MYLK	CACNB1	ATP2B3	ABCC9	ATP1B3	CAMK2A	ATP2B1	PRKACA	ATP2A3	SRI	CACNG4	ACTN2	KCNK2	ITGB5	MYBPC2	PXN	TBX5	NOS1	FXYD3	MYL6	SORBS1	KCNK16	ITPR3	KCNK6	CACNA1I	KCNK10	SLC8A3	MYL9	TNNC2	MYL12A	KCND1	FGF14	DMPK	TNNT1	ATP1A3
REACTOME_G_PROTEIN_BETA_GAMMA_SIGNALLING	http://www.gsea-msigdb.org/gsea/msigdb/human/geneset/REACTOME_G_PROTEIN_BETA_GAMMA_SIGNALLING	BTK	RHOA	GNB5	CDC42	GNB1	AKT2	PIK3CG	GNB3	GNB4	AKT3	GNG13	GNG11	GNGT1	ARHGEF6	PLCB2	PDPK1	PIK3R5	AKT1	PAK1	PLCB3	GNG3	GNGT2	GNG8	GNG4	GNB2	GNG12	GNG5	GNG7	PLCB1	GNG2	GNG10	PIK3R6
REACTOME_TRAFFICKING_OF_AMPA_RECEPTORS	http://www.gsea-msigdb.org/gsea/msigdb/human/geneset/REACTOME_TRAFFICKING_OF_AMPA_RECEPTORS	CACNG3	AP2B1	AP2S1	CAMK2B	CAMK2A	NSF	CACNG4	DLG1	EPB41L1	PICK1	GRIA2	GRIA3	PRKCG	DLG4	MDM2	CACNG8	GRIP2	CAMK2D	CAMK2G	GRIA4	PRKCA	GRIA1	GRIP1	TSPAN7	AP2M1	PRKCB	CACNG2	AKAP5	AP2A2	MYO6	AP2A1
REACTOME_SEMA3A_PAK_DEPENDENT_AXON_REPULSION	http://www.gsea-msigdb.org/gsea/msigdb/human/geneset/REACTOME_SEMA3A_PAK_DEPENDENT_AXON_REPULSION	FYN	SEMA3A	PLXNA2	PAK3	HSP90AA1	HSP90AB1	NRP1	LIMK1	PLXNA1	PLXNA3	RAC1	PAK1	CFL1	PAK2	FES	PLXNA4
REACTOME_SEMA3A_PLEXIN_REPULSION_SIGNALING_BY_INHIBITING_INTEGRIN_ADHESION	http://www.gsea-msigdb.org/gsea/msigdb/human/geneset/REACTOME_SEMA3A_PLEXIN_REPULSION_SIGNALING_BY_INHIBITING_INTEGRIN_ADHESION	FARP2	FYN	SEMA3A	PLXNA2	NRP1	PLXNA1	RRAS	PLXNA3	RAC1	TLN1	RND1	FES	PIP5K1C	PLXNA4
REACTOME_CRMPS_IN_SEMA3A_SIGNALING	http://www.gsea-msigdb.org/gsea/msigdb/human/geneset/REACTOME_CRMPS_IN_SEMA3A_SIGNALING	FYN	CRMP1	SEMA3A	PLXNA2	GSK3B	DPYSL2	NRP1	DPYSL3	PLXNA1	PLXNA3	DPYSL4	DPYSL5	CDK5	CDK5R1	FES	PLXNA4
REACTOME_ACETYLCHOLINE_REGULATES_INSULIN_SECRETION	http://www.gsea-msigdb.org/gsea/msigdb/human/geneset/REACTOME_ACETYLCHOLINE_REGULATES_INSULIN_SECRETION	GNA15	GNA11	CHRM3	PLCB2	PLCB3	PRKCA	GNA14	GNAQ	PLCB1	MARCKS
REACTOME_ADRENALINE_NORADRENALINE_INHIBITS_INSULIN_SECRETION	http://www.gsea-msigdb.org/gsea/msigdb/human/geneset/REACTOME_ADRENALINE_NORADRENALINE_INHIBITS_INSULIN_SECRETION	CACNA2D2	GNB5	GNB1	GNB3	GNAI2	GNB4	GNG13	GNG11	GNGT1	GNAI1	ADRA2A	CACNA1C	CACNA1D	GNG3	CACNB2	GNGT2	GNG8	CACNB3	GNG4	GNB2	GNG12	ADCY5	GNG5	ADCY6	GNG7	ADRA2C	GNG2	GNG10
REACTOME_REGULATION_OF_LIPID_METABOLISM_BY_PPARALPHA	http://www.gsea-msigdb.org/gsea/msigdb/human/geneset/REACTOME_REGULATION_OF_LIPID_METABOLISM_BY_PPARALPHA	NFYA	CREBBP	ABCB4	MED24	NR1H4	ALAS1	NR1H3	MED17	THRAP3	MED29	ME1	NFYC	RORA	SREBF1	FDFT1	SMARCD3	NCOA1	MED15	EP300	TRIB3	TBL1X	MED25	MED26	SULT2A1	NRF1	AHR	MED13	MED31	PPARGC1A	CPT1A	APOA5	CCNC	MED23	FAM120B	HMGCS1	HMGCR	FHL2	ACADM	APOA1	MED28	NFYB	MED13L	G0S2	NCOA3	MED20	MED1	NR1D1	SIN3B
REACTOME_CIRCADIAN_CLOCK	http://www.gsea-msigdb.org/gsea/msigdb/human/geneset/REACTOME_CIRCADIAN_CLOCK	CREBBP	FBXL3	CRY1	ARNTL2	CUL1	F7	RORA	SREBF1	MEF2C	SMARCD3	NCOA1	CREM	SIRT1	EP300	HIF1A	AVP	TBL1X	DBP	CRTC1	NAMPT	SERPINE1	RAI1	USP46	PPARGC1A	CPT1A	SKP1	NR3C1	ATF2	MEF2D	CREB1	ELOVL3	CRY2	BHLHE41	MED1	NR1D1	HELZ2	PER2	ARNTL	BHLHE40	CLOCK	TGS1	NCOA2	CRTC3	NCOR1	CSNK1D	SIK1	CARM1	RPS27A
REACTOME_FREE_FATTY_ACIDS_REGULATE_INSULIN_SECRETION	http://www.gsea-msigdb.org/gsea/msigdb/human/geneset/REACTOME_FREE_FATTY_ACIDS_REGULATE_INSULIN_SECRETION	GNA15	ACSL4	GNA11	ACSL3	FFAR1	CD36	PLCB2	PLCB3	GNA14	GNAQ	PLCB1
REACTOME_INCRETIN_SYNTHESIS_SECRETION_AND_INACTIVATION	http://www.gsea-msigdb.org/gsea/msigdb/human/geneset/REACTOME_INCRETIN_SYNTHESIS_SECRETION_AND_INACTIVATION	PAX6	ISL1	GNB1	GNB3	SPCS1	GCG	SPCS2	FFAR1	GNG13	SPCS3	GRP	GATA4	SEC11A	GPR119	TCF7L2	GIP	CDX2	SEC11C	CTNNB1	LEP	PCSK1	FFAR4	DPP4	GNAT3
REACTOME_SYNTHESIS_SECRETION_AND_INACTIVATION_OF_GLUCOSE_DEPENDENT_INSULINOTROPIC_POLYPEPTIDE_GIP	http://www.gsea-msigdb.org/gsea/msigdb/human/geneset/REACTOME_SYNTHESIS_SECRETION_AND_INACTIVATION_OF_GLUCOSE_DEPENDENT_INSULINOTROPIC_POLYPEPTIDE_GIP	PAX6	ISL1	SPCS1	SPCS2	FFAR1	SPCS3	GATA4	SEC11A	GPR119	GIP	SEC11C	PCSK1	DPP4
REACTOME_SEMA4D_IN_SEMAPHORIN_SIGNALING	http://www.gsea-msigdb.org/gsea/msigdb/human/geneset/REACTOME_SEMA4D_IN_SEMAPHORIN_SIGNALING	RHOA	ROCK1	MYL6	MYH9	MYL9	MYH14	MET	LIMK1	MYL12B	RRAS	ARHGEF11	MYH10	MYH11	ROCK2	RAC1	ERBB2	RHOB	RHOC	ARHGAP35	PLXNB1	RND1	LIMK2	SEMA4D	ARHGEF12
REACTOME_SIALIC_ACID_METABOLISM	http://www.gsea-msigdb.org/gsea/msigdb/human/geneset/REACTOME_SIALIC_ACID_METABOLISM	ST3GAL1	ST3GAL6	CTSA	ST6GALNAC1	ST6GALNAC2	ST6GAL1	NANS	ST8SIA5	ST3GAL4	CMAS	ST8SIA1	ST8SIA4	NEU2	ST3GAL5	ST6GALNAC5	SLC17A5	ST3GAL3	NPL	ST6GALNAC4	ST8SIA2	ST6GAL2	ST8SIA6	ST3GAL2	GNE	ST6GALNAC6	NEU3	SLC35A1	NANP	GLB1	ST8SIA3	ST6GALNAC3	NEU1	NEU4
REACTOME_SUMOYLATION_OF_SUMOYLATION_PROTEINS	http://www.gsea-msigdb.org/gsea/msigdb/human/geneset/REACTOME_SUMOYLATION_OF_SUMOYLATION_PROTEINS	NUP160	TPR	NDC1	NUP133	NUP37	SEH1L	NUP50	AAAS	NUP188	RAE1	NUP93	UBE2I	PIAS4	NUP88	NUP98	NUP107	NUP155	SUMO1	NUP43	NUP153	NUP85	NUP214	NUP210	NUP42	NUP54	NUP58	RANBP2	NUP205	SEC13	NUP35	SUMO2	POM121	TOPORS	NUP62	POM121C
REACTOME_CA2_PATHWAY	http://www.gsea-msigdb.org/gsea/msigdb/human/geneset/REACTOME_CA2_PATHWAY	GNB5	CAMK2A	GNB1	TNRC6C	TCF7	WNT11	NLK	GNAO1	TNRC6A	AGO1	ITPR3	TNRC6B	FZD3	PPP3CB	GNB3	WNT5A	GNB4	ITPR2	AGO2	AGO3	GNG13	GNG11	GNGT1	NFATC1	PDE6A	PDE6B	KRAS	GNAT2	AGO4	MAP3K7	MYC	PLCB2	PRKG2	LEF1	PPP3CA	TCF7L2	PLCB3	ITPR1	TCF7L1	PRKCA	MOV10	GNG3	FZD5	FZD6	GNGT2	GNG8	CTNNB1	GNG4
REACTOME_PCP_CE_PATHWAY	http://www.gsea-msigdb.org/gsea/msigdb/human/geneset/REACTOME_PCP_CE_PATHWAY	DVL2	AP2B1	PSMB1	PSMC4	PSMA4	AP2S1	RHOA	PSME4	WNT11	PSMC5	PSME1	PSMD5	PSMD8	PSMC6	PSMA3	DAAM1	PSMC1	PSMB5	PSMA6	PSME2	PSMA7	PSMD10	PARD6A	PSMD7	FZD3	PSMA2	DVL1	PSMD3	PFN1	PSMD11	SMURF2	PSMD9	WNT5B	WNT5A	PSMD14	CLTA	WNT1	PSMF1	PSMB2	PRKCG	SEM1	RAC2	PSMA1	PSME3	RAC1	PSMB7	PRICKLE1	CLTC
REACTOME_SUMOYLATION_OF_INTRACELLULAR_RECEPTORS	http://www.gsea-msigdb.org/gsea/msigdb/human/geneset/REACTOME_SUMOYLATION_OF_INTRACELLULAR_RECEPTORS	NR1H4	NR1H3	PIAS1	HDAC4	RORA	PIAS2	PGR	ESR1	UBE2I	PIAS4	VDR	NR3C1	SUMO1	NR5A2	NR2C1	THRA	NR1H2	RARA	PIAS3	PPARG	NR5A1	NR1I2	THRB	NR3C2	NR4A2	AR	SUMO3	RXRA	PPARA	SUMO2
REACTOME_G_ALPHA_Q_SIGNALLING_EVENTS	http://www.gsea-msigdb.org/gsea/msigdb/human/geneset/REACTOME_G_ALPHA_Q_SIGNALLING_EVENTS	TAC1	TBXA2R	BTK	PRKCH	CASR	TRIO	UTS2	NPFFR2	DGKG	GNA15	LPAR2	DGKA	PRKCQ	RASGRP2	TRPC7	GNB5	RPS6KA2	MGLL	TACR2	DGKD	GNB1	EDN1	P2RY10	GNA11	RGS1	RGS17	MLN	ITPR3	MAPK1	BDKRB1	ABHD12	NTSR1	AVP	PROKR2	PLCB4	OXT	GPR143	BRS3	HTR2A	MLNR	DGKH	MAPK3	PIK3R2	GNRHR	NMU	CCKBR	GNB3	HBEGF
REACTOME_G_ALPHA_12_13_SIGNALLING_EVENTS	http://www.gsea-msigdb.org/gsea/msigdb/human/geneset/REACTOME_G_ALPHA_12_13_SIGNALLING_EVENTS	TBXA2R	BTK	TRIO	ARHGEF5	NGEF	RHOA	ROCK1	GNB5	ARHGEF10L	ARHGEF1	GNB1	PLEKHG2	SOS2	MCF2	FGD1	ARHGEF7	ARHGEF10	ARHGEF18	ARHGEF17	GNB3	RASGRF2	ECT2	GNB4	ARHGEF26	SOS1	ARHGEF2	GNA13	ADRA1A	PREX1	MCF2L	FGD3	GNG13	GNG11	GNGT1	ARHGEF6	ARHGEF16	ARHGEF9	ARHGEF11	VAV3	ROCK2	ARHGEF4	ARHGEF39	FGD4	VAV1	ARHGEF19	RHOB	FGD2	TIAM2
REACTOME_SEMA4D_MEDIATED_INHIBITION_OF_CELL_ATTACHMENT_AND_MIGRATION	http://www.gsea-msigdb.org/gsea/msigdb/human/geneset/REACTOME_SEMA4D_MEDIATED_INHIBITION_OF_CELL_ATTACHMENT_AND_MIGRATION	RHOA	MET	RRAS	RAC1	ARHGAP35	PLXNB1	RND1	SEMA4D
REACTOME_SEMA4D_INDUCED_CELL_MIGRATION_AND_GROWTH_CONE_COLLAPSE	http://www.gsea-msigdb.org/gsea/msigdb/human/geneset/REACTOME_SEMA4D_INDUCED_CELL_MIGRATION_AND_GROWTH_CONE_COLLAPSE	RHOA	ROCK1	MYL6	MYH9	MYL9	MYH14	LIMK1	MYL12B	ARHGEF11	MYH10	MYH11	ROCK2	ERBB2	RHOB	RHOC	PLXNB1	RND1	LIMK2	SEMA4D	ARHGEF12
REACTOME_OTHER_SEMAPHORIN_INTERACTIONS	http://www.gsea-msigdb.org/gsea/msigdb/human/geneset/REACTOME_OTHER_SEMAPHORIN_INTERACTIONS	PLXND1	TYROBP	PLXNA2	PTPRC	SEMA6A	TREM2	SEMA5A	PLXNA1	PLXNC1	CD72	SEMA6D	SEMA7A	ITGB1	SEMA3E	SEMA4D	SEMA4A	PLXNB3	ITGA1	PLXNA4
REACTOME_TRAFFICKING_OF_GLUR2_CONTAINING_AMPA_RECEPTORS	http://www.gsea-msigdb.org/gsea/msigdb/human/geneset/REACTOME_TRAFFICKING_OF_GLUR2_CONTAINING_AMPA_RECEPTORS	AP2B1	AP2S1	NSF	PICK1	GRIA2	GRIA3	PRKCG	GRIP2	GRIA4	PRKCA	GRIA1	GRIP1	TSPAN7	AP2M1	PRKCB	AP2A2	AP2A1
REACTOME_P2Y_RECEPTORS	http://www.gsea-msigdb.org/gsea/msigdb/human/geneset/REACTOME_P2Y_RECEPTORS	P2RY10	LPAR6	GPR17	LPAR4	P2RY12	P2RY1	P2RY6	P2RY14	P2RY2	P2RY13	P2RY4	P2RY11
REACTOME_NUCLEOTIDE_LIKE_PURINERGIC_RECEPTORS	http://www.gsea-msigdb.org/gsea/msigdb/human/geneset/REACTOME_NUCLEOTIDE_LIKE_PURINERGIC_RECEPTORS	P2RY10	ADORA2A	LPAR6	GPR17	LPAR4	ADORA1	P2RY12	P2RY1	ADORA2B	P2RY6	P2RY14	P2RY2	P2RY13	P2RY4	P2RY11	ADORA3
REACTOME_PLATELET_HOMEOSTASIS	http://www.gsea-msigdb.org/gsea/msigdb/human/geneset/REACTOME_PLATELET_HOMEOSTASIS	FGR	NOS2	ATP2B4	GUCY1B1	PPP2R5A	ATP2B3	PPP2R5B	TRPC7	GNB5	ATP2B1	IRAG1	ATP2A3	SRI	PPP2R5C	GNB1	P2RX5	APOB	GNAS	P2RX7	NOS1	ITPR3	P2RX6	SLC8A3	PPP2CB	PPP2R1A	P2RX1	P2RX3	GNB3	PTPN6	MAPK14	PDE10A	PPP2R5D	PPP2CA	GNB4	PDE1A	PLA2G4A	SLC8A2	ITPR2	PDE1B	GNG13	GNG11	GNGT1	PDE11A	P2RX4	KCNMB4	TRPC6	PPP2R1B	PRKG2
REACTOME_REDUCTION_OF_CYTOSOLIC_CA_LEVELS	http://www.gsea-msigdb.org/gsea/msigdb/human/geneset/REACTOME_REDUCTION_OF_CYTOSOLIC_CA_LEVELS	ATP2B4	ATP2B3	ATP2B1	ATP2A3	SRI	SLC8A3	SLC8A2	ATP2B2	ATP2A2	SLC8A1	ATP2A1	CALM1
REACTOME_PLATELET_CALCIUM_HOMEOSTASIS	http://www.gsea-msigdb.org/gsea/msigdb/human/geneset/REACTOME_PLATELET_CALCIUM_HOMEOSTASIS	ATP2B4	ATP2B3	TRPC7	ATP2B1	ATP2A3	SRI	P2RX5	P2RX7	ITPR3	P2RX6	SLC8A3	P2RX1	P2RX3	SLC8A2	ITPR2	P2RX4	TRPC6	TRPC3	ITPR1	ATP2B2	ORAI2	STIM1	ATP2A2	SLC8A1	P2RX2	ATP2A1	CALM1	ORAI1
REACTOME_CGMP_EFFECTS	http://www.gsea-msigdb.org/gsea/msigdb/human/geneset/REACTOME_CGMP_EFFECTS	IRAG1	PDE10A	PDE1A	PDE1B	PDE11A	KCNMB4	PRKG2	PDE5A	KCNMB1	ITPR1	KCNMA1	PDE9A	KCNMB3	PRKG1	PDE2A	KCNMB2
REACTOME_G_ALPHA_S_SIGNALLING_EVENTS	http://www.gsea-msigdb.org/gsea/msigdb/human/geneset/REACTOME_G_ALPHA_S_SIGNALLING_EVENTS	CALCR	PRKAR2B	GIPR	ADRB1	CALCRL	GNAI3	GLP2R	PDE4A	GNB5	SCT	PRKACA	PDE8A	ADCY2	GNB1	ADCYAP1R1	SCTR	GNAS	PTHLH	GRK3	AVP	LHB	PDE4C	VIPR2	CRHR2	GHRHR	RLN2	PRKAR1A	CALCA	GNB3	GLP1R	PDE10A	PDE8B	PDE4D	HRH2	PRKAR2A	GNAI2	GNB4	VIPR1	POMC	PDE1A	GCG	FN1	GHRH	CRHR1	ADCY7	IAPP	RAMP3	PDE1B
REACTOME_ADP_SIGNALLING_THROUGH_P2Y_PURINOCEPTOR_1	http://www.gsea-msigdb.org/gsea/msigdb/human/geneset/REACTOME_ADP_SIGNALLING_THROUGH_P2Y_PURINOCEPTOR_1	GNA15	GNB5	GNB1	GNA11	GNB3	MAPK14	GNB4	PLA2G4A	GNG13	GNG11	GNGT1	GNA14	GNAQ	GNG3	GNGT2	GNG8	GNG4	P2RY1	GNB2	GNG12	GNG5	GNG7	GNG2	SRC	GNG10
REACTOME_G_ALPHA_I_SIGNALLING_EVENTS	http://www.gsea-msigdb.org/gsea/msigdb/human/geneset/REACTOME_G_ALPHA_I_SIGNALLING_EVENTS	CAMKK1	PRKAR2B	CX3CL1	HEBP1	CASR	PTGER3	OPN3	CAMK2B	GNA15	LPAR2	GNAI3	PDE4A	GAL	DRD4	GNB5	CAMK2A	PRKACA	RGS11	ADCY2	GNB1	CXCL2	OPRK1	GNAS	GNA11	RGS1	RGS17	ITPR3	MAPK1	BDKRB1	PDYN	PLCB4	OPN1LW	PPP2CB	PPP2R1A	PDE4C	C5	CXCL12	PPP3CB	RGS9	CCL1	PPY	PRKAR1A	NMU	CAMKK2	GNB3	OPRM1	CCR6	PPP2R5D
REACTOME_G_ALPHA_Z_SIGNALLING_EVENTS	http://www.gsea-msigdb.org/gsea/msigdb/human/geneset/REACTOME_G_ALPHA_Z_SIGNALLING_EVENTS	PRKCH	GNAI3	PRKCQ	GNB5	ADCY2	GNB1	GNAS	RGS17	GNB3	GNAI2	GNB4	RGS4	ADCY7	RGSL1	PRKCG	GNG13	GNG11	GNGT1	GNAI1	GNAZ	ADCY4	ADCY3	RGS16	RGS20	ADRA2A	PRKCA	ADCY8	ADCY9	GNG3	PRKCD	ADCY1	PRKCB	GNGT2	GNG8	GNG4	PRKCE	RGS19	GNB2	GNG12	ADCY5	GNG5	ADCY6	GNG7	ADRA2C	GNG2	GNAT3	GNG10	ADRA2B
REACTOME_DCC_MEDIATED_ATTRACTIVE_SIGNALING	http://www.gsea-msigdb.org/gsea/msigdb/human/geneset/REACTOME_DCC_MEDIATED_ATTRACTIVE_SIGNALING	FYN	TRIO	NTN1	CDC42	ABLIM1	WASL	RAC1	DOCK1	NCK1	ABLIM2	PTK2	ABLIM3	DCC	SRC
REACTOME_NETRIN_MEDIATED_REPULSION_SIGNALS	http://www.gsea-msigdb.org/gsea/msigdb/human/geneset/REACTOME_NETRIN_MEDIATED_REPULSION_SIGNALS	NTN1	UNC5B	UNC5A	UNC5D	PTPN11	UNC5C	DCC	SRC
REACTOME_CASPASE_ACTIVATION_VIA_DEPENDENCE_RECEPTORS_IN_THE_ABSENCE_OF_LIGAND	http://www.gsea-msigdb.org/gsea/msigdb/human/geneset/REACTOME_CASPASE_ACTIVATION_VIA_DEPENDENCE_RECEPTORS_IN_THE_ABSENCE_OF_LIGAND	DAPK2	UNC5B	UNC5A	CASP9	APPL1	CASP3	DAPK3	MAGED1	DCC	DAPK1
REACTOME_ROLE_OF_SECOND_MESSENGERS_IN_NETRIN_1_SIGNALING	http://www.gsea-msigdb.org/gsea/msigdb/human/geneset/REACTOME_ROLE_OF_SECOND_MESSENGERS_IN_NETRIN_1_SIGNALING	NTN1	TRPC7	TRPC5	PLCG1	TRPC4	TRPC6	TRPC3	TRPC1	PITPNA	DCC
REACTOME_ADHERENS_JUNCTIONS_INTERACTIONS	http://www.gsea-msigdb.org/gsea/msigdb/human/geneset/REACTOME_ADHERENS_JUNCTIONS_INTERACTIONS	CDH1	CDH10	CTNNA1	CDH3	PVR	ACTB	CDH17	CDH7	NECTIN1	CDH9	CDH6	CDH15	NECTIN2	AFDN	CDH24	CDH11	CDH13	NECTIN4	CDH18	CDH8	CDH12	CADM3	CTNNB1	CDH2	JUP	CADM2	NECTIN3	CDH4	CDH5	CADM1	ACTG1	CTNND1	ANG
REACTOME_NCAM1_INTERACTIONS	http://www.gsea-msigdb.org/gsea/msigdb/human/geneset/REACTOME_NCAM1_INTERACTIONS	CACNA1G	COL9A2	CACNB1	COL5A3	COL4A4	CACNA1S	COL9A3	CACNA1I	COL9A1	ST8SIA4	ARTN	PSPN	GFRA4	NCAN	COL5A1	COL4A2	COL2A1	ST8SIA2	COL6A1	COL6A2	NCAM1	CACNA1C	GFRA1	CACNA1D	COL6A3	CACNB2	CACNB3	COL3A1	GFRA2	GDNF	COL4A3	NRTN	PRNP	COL6A5	CACNB4	CNTN2	COL4A1	COL4A5	AGRN	CACNA1H	COL5A2	COL6A6
REACTOME_LYSOSPHINGOLIPID_AND_LPA_RECEPTORS	http://www.gsea-msigdb.org/gsea/msigdb/human/geneset/REACTOME_LYSOSPHINGOLIPID_AND_LPA_RECEPTORS	LPAR2	PLPPR2	PLPPR5	PLPPR4	S1PR4	PLPPR3	PLPPR1	S1PR1	LPAR3	S1PR5	LPAR5	LPAR1	S1PR3	S1PR2
REACTOME_OPSINS	http://www.gsea-msigdb.org/gsea/msigdb/human/geneset/REACTOME_OPSINS	OPN3	OPN1LW	OPN4	OPN5	OPN1SW	RGR	RHO	RRH	OPN1MW
REACTOME_CALCITONIN_LIKE_LIGAND_RECEPTORS	http://www.gsea-msigdb.org/gsea/msigdb/human/geneset/REACTOME_CALCITONIN_LIKE_LIGAND_RECEPTORS	CALCR	CALCRL	CALCA	IAPP	RAMP3	ADM2	RAMP2	RAMP1	ADM	CALCB
REACTOME_TIGHT_JUNCTION_INTERACTIONS	http://www.gsea-msigdb.org/gsea/msigdb/human/geneset/REACTOME_TIGHT_JUNCTION_INTERACTIONS	CLDN11	CLDN18	PALS1	PARD6A	CLDN15	CLDN16	PARD6B	CRB3	PATJ	CLDN10	PARD3	CLDN17	CLDN8	CLDN12	F11R	CLDN14	CLDN1	PRKCI	CLDN19	CLDN3	CLDN2	CLDN20	CLDN22	PARD6G	CLDN7	CLDN5	CLDN6	CLDN4	CLDN9	CLDN23
REACTOME_GLUCAGON_TYPE_LIGAND_RECEPTORS	http://www.gsea-msigdb.org/gsea/msigdb/human/geneset/REACTOME_GLUCAGON_TYPE_LIGAND_RECEPTORS	GIPR	GLP2R	GNB5	SCT	GNB1	ADCYAP1R1	SCTR	GNAS	VIPR2	GHRHR	GNB3	GLP1R	GNB4	VIPR1	GCG	GHRH	GNG13	GNG11	GNGT1	ADCYAP1	VIP	CYSLTR2	GIP	GNG3	GNGT2	GNG8	GNG4	GNB2	GNG12	GNG5	GNG7	GNG2	GNG10
REACTOME_CLASS_C_3_METABOTROPIC_GLUTAMATE_PHEROMONE_RECEPTORS	http://www.gsea-msigdb.org/gsea/msigdb/human/geneset/REACTOME_CLASS_C_3_METABOTROPIC_GLUTAMATE_PHEROMONE_RECEPTORS	CASR	GRM6	TAS2R8	TAS2R10	TAS2R7	TAS2R9	GRM4	TAS2R3	TAS2R4	TAS2R5	TAS2R16	GABBR2	GRM1	GRM2	GRM5	TAS2R1	TAS1R3	GPRC6A	TAS1R1	TAS1R2	GRM8	TAS2R60	TAS2R42	GRM7	GRM3	GABBR1	TAS2R19	TAS2R50	TAS2R14	TAS2R13	TAS2R41	TAS2R40	TAS2R46	TAS2R39	TAS2R43	TAS2R20	TAS2R30	TAS2R31	TAS2R38
REACTOME_NECTIN_NECL_TRANS_HETERODIMERIZATION	http://www.gsea-msigdb.org/gsea/msigdb/human/geneset/REACTOME_NECTIN_NECL_TRANS_HETERODIMERIZATION	PVR	NECTIN1	NECTIN2	NECTIN4	CADM3	NECTIN3	CADM1
REACTOME_CELL_CELL_JUNCTION_ORGANIZATION	http://www.gsea-msigdb.org/gsea/msigdb/human/geneset/REACTOME_CELL_CELL_JUNCTION_ORGANIZATION	CLDN11	CDH1	CDH10	CTNNA1	CDH3	CLDN18	SDK2	PALS1	PVR	ACTB	CDH17	CDH7	PARD6A	CLDN15	NECTIN1	CDH9	CDH6	CLDN16	PARD6B	CDH15	NECTIN2	AFDN	CRB3	PATJ	CLDN10	CDH24	CDH11	CDH13	NECTIN4	CDH18	SDK1	PARD3	CDH8	CDH12	CLDN17	CLDN8	CLDN12	F11R	CLDN14	CADM3	CLDN1	PRKCI	CLDN19	CLDN3	CLDN2	CTNNB1	CDH2	CLDN20
REACTOME_SYNTHESIS_SECRETION_AND_DEACYLATION_OF_GHRELIN	http://www.gsea-msigdb.org/gsea/msigdb/human/geneset/REACTOME_SYNTHESIS_SECRETION_AND_DEACYLATION_OF_GHRELIN	IGF1	ACHE	CRHR2	BCHE	SPCS1	GCG	SPCS2	SPCS3	KLF4	SEC11A	PLA2G7	GHRL	UCN	SEC11C	LEP	PCSK1	MBOAT4	INS	GH1
REACTOME_REGULATION_OF_INSULIN_SECRETION	http://www.gsea-msigdb.org/gsea/msigdb/human/geneset/REACTOME_REGULATION_OF_INSULIN_SECRETION	PRKAR2B	ABCC8	CACNA2D2	GNA15	ACSL4	GNB5	PRKACA	GNB1	RAPGEF3	GNAS	GNA11	RAPGEF4	ITPR3	STX1A	PRKAR1A	GNB3	GLP1R	PRKAR2A	GNAI2	GNB4	GCG	RAP1A	SLC2A1	ITPR2	ACSL3	FFAR1	GNG13	GNG11	GNGT1	GNAI1	SYT5	SNAP25	CHRM3	CD36	STXBP1	PLCB2	IQGAP1	CACNA1A	PRKACB	PLCB3	ADRA2A	ITPR1	CACNA1C	PRKCA	ADCY8	GNA14	GNAQ	CACNA1D
REACTOME_TRANSPORT_OF_BILE_SALTS_AND_ORGANIC_ACIDS_METAL_IONS_AND_AMINE_COMPOUNDS	http://www.gsea-msigdb.org/gsea/msigdb/human/geneset/REACTOME_TRANSPORT_OF_BILE_SALTS_AND_ORGANIC_ACIDS_METAL_IONS_AND_AMINE_COMPOUNDS	SLC22A16	SLC13A2	SLC6A13	SLC6A7	SLC11A1	SLC18A1	CP	SLC44A1	SLC6A15	SLC13A1	HEPH	SLC16A8	SLC6A2	SLC39A14	SLC22A18	SLC11A2	SLC6A12	RHAG	SLC39A7	SLC22A2	SLC30A3	SLC5A7	SLC16A7	SLC44A2	SLC6A6	SLC6A11	RHBG	SLC14A2	SLC41A1	SLC41A2	SLC31A1	SLC22A7	SLC44A5	SLC40A1	SLC39A8	SLC39A5	RHCG	SLC39A6	SLC14A1	SLC13A5	SLC16A3	SLC39A3	SLC6A3	SLC47A1	SLC44A3	SLC39A1	SLC10A6	SLC30A5
REACTOME_BICARBONATE_TRANSPORTERS	http://www.gsea-msigdb.org/gsea/msigdb/human/geneset/REACTOME_BICARBONATE_TRANSPORTERS	SLC4A1	SLC4A7	SLC4A8	SLC4A4	SLC4A9	SLC4A3	SLC4A10	AHCYL2	SLC4A2	SLC4A5
REACTOME_TRANSPORT_OF_INORGANIC_CATIONS_ANIONS_AND_AMINO_ACIDS_OLIGOPEPTIDES	http://www.gsea-msigdb.org/gsea/msigdb/human/geneset/REACTOME_TRANSPORT_OF_INORGANIC_CATIONS_ANIONS_AND_AMINO_ACIDS_OLIGOPEPTIDES	SLC7A2	SLC4A1	SLC38A5	SLC7A9	SLC4A7	CTNS	SLC4A8	SLC12A2	SLC9A7	SLC9A3	SLC12A3	SLC6A15	SLC24A1	SLC12A1	SRI	SLC1A3	SLC4A4	SLC15A1	SLC8B1	SLC9A1	SLC26A4	SLC26A3	SLC17A6	SLC7A8	SLC8A3	SLC32A1	SLC7A6	SLC7A5	SLC17A7	SLC1A6	SLC1A5	SLC5A5	SLC1A1	SLC1A2	SLC15A3	SLC6A12	SLC38A1	SLC16A10	SLC4A9	SLC12A7	SLC4A3	SLC9A2	SLC1A4	SLC8A2	SLC17A5	SLC36A1	SLC12A4	SLC12A5
REACTOME_TRANSPORT_OF_VITAMINS_NUCLEOSIDES_AND_RELATED_MOLECULES	http://www.gsea-msigdb.org/gsea/msigdb/human/geneset/REACTOME_TRANSPORT_OF_VITAMINS_NUCLEOSIDES_AND_RELATED_MOLECULES	SLC25A5	SLCO1A2	SLCO4A1	AVP	SLC35A2	ARL2BP	SLCO1B3	SLC29A1	SLC27A6	SLC35D1	SLC35A3	PDZD11	SLC35B3	SLC27A1	SLC35D2	SLCO1B1	SLCO2B1	SLC28A2	SLC5A6	SLCO1C1	SLC16A2	LCN9	SLC25A4	SLC28A1	SLC35B2	LCN1	SLC35A1	SLC29A4	SLC27A4	SLC25A6	SLC33A1	SLCO4C1	SLCO2A1	SLC29A2	SLCO3A1	LCN15	SLC35C1	LCN12	APOD	SLC28A3	SLC29A3	SLC35B4	ARL2
REACTOME_SLC_MEDIATED_TRANSMEMBRANE_TRANSPORT	http://www.gsea-msigdb.org/gsea/msigdb/human/geneset/REACTOME_SLC_MEDIATED_TRANSMEMBRANE_TRANSPORT	SLC7A2	SLC22A16	SLC4A1	SLC25A5	SLC13A2	SLC6A13	SLC6A7	SLC38A5	SLC11A1	SLC7A9	SLC4A7	SLC18A1	CTNS	CP	SLC4A8	SLC2A3	SLC12A2	SLC9A7	SLC9A3	SLC44A1	SLC12A3	SLC6A15	SLC24A1	SLC12A1	SRI	SLC1A3	SLC4A4	SLC13A1	SLCO1A2	SLC15A1	SLC8B1	HEPH	SLC9A1	SLC26A4	SLC26A3	SLC17A6	SLC7A8	SLC16A8	SLC5A1	SLC5A4	SLC8A3	SLCO4A1	AVP	SLC32A1	SLC35A2	ARL2BP	SLC7A6	SLC7A5
REACTOME_METAL_ION_SLC_TRANSPORTERS	http://www.gsea-msigdb.org/gsea/msigdb/human/geneset/REACTOME_METAL_ION_SLC_TRANSPORTERS	SLC11A1	CP	HEPH	SLC39A14	SLC11A2	SLC39A7	SLC30A3	SLC41A1	SLC41A2	SLC31A1	SLC40A1	SLC39A8	SLC39A5	SLC39A6	SLC39A3	SLC39A1	SLC30A5	SLC39A4	SLC30A6	SLC30A2	SLC30A7	SLC30A8	SLC39A2	SLC30A1	SLC30A10	SLC39A10
REACTOME_SODIUM_CALCIUM_EXCHANGERS	http://www.gsea-msigdb.org/gsea/msigdb/human/geneset/REACTOME_SODIUM_CALCIUM_EXCHANGERS	SLC24A1	SRI	SLC8B1	SLC8A3	SLC8A2	SLC24A4	SLC24A2	SLC8A1	SLC24A3	SLC24A5	CALM1
REACTOME_SODIUM_PROTON_EXCHANGERS	http://www.gsea-msigdb.org/gsea/msigdb/human/geneset/REACTOME_SODIUM_PROTON_EXCHANGERS	SLC9A7	SLC9A3	SLC9A1	SLC9A2	SLC9A5	SLC9A4	SLC9A9	SLC9A8	SLC9A6
REACTOME_ARACHIDONATE_PRODUCTION_FROM_DAG	http://www.gsea-msigdb.org/gsea/msigdb/human/geneset/REACTOME_ARACHIDONATE_PRODUCTION_FROM_DAG	MGLL	ABHD12	DAGLA	ABHD6	DAGLB
REACTOME_CATION_COUPLED_CHLORIDE_COTRANSPORTERS	http://www.gsea-msigdb.org/gsea/msigdb/human/geneset/REACTOME_CATION_COUPLED_CHLORIDE_COTRANSPORTERS	SLC12A2	SLC12A3	SLC12A1	SLC12A7	SLC12A4	SLC12A5	SLC12A6
REACTOME_SMALL_INTERFERING_RNA_SIRNA_BIOGENESIS	http://www.gsea-msigdb.org/gsea/msigdb/human/geneset/REACTOME_SMALL_INTERFERING_RNA_SIRNA_BIOGENESIS	AGO1	DICER1	TSNAX	AGO2	AGO3	AGO4	TARBP2	PRKRA	TSN
REACTOME_SIRT1_NEGATIVELY_REGULATES_RRNA_EXPRESSION	http://www.gsea-msigdb.org/gsea/msigdb/human/geneset/REACTOME_SIRT1_NEGATIVELY_REGULATES_RRNA_EXPRESSION	SIRT1	SUV39H1	TAF1C	H2AZ2	TBP	TAF1B	H2BC11	RRP8	H3-3B	TAF1A	H2BC1	H2BC5	H4C8	H3-3A	H2AZ1	TAF1D	H2AC6	H2BC4	H3C13	H2AC20	H2BC21	H2BC13	H2AX	H2AC7	H2BU1	H4C3	H3C12	H4C11	H3C4	H4-16	H2BC12	H3C14	H3C15	H2BC15	H2BC12L	H2AJ	H4C15	H4C14	H4C12	H2BC14	H2BC8	H3C8	H2AB1	H2BC6	H4C6	H2BC17	H3C6	H4C13
REACTOME_ERCC6_CSB_AND_EHMT2_G9A_POSITIVELY_REGULATE_RRNA_EXPRESSION	http://www.gsea-msigdb.org/gsea/msigdb/human/geneset/REACTOME_ERCC6_CSB_AND_EHMT2_G9A_POSITIVELY_REGULATE_RRNA_EXPRESSION	MTA3	MBD3	RBBP7	H2AZ2	CHD4	HDAC1	CBX3	H2BC11	TTF1	H3-3B	GATAD2B	H2BC1	MTA2	H2BC5	H4C8	RBBP4	H3-3A	H2AZ1	GATAD2A	CHD3	H2AC6	H2BC4	MTA1	H3C13	H2AC20	H2BC21	H2BC13	H2AX	HDAC2	H2AC7	H2BU1	H4C3	H3C12	H4C11	H3C4	H4-16	H2BC12	H3C14	H3C15	EHMT2	ERCC6	H2BC15	H2BC12L	H2AJ	H4C15	H4C14	H4C12	H2BC14
REACTOME_MULTIFUNCTIONAL_ANION_EXCHANGERS	http://www.gsea-msigdb.org/gsea/msigdb/human/geneset/REACTOME_MULTIFUNCTIONAL_ANION_EXCHANGERS	SLC26A4	SLC26A3	SLC26A1	SLC26A7	SLC5A12	SLC26A2	SLC26A9	SLC26A11	SLC26A6
REACTOME_SODIUM_COUPLED_PHOSPHATE_COTRANSPORTERS	http://www.gsea-msigdb.org/gsea/msigdb/human/geneset/REACTOME_SODIUM_COUPLED_PHOSPHATE_COTRANSPORTERS	SLC34A1	SLC20A1	SLC34A2	SLC20A2	SLC34A3
REACTOME_SPHINGOLIPID_METABOLISM	http://www.gsea-msigdb.org/gsea/msigdb/human/geneset/REACTOME_SPHINGOLIPID_METABOLISM	ALDH3B1	ARSD	HEXB	GALC	ARSF	SPHK2	CTSA	PLPP1	GBA2	ALDH3A2	ACER3	SPTLC1	CERS4	ARSA	CERK	SPTLC2	VAPA	STS	GLA	SMPD3	FA2H	ASAH1	PRKD2	OSBP	CERT1	ARSB	NEU2	PRKD3	ESYT2	KDSR	ORMDL2	VAPB	SGPP1	ORMDL1	SUMF2	ALDH3B2	CSNK1G2	B4GALNT1	SMPD2	SMPD4	GLTP	CERS5	ESYT1	ARSG	PLPP2	CERS2	DEGS1	SUMF1
REACTOME_ACTIVATION_OF_RAC1	http://www.gsea-msigdb.org/gsea/msigdb/human/geneset/REACTOME_ACTIVATION_OF_RAC1	NCK2	PAK3	SOS2	PAK5	SOS1	PAK4	RAC1	PAK6	SLIT2	PAK1	NCK1	ROBO1	PAK2
REACTOME_REGULATION_OF_COMMISSURAL_AXON_PATHFINDING_BY_SLIT_AND_ROBO	http://www.gsea-msigdb.org/gsea/msigdb/human/geneset/REACTOME_REGULATION_OF_COMMISSURAL_AXON_PATHFINDING_BY_SLIT_AND_ROBO	NTN1	SLIT2	ROBO3	ROBO1	SLIT3	NELL2	ROBO2	SLIT1	DCC	SRC
REACTOME_INACTIVATION_OF_CDC42_AND_RAC1	http://www.gsea-msigdb.org/gsea/msigdb/human/geneset/REACTOME_INACTIVATION_OF_CDC42_AND_RAC1	CDC42	RAC1	SLIT2	ARHGAP39	ROBO1	SRGAP3	SRGAP1	SRGAP2
REACTOME_ORGANIC_ANION_TRANSPORTERS	http://www.gsea-msigdb.org/gsea/msigdb/human/geneset/REACTOME_ORGANIC_ANION_TRANSPORTERS	SLC17A6	SLC17A7	SLC5A5	SLC17A5	SLC17A1	SLC25A22	SLC17A8	SLC25A18	SLC25A10	SLC5A8
REACTOME_ROLE_OF_ABL_IN_ROBO_SLIT_SIGNALING	http://www.gsea-msigdb.org/gsea/msigdb/human/geneset/REACTOME_ROLE_OF_ABL_IN_ROBO_SLIT_SIGNALING	CLASP1	ABL1	CAP2	CAP1	ABL2	SLIT2	CLASP2	ROBO1
REACTOME_THROMBOXANE_SIGNALLING_THROUGH_TP_RECEPTOR	http://www.gsea-msigdb.org/gsea/msigdb/human/geneset/REACTOME_THROMBOXANE_SIGNALLING_THROUGH_TP_RECEPTOR	TBXA2R	GNA15	GNB5	GNB1	GNA11	GNB3	GNB4	GNA13	GNG13	AAMP	GNG11	GNGT1	GNA14	GNAQ	GNG3	GNGT2	GNG8	GNG4	GNB2	GNG12	GNG5	GNG7	GNG2	GNG10
REACTOME_DEADENYLATION_DEPENDENT_MRNA_DECAY	http://www.gsea-msigdb.org/gsea/msigdb/human/geneset/REACTOME_DEADENYLATION_DEPENDENT_MRNA_DECAY	EDC4	EIF4B	PABPC1	EXOSC7	EXOSC5	CNOT4	TUT7	DIS3	CNOT3	LSM5	EXOSC3	DCPS	DDX6	CNOT2	HBS1L	CNOT6	XRN1	EIF4G1	EXOSC8	EXOSC9	CNOT1	LSM7	LSM4	EXOSC2	TUT4	PAN2	CNOT6L	WDR61	PARN	EIF4A3	NT5C3B	CNOT9	TNKS1BP1	DCP1B	EIF4E	PAN3	CNOT8	EIF4A2	CNOT11	EIF4A1	LSM6	PATL1	LSM3	EXOSC1	PAIP1	DCP2	LSM2	LSM1
REACTOME_DEADENYLATION_OF_MRNA	http://www.gsea-msigdb.org/gsea/msigdb/human/geneset/REACTOME_DEADENYLATION_OF_MRNA	EIF4B	PABPC1	CNOT4	TUT7	CNOT3	CNOT2	CNOT6	EIF4G1	CNOT1	TUT4	PAN2	CNOT6L	PARN	EIF4A3	CNOT9	TNKS1BP1	EIF4E	PAN3	CNOT8	EIF4A2	CNOT11	EIF4A1	PAIP1	CNOT10	CNOT7
REACTOME_MRNA_DECAY_BY_3_TO_5_EXORIBONUCLEASE	http://www.gsea-msigdb.org/gsea/msigdb/human/geneset/REACTOME_MRNA_DECAY_BY_3_TO_5_EXORIBONUCLEASE	EXOSC7	EXOSC5	DIS3	EXOSC3	DCPS	HBS1L	EXOSC8	EXOSC9	EXOSC2	WDR61	NT5C3B	EXOSC1	EXOSC4	TTC37	SKIV2L	EXOSC6
REACTOME_MRNA_DECAY_BY_5_TO_3_EXORIBONUCLEASE	http://www.gsea-msigdb.org/gsea/msigdb/human/geneset/REACTOME_MRNA_DECAY_BY_5_TO_3_EXORIBONUCLEASE	EDC4	LSM5	DDX6	XRN1	LSM7	LSM4	DCP1B	LSM6	PATL1	LSM3	DCP2	LSM2	LSM1	EDC3	DCP1A
REACTOME_GP1B_IX_V_ACTIVATION_SIGNALLING	http://www.gsea-msigdb.org/gsea/msigdb/human/geneset/REACTOME_GP1B_IX_V_ACTIVATION_SIGNALLING	COL1A1	VWF	RAF1	PIK3R1	COL1A2	YWHAZ	GP9	GP5	GP1BA	FLNA	SRC	GP1BB
REACTOME_VASOPRESSIN_REGULATES_RENAL_WATER_HOMEOSTASIS_VIA_AQUAPORINS	http://www.gsea-msigdb.org/gsea/msigdb/human/geneset/REACTOME_VASOPRESSIN_REGULATES_RENAL_WATER_HOMEOSTASIS_VIA_AQUAPORINS	PRKAR2B	GNB5	PRKACA	ADCY2	GNB1	GNAS	AVP	RAB11A	RAB11FIP2	PRKAR1A	GNB3	PRKAR2A	GNB4	ADCY7	AVPR2	GNG13	GNG11	GNGT1	ADCY4	ADCY3	PRKACB	ADCY8	ADCY9	GNG3	ADCY1	PRKACG	AQP3	GNGT2	MYO5B	GNG8	AQP2	GNG4	AQP4	GNB2	GNG12	ADCY5	GNG5	ADCY6	GNG7	GNG2	PRKAR1B	AQP1	GNG10
REACTOME_PASSIVE_TRANSPORT_BY_AQUAPORINS	http://www.gsea-msigdb.org/gsea/msigdb/human/geneset/REACTOME_PASSIVE_TRANSPORT_BY_AQUAPORINS	AQP6	AQP8	AQP9	MIP	AQP10	AQP5	AQP7	AQP3	AQP2	AQP4	AQP11	AQP12A	AQP1
REACTOME_PLATELET_SENSITIZATION_BY_LDL	http://www.gsea-msigdb.org/gsea/msigdb/human/geneset/REACTOME_PLATELET_SENSITIZATION_BY_LDL	FGR	PPP2R5A	PPP2R5B	PPP2R5C	APOB	PPP2CB	PPP2R1A	PTPN6	MAPK14	PPP2R5D	PPP2CA	PLA2G4A	PPP2R1B	PPP2R5E	LRP8	PTPN11	PECAM1
REACTOME_LYSOSOME_VESICLE_BIOGENESIS	http://www.gsea-msigdb.org/gsea/msigdb/human/geneset/REACTOME_LYSOSOME_VESICLE_BIOGENESIS	M6PR	AP1M1	DNM2	AP4E1	AP1B1	AP4S1	CTSZ	DNASE2	AP1S1	SH3GL2	HSPA8	DNAJC6	VAMP8	CLTA	VAMP7	AP1M2	CHMP2A	AP4B1	BLOC1S1	GNS	ARRB1	CLTC	APP	ARF1	CLVS2	AP1S3	AP1G1	CLTB	CLVS1	AP1S2	HGS	AP1G2	VAMP2	AP4M1	TXNDC5
REACTOME_GOLGI_ASSOCIATED_VESICLE_BIOGENESIS	http://www.gsea-msigdb.org/gsea/msigdb/human/geneset/REACTOME_GOLGI_ASSOCIATED_VESICLE_BIOGENESIS	PIK3C2A	DTNBP1	TFRC	AP1M1	PICALM	TPD52	DNM2	AP4E1	FTL	SNX5	NECAP1	AP1B1	BLOC1S6	NAPA	AP1S1	SH3GL2	CPD	RAB5C	SH3D19	HSPA8	TPD52L1	CLINT1	DNAJC6	VAMP8	OCRL	CLTA	VAMP7	AP1M2	SNX9	HIP1R	AP3B1	TBC1D8B	SORT1	AP4B1	PUM1	BLOC1S1	ARRB1	CLTC	SNAPIN	ARF1	AP1S3	TGOLN2	AP1G1	FTH1	GOLGB1	AP3S1	GAK	YIPF6
REACTOME_SODIUM_COUPLED_SULPHATE_DI_AND_TRI_CARBOXYLATE_TRANSPORTERS	http://www.gsea-msigdb.org/gsea/msigdb/human/geneset/REACTOME_SODIUM_COUPLED_SULPHATE_DI_AND_TRI_CARBOXYLATE_TRANSPORTERS	SLC13A2	SLC13A1	SLC13A5	SLC13A3	SLC13A4
REACTOME_PROTON_COUPLED_MONOCARBOXYLATE_TRANSPORT	http://www.gsea-msigdb.org/gsea/msigdb/human/geneset/REACTOME_PROTON_COUPLED_MONOCARBOXYLATE_TRANSPORT	SLC16A8	SLC16A7	SLC16A3	SLC16A1	EMB	BSG
REACTOME_FATTY_ACIDS_BOUND_TO_GPR40_FFAR1_REGULATE_INSULIN_SECRETION	http://www.gsea-msigdb.org/gsea/msigdb/human/geneset/REACTOME_FATTY_ACIDS_BOUND_TO_GPR40_FFAR1_REGULATE_INSULIN_SECRETION	GNA15	GNA11	FFAR1	PLCB2	PLCB3	GNA14	GNAQ	PLCB1
REACTOME_ZINC_TRANSPORTERS	http://www.gsea-msigdb.org/gsea/msigdb/human/geneset/REACTOME_ZINC_TRANSPORTERS	SLC39A14	SLC39A7	SLC30A3	SLC39A8	SLC39A5	SLC39A6	SLC39A3	SLC39A1	SLC30A5	SLC39A4	SLC30A6	SLC30A2	SLC30A7	SLC30A8	SLC39A2	SLC30A1	SLC39A10
REACTOME_ZINC_EFFLUX_AND_COMPARTMENTALIZATION_BY_THE_SLC30_FAMILY	http://www.gsea-msigdb.org/gsea/msigdb/human/geneset/REACTOME_ZINC_EFFLUX_AND_COMPARTMENTALIZATION_BY_THE_SLC30_FAMILY	SLC30A3	SLC30A5	SLC30A6	SLC30A2	SLC30A7	SLC30A8	SLC30A1
REACTOME_RECYCLING_PATHWAY_OF_L1	http://www.gsea-msigdb.org/gsea/msigdb/human/geneset/REACTOME_RECYCLING_PATHWAY_OF_L1	AP2B1	AP2S1	RPS6KA2	RPS6KA6	ACTB	TUBA3D	DNM2	KIF4A	EZR	DPYSL2	MAPK1	RPS6KA5	TUBB1	TUBB4A	DNM1	SH3GL2	RPS6KA1	CLTA	TUBA1B	TUBA4A	NUMB	TUBB2A	TUBB2B	RDX	CLTC	MSN	TUBA3E	AP2M1	RPS6KA4	TUBA1A	TUBA1C	TUBB8B	TUBB6	RPS6KA3	TUBAL3	AP2A2	TUBA8	ACTG1	SHTN1	TUBB4B	AP2A1	SRC	DNM3	TUBA3C	L1CAM	KIF4B	TUBA4B	TUBB3
REACTOME_UNBLOCKING_OF_NMDA_RECEPTORS_GLUTAMATE_BINDING_AND_ACTIVATION	http://www.gsea-msigdb.org/gsea/msigdb/human/geneset/REACTOME_UNBLOCKING_OF_NMDA_RECEPTORS_GLUTAMATE_BINDING_AND_ACTIVATION	LRRC7	CAMK2B	CAMK2A	DLG1	ACTN2	DLG3	GRIN2D	GRIA2	GRIA3	DLG4	CAMK2D	CAMK2G	DLG2	GRIA4	GRIA1	GRIN2C	GRIN1	GRIN2A	CALM1	GRIN2B	NEFL
REACTOME_BINDING_OF_TCF_LEF_CTNNB1_TO_TARGET_GENE_PROMOTERS	http://www.gsea-msigdb.org/gsea/msigdb/human/geneset/REACTOME_BINDING_OF_TCF_LEF_CTNNB1_TO_TARGET_GENE_PROMOTERS	RUNX3	TCF7	MYC	LEF1	TCF7L2	TCF7L1	CTNNB1	AXIN2
REACTOME_DEPOLYMERISATION_OF_THE_NUCLEAR_LAMINA	http://www.gsea-msigdb.org/gsea/msigdb/human/geneset/REACTOME_DEPOLYMERISATION_OF_THE_NUCLEAR_LAMINA	LPIN2	EMD	LMNB1	TMPO	LPIN3	CCNB1	LPIN1	PRKCA	LMNA	LEMD2	PRKCB	CDK1	LEMD3	CTDNEP1	CNEP1R1
REACTOME_ZINC_INFLUX_INTO_CELLS_BY_THE_SLC39_GENE_FAMILY	http://www.gsea-msigdb.org/gsea/msigdb/human/geneset/REACTOME_ZINC_INFLUX_INTO_CELLS_BY_THE_SLC39_GENE_FAMILY	SLC39A14	SLC39A7	SLC39A8	SLC39A5	SLC39A6	SLC39A3	SLC39A1	SLC39A4	SLC39A2	SLC39A10
REACTOME_NA_CL_DEPENDENT_NEUROTRANSMITTER_TRANSPORTERS	http://www.gsea-msigdb.org/gsea/msigdb/human/geneset/REACTOME_NA_CL_DEPENDENT_NEUROTRANSMITTER_TRANSPORTERS	SLC6A13	SLC6A7	SLC18A1	SLC6A15	SLC6A2	SLC6A12	SLC22A2	SLC6A6	SLC6A11	SLC6A3	SLC6A1	SLC6A20	SLC6A18	SLC18A2	SLC6A5	SLC6A19	SLC22A1	SLC6A9	SLC6A14
REACTOME_CREB1_PHOSPHORYLATION_THROUGH_THE_ACTIVATION_OF_ADENYLATE_CYCLASE	http://www.gsea-msigdb.org/gsea/msigdb/human/geneset/REACTOME_CREB1_PHOSPHORYLATION_THROUGH_THE_ACTIVATION_OF_ADENYLATE_CYCLASE	PRKAR2B	PRKACA	PRKAR1A	PRKAR2A	CREB1	PRKACB	ADCY8	ADCY1	PRKACG	PRKX	PRKAR1B	CALM1
REACTOME_CREB1_PHOSPHORYLATION_THROUGH_THE_ACTIVATION_OF_CAMKII_CAMKK_CAMKIV_CASCASDE	http://www.gsea-msigdb.org/gsea/msigdb/human/geneset/REACTOME_CREB1_PHOSPHORYLATION_THROUGH_THE_ACTIVATION_OF_CAMKII_CAMKK_CAMKIV_CASCASDE	CAMKK1	CAMK2B	CAMKK2	CREB1	CAMK2G	CAMK4	KPNA2	CALM1
REACTOME_CREB1_PHOSPHORYLATION_THROUGH_NMDA_RECEPTOR_MEDIATED_ACTIVATION_OF_RAS_SIGNALING	http://www.gsea-msigdb.org/gsea/msigdb/human/geneset/REACTOME_CREB1_PHOSPHORYLATION_THROUGH_NMDA_RECEPTOR_MEDIATED_ACTIVATION_OF_RAS_SIGNALING	LRRC7	RASGRF1	CAMK2B	CAMK2A	RPS6KA2	RPS6KA6	DLG1	ACTN2	DLG3	MAPK1	MAPK3	GRIN2D	RASGRF2	RPS6KA1	CREB1	DLG4	KRAS	PDPK1	CAMK2D	CAMK2G	DLG2	HRAS	GRIN1	RPS6KA3	CALM1	NRAS	GRIN2B	NEFL
REACTOME_ACTIVATION_OF_NMDA_RECEPTORS_AND_POSTSYNAPTIC_EVENTS	http://www.gsea-msigdb.org/gsea/msigdb/human/geneset/REACTOME_ACTIVATION_OF_NMDA_RECEPTORS_AND_POSTSYNAPTIC_EVENTS	CAMKK1	PRKAR2B	LRRC7	RASGRF1	CAMK2B	CAMK2A	RPS6KA2	PRKACA	RPS6KA6	DLG1	TUBA3D	ACTN2	DLG3	MAPK1	PPM1F	TUBB1	ARHGEF7	MAPK3	TUBB4A	LIN7B	GRIN2D	PRKAG2	APBA1	GIT1	PRKAR1A	CAMKK2	LIN7A	PRKAB1	RASGRF2	PRKAR2A	PRKAG3	GRIN3B	KIF17	RPS6KA1	CREB1	GRIA2	TUBA1B	GRIA3	TUBA4A	PRKAB2	PRKAA1	DLG4	KRAS	CAMK1	RAC1	TUBB2A	TUBB2B	PDPK1
REACTOME_RAS_ACTIVATION_UPON_CA2_INFLUX_THROUGH_NMDA_RECEPTOR	http://www.gsea-msigdb.org/gsea/msigdb/human/geneset/REACTOME_RAS_ACTIVATION_UPON_CA2_INFLUX_THROUGH_NMDA_RECEPTOR	LRRC7	RASGRF1	CAMK2B	CAMK2A	DLG1	ACTN2	DLG3	GRIN2D	RASGRF2	DLG4	KRAS	CAMK2D	CAMK2G	DLG2	HRAS	GRIN1	CALM1	NRAS	GRIN2B	NEFL
REACTOME_FREE_FATTY_ACID_RECEPTORS	http://www.gsea-msigdb.org/gsea/msigdb/human/geneset/REACTOME_FREE_FATTY_ACID_RECEPTORS	GPR31	FFAR2	FFAR1	FFAR3	FFAR4
REACTOME_RSK_ACTIVATION	http://www.gsea-msigdb.org/gsea/msigdb/human/geneset/REACTOME_RSK_ACTIVATION	RPS6KA2	RPS6KA6	MAPK1	MAPK3	RPS6KA1	PDPK1	RPS6KA3
REACTOME_FORMYL_PEPTIDE_RECEPTORS_BIND_FORMYL_PEPTIDES_AND_MANY_OTHER_LIGANDS	http://www.gsea-msigdb.org/gsea/msigdb/human/geneset/REACTOME_FORMYL_PEPTIDE_RECEPTORS_BIND_FORMYL_PEPTIDES_AND_MANY_OTHER_LIGANDS	HEBP1	ANXA1	APP	FPR2	FPR1	SAA1	FPR3	CCL23
REACTOME_RELAXIN_RECEPTORS	http://www.gsea-msigdb.org/gsea/msigdb/human/geneset/REACTOME_RELAXIN_RECEPTORS	RLN2	RXFP2	RLN3	RXFP1	INSL5	RXFP4	RXFP3	INSL3
REACTOME_INTERACTION_BETWEEN_L1_AND_ANKYRINS	http://www.gsea-msigdb.org/gsea/msigdb/human/geneset/REACTOME_INTERACTION_BETWEEN_L1_AND_ANKYRINS	SCN4A	ANK1	SPTB	KCNQ2	ACTB	NRCAM	SCN1B	SPTBN1	SCN2A	SCN7A	SPTBN5	SCN1A	ANK2	SCN2B	ANK3	SCN3A	SPTBN4	NFASC	SPTA1	SCN3B	SCN11A	SCN9A	SPTBN2	SCN4B	SCN5A	ACTG1	KCNQ3	SCN10A	SCN8A	SPTAN1	L1CAM
REACTOME_SIGNAL_TRANSDUCTION_BY_L1	http://www.gsea-msigdb.org/gsea/msigdb/human/geneset/REACTOME_SIGNAL_TRANSDUCTION_BY_L1	ITGA2B	CSNK2A2	FGFR1	NRP1	MAPK1	CSNK2A1	MAPK3	MAP2K2	RAC1	ITGAV	ITGA9	EGFR	PAK1	NCAM1	ITGB1	VAV2	ITGA5	MAP2K1	L1CAM	CSNK2B	ITGB3
REACTOME_SMOOTH_MUSCLE_CONTRACTION	http://www.gsea-msigdb.org/gsea/msigdb/human/geneset/REACTOME_SMOOTH_MUSCLE_CONTRACTION	CACNA1G	VCL	GUCY1B1	MYLK	ITGB5	PXN	MYL6	SORBS1	CACNA1I	MYL9	MYL12A	MYL10	MYL7	ACTA2	ALDH2	MYL12B	SORBS3	CALD1	MYH11	ANXA1	DYSF	TLN1	PDE5A	TPM1	TPM3	PAK1	GUCY1A2	ACTG2	LMOD1	GUCY1A1	TPM4	TRIM72	MYLPF	PAK2	CAV3	ANXA2	MYL6B	CACNA1H	ANXA6	TPM2	CALM1	ITGA1	MYL5
REACTOME_AQUAPORIN_MEDIATED_TRANSPORT	http://www.gsea-msigdb.org/gsea/msigdb/human/geneset/REACTOME_AQUAPORIN_MEDIATED_TRANSPORT	PRKAR2B	GNB5	PRKACA	ADCY2	GNB1	AQP6	GNAS	AVP	AQP8	AQP9	RAB11A	RAB11FIP2	PRKAR1A	GNB3	PRKAR2A	GNB4	ADCY7	AVPR2	GNG13	GNG11	GNGT1	ADCY4	MIP	ADCY3	PRKACB	AQP10	ADCY8	AQP5	ADCY9	GNG3	ADCY1	PRKACG	AQP7	AQP3	GNGT2	MYO5B	GNG8	AQP2	GNG4	AQP4	GNB2	GNG12	ADCY5	GNG5	ADCY6	GNG7	AQP11	AQP12A
REACTOME_TAK1_DEPENDENT_IKK_AND_NF_KAPPA_B_ACTIVATION	http://www.gsea-msigdb.org/gsea/msigdb/human/geneset/REACTOME_TAK1_DEPENDENT_IKK_AND_NF_KAPPA_B_ACTIVATION	TAB2	CASP8	ALPK1	NFKB2	TAB1	NFKBIA	USP14	N4BP1	RIPK2	IKBKB	NFKBIB	NOD1	NFKB1	TRAF2	IRAK2	MAP3K7	NLRC5	TP53	APP	RPS27A	TIFA	UBC	TAB3	S100B	NLRX1	LRRC14	S100A12	IKBIP	NOD2	NKIRAS2	UBB	RELA	SAA1	TRAF6	UBE2N	IRAK1	USP18	HMGB1	NKIRAS1	AGER	CHUK	UBA52	UBE2V1	IKBKG
REACTOME_TYPE_I_HEMIDESMOSOME_ASSEMBLY	http://www.gsea-msigdb.org/gsea/msigdb/human/geneset/REACTOME_TYPE_I_HEMIDESMOSOME_ASSEMBLY	LAMA3	LAMC2	COL17A1	ITGA6	ITGB4	DST	CD151	PLEC	KRT5	KRT14	LAMB3
REACTOME_BIOSYNTHESIS_OF_THE_N_GLYCAN_PRECURSOR_DOLICHOL_LIPID_LINKED_OLIGOSACCHARIDE_LLO_AND_TRANSFER_TO_A_NASCENT_PROTEIN	http://www.gsea-msigdb.org/gsea/msigdb/human/geneset/REACTOME_BIOSYNTHESIS_OF_THE_N_GLYCAN_PRECURSOR_DOLICHOL_LIPID_LINKED_OLIGOSACCHARIDE_LLO_AND_TRANSFER_TO_A_NASCENT_PROTEIN	DPM1	ST3GAL1	PGM3	ALG1	ST3GAL6	CTSA	ST6GALNAC1	ST6GALNAC2	ST6GAL1	ALG9	ALG6	NANS	PMM1	GNPNAT1	ST8SIA5	ALG13	RENBP	GFUS	ST3GAL4	CMAS	ST8SIA1	GMDS	ST8SIA4	NEU2	ST3GAL5	ST6GALNAC5	UAP1	DHDDS	ALG2	SLC17A5	ALG5	NAGK	ST3GAL3	SRD5A3	MPDU1	GFPT2	NPL	ST6GALNAC4	DPM2	ALG10	ST8SIA2	PMM2	ST6GAL2	GMPPA	ST8SIA6	FUOM	NUS1	ST3GAL2
REACTOME_SYNTHESIS_OF_DOLICHYL_PHOSPHATE	http://www.gsea-msigdb.org/gsea/msigdb/human/geneset/REACTOME_SYNTHESIS_OF_DOLICHYL_PHOSPHATE	DHDDS	SRD5A3	NUS1	DOLPP1	MVD	DOLK
REACTOME_ASPARAGINE_N_LINKED_GLYCOSYLATION	http://www.gsea-msigdb.org/gsea/msigdb/human/geneset/REACTOME_ASPARAGINE_N_LINKED_GLYCOSYLATION	DPM1	ARF5	COPZ2	TRAPPC6A	ST3GAL1	PGM3	ANK1	ALG1	FUT8	TRAPPC3	ST3GAL6	CTSA	SPTB	ST6GALNAC1	ST6GALNAC2	MGAT4A	SEL1L	DERL2	ST6GAL1	NSF	LMAN1	TUBA3D	DYNC1I2	CAPZB	CD59	B4GALT1	TMED2	ALG9	ALG6	EDEM2	DYNLL1	GANAB	SCFD1	SEC22C	ARCN1	NANS	KDELR3	PMM1	GNPNAT1	CNIH1	PSMC1	SEC23A	CTSZ	TUBB1	ARFGAP1	ST8SIA5	ALG13	RENBP
REACTOME_SYNTHESIS_OF_GDP_MANNOSE	http://www.gsea-msigdb.org/gsea/msigdb/human/geneset/REACTOME_SYNTHESIS_OF_GDP_MANNOSE	PMM1	PMM2	GMPPA	GMPPB	MPI
REACTOME_SYNTHESIS_OF_UDP_N_ACETYL_GLUCOSAMINE	http://www.gsea-msigdb.org/gsea/msigdb/human/geneset/REACTOME_SYNTHESIS_OF_UDP_N_ACETYL_GLUCOSAMINE	PGM3	GNPNAT1	RENBP	UAP1	NAGK	GFPT2	AMDHD2	GFPT1
REACTOME_SYNTHESIS_OF_SUBSTRATES_IN_N_GLYCAN_BIOSYTHESIS	http://www.gsea-msigdb.org/gsea/msigdb/human/geneset/REACTOME_SYNTHESIS_OF_SUBSTRATES_IN_N_GLYCAN_BIOSYTHESIS	DPM1	ST3GAL1	PGM3	ST3GAL6	CTSA	ST6GALNAC1	ST6GALNAC2	ST6GAL1	NANS	PMM1	GNPNAT1	ST8SIA5	RENBP	GFUS	ST3GAL4	CMAS	ST8SIA1	GMDS	ST8SIA4	NEU2	ST3GAL5	ST6GALNAC5	UAP1	DHDDS	SLC17A5	ALG5	NAGK	ST3GAL3	SRD5A3	GFPT2	NPL	ST6GALNAC4	DPM2	ST8SIA2	PMM2	ST6GAL2	GMPPA	ST8SIA6	FUOM	NUS1	ST3GAL2	FCSK	GNE	ST6GALNAC6	AMDHD2	NEU3	SLC35A1	DOLPP1
REACTOME_CELL_EXTRACELLULAR_MATRIX_INTERACTIONS	http://www.gsea-msigdb.org/gsea/msigdb/human/geneset/REACTOME_CELL_EXTRACELLULAR_MATRIX_INTERACTIONS	ACTN1	LIMS2	FERMT2	ACTB	PXN	TESK1	VASP	FLNC	ARHGEF6	RSU1	ITGB1	FBLIM1	ILK	LIMS1	ACTG1	PARVB	FLNA	PARVA
REACTOME_REGULATION_OF_CYTOSKELETAL_REMODELING_AND_CELL_SPREADING_BY_IPP_COMPLEX_COMPONENTS	http://www.gsea-msigdb.org/gsea/msigdb/human/geneset/REACTOME_REGULATION_OF_CYTOSKELETAL_REMODELING_AND_CELL_SPREADING_BY_IPP_COMPLEX_COMPONENTS	ACTN1	PXN	TESK1	ARHGEF6	RSU1	LIMS1	PARVB	PARVA
REACTOME_INTERLEUKIN_1_FAMILY_SIGNALING	http://www.gsea-msigdb.org/gsea/msigdb/human/geneset/REACTOME_INTERLEUKIN_1_FAMILY_SIGNALING	PSMB1	ALOX5	PSMC4	PSMA4	CUL1	TAB2	CASP8	MAP2K4	PSME4	PTPN18	FBXW11	ALPK1	PTPN23	NFKB2	TOLLIP	PSMC5	PTPN4	IRAK3	PSME1	PSMD5	PSMD8	TAB1	RBX1	CTSG	PSMC6	PSMA3	PSMC1	PSMB5	PSMA6	NFKBIA	PSME2	PSMA7	USP14	PSMD10	N4BP1	PSMD7	RIPK2	IKBKB	GSDMD	NFKBIB	NOD1	PSMA2	MAPK8	MAP3K8	PSMD3	PSMD11	MAP2K6	NFKB1
REACTOME_CELL_JUNCTION_ORGANIZATION	http://www.gsea-msigdb.org/gsea/msigdb/human/geneset/REACTOME_CELL_JUNCTION_ORGANIZATION	CLDN11	CDH1	CDH10	CTNNA1	LAMA3	LAMC2	CDH3	COL17A1	CLDN18	SDK2	ACTN1	LIMS2	PALS1	PVR	FERMT2	ACTB	CDH17	CDH7	PXN	ITGA6	PARD6A	CLDN15	TESK1	NECTIN1	CDH9	CDH6	CLDN16	PARD6B	VASP	FLNC	ARHGEF6	CDH15	NECTIN2	AFDN	CRB3	ITGB4	PATJ	CLDN10	CDH24	CDH11	CDH13	NECTIN4	CDH18	SDK1	RSU1	PARD3	ITGB1	CDH8
REACTOME_NRCAM_INTERACTIONS	http://www.gsea-msigdb.org/gsea/msigdb/human/geneset/REACTOME_NRCAM_INTERACTIONS	ANK1	DLG1	DLG3	NRCAM	NRP2	DLG4	CNTN2
REACTOME_CHL1_INTERACTIONS	http://www.gsea-msigdb.org/gsea/msigdb/human/geneset/REACTOME_CHL1_INTERACTIONS	ANK1	NRP1	HSPA8	CNTN6	CHL1	ITGA10	ITGB1	ITGA2	ITGA1
REACTOME_NEUROFASCIN_INTERACTIONS	http://www.gsea-msigdb.org/gsea/msigdb/human/geneset/REACTOME_NEUROFASCIN_INTERACTIONS	CNTN1	ANK1	DCX	NRCAM	CNTNAP1	SDCBP	NFASC
REACTOME_INTERLEUKIN_12_FAMILY_SIGNALING	http://www.gsea-msigdb.org/gsea/msigdb/human/geneset/REACTOME_INTERLEUKIN_12_FAMILY_SIGNALING	CRLF1	RALA	CNN2	CDC42	IL12RB2	RPLP0	JAK2	IL12RB1	MTAP	PSME2	IL27RA	EBI3	TYK2	AIP	IL23A	IFNG	SOD2	HSPA9	IL12B	LMNB1	STAT1	CAPZA1	TCP1	HNRNPA2B1	VAMP7	CANX	RAP1B	SNRPA1	CA1	IL6ST	LCP1	IL10	STAT4	SOD1	ARF1	MSN	GSTO1	PDCD4	HNRNPDL	JAK1	IL23R	STAT3	IL12A	BOLA2B	HNRNPF	CFL1	PITPNA	TALDO1
REACTOME_INTERLEUKIN_17_SIGNALING	http://www.gsea-msigdb.org/gsea/msigdb/human/geneset/REACTOME_INTERLEUKIN_17_SIGNALING	MAP2K3	MAPK9	CUL1	TAB2	IL17RB	MAP2K4	MEF2A	RPS6KA2	FBXW11	MAP2K7	MEF2C	MAPK1	TAB1	RPS6KA5	MAPK3	RIPK2	IKBKB	PPP2CB	VRK3	PPP2R1A	NOD1	MAPK8	MAP3K8	DUSP3	MAP2K6	NFKB1	MAPK10	MAPK14	IL17A	IL17F	PPP2R5D	SKP1	PPP2CA	MAPKAPK3	ATF2	RPS6KA1	CREB1	DUSP4	ATF1	IL17C	ELK1	IRAK2	MAP3K7	PPP2R1B	DUSP6	RPS27A	UBC	TAB3
REACTOME_INTERLEUKIN_1_PROCESSING	http://www.gsea-msigdb.org/gsea/msigdb/human/geneset/REACTOME_INTERLEUKIN_1_PROCESSING	NFKB2	CTSG	GSDMD	NFKB1	IL1A	IL1B	CASP1	IL18	RELA
REACTOME_SIGNALING_BY_INTERLEUKINS	http://www.gsea-msigdb.org/gsea/msigdb/human/geneset/REACTOME_SIGNALING_BY_INTERLEUKINS	CRLF1	RALA	NOS2	PSMB1	IL32	CD4	FYN	ALOX5	PSMC4	IL20RA	HGF	VIM	TNFRSF1B	GAB2	MAP2K3	PSMA4	MAPK9	PIK3CB	CUL1	TAB2	IL17RB	CASP8	CNN2	MAP2K4	TNFRSF1A	MEF2A	PSME4	RORA	CDC42	RPS6KA2	PRKACA	PTPN18	FBXW11	ALPK1	PTGS2	FSCN1	PTPN23	STXBP2	MAP2K7	NFKB2	IL4R	TOLLIP	HSP90AA1	CXCL2	MEF2C	IL12RB2	TXLNA	PSMC5
REACTOME_OTHER_INTERLEUKIN_SIGNALING	http://www.gsea-msigdb.org/gsea/msigdb/human/geneset/REACTOME_OTHER_INTERLEUKIN_SIGNALING	IL32	CD4	STXBP2	TXLNA	STX4	TYK2	STX1A	PTPRZ1	CSF3	SDC1	CSF3R	SNAP25	IL34	JAK1	CASP3	STX3	IL16	IFNL1	CSF1R	CSF1	IFNLR1	PRTN3	VAMP2	IL10RB
REACTOME_MAPK_TARGETS_NUCLEAR_EVENTS_MEDIATED_BY_MAP_KINASES	http://www.gsea-msigdb.org/gsea/msigdb/human/geneset/REACTOME_MAPK_TARGETS_NUCLEAR_EVENTS_MEDIATED_BY_MAP_KINASES	MAPK9	MEF2A	RPS6KA2	MEF2C	MAPK1	RPS6KA5	MAPK3	PPP2CB	VRK3	PPP2R1A	MAPK8	DUSP3	MAPK10	MAPK14	PPP2R5D	PPP2CA	ATF2	RPS6KA1	CREB1	DUSP4	ATF1	ELK1	PPP2R1B	DUSP6	MAPKAPK2	DUSP7	MAPK7	FOS	RPS6KA3	JUN	MAPK11
REACTOME_ACTIVATED_TAK1_MEDIATES_P38_MAPK_ACTIVATION	http://www.gsea-msigdb.org/gsea/msigdb/human/geneset/REACTOME_ACTIVATED_TAK1_MEDIATES_P38_MAPK_ACTIVATION	MAP2K3	TAB2	TAB1	RIPK2	NOD1	MAP2K6	MAPK14	MAPKAPK3	IRAK2	MAP3K7	RPS27A	UBC	TAB3	MAPKAPK2	NOD2	UBB	TRAF6	UBE2N	IRAK1	MAPK11	UBA52	UBE2V1	IKBKG
REACTOME_JNK_C_JUN_KINASES_PHOSPHORYLATION_AND_ACTIVATION_MEDIATED_BY_ACTIVATED_HUMAN_TAK1	http://www.gsea-msigdb.org/gsea/msigdb/human/geneset/REACTOME_JNK_C_JUN_KINASES_PHOSPHORYLATION_AND_ACTIVATION_MEDIATED_BY_ACTIVATED_HUMAN_TAK1	MAPK9	TAB2	MAP2K4	MAP2K7	TAB1	RIPK2	NOD1	MAPK8	MAPK10	IRAK2	MAP3K7	RPS27A	UBC	TAB3	NOD2	UBB	TRAF6	UBE2N	IRAK1	UBA52	UBE2V1	IKBKG
REACTOME_ACTIVATION_OF_THE_AP_1_FAMILY_OF_TRANSCRIPTION_FACTORS	http://www.gsea-msigdb.org/gsea/msigdb/human/geneset/REACTOME_ACTIVATION_OF_THE_AP_1_FAMILY_OF_TRANSCRIPTION_FACTORS	MAPK9	MAPK1	MAPK3	MAPK8	MAPK10	MAPK14	ATF2	FOS	JUN	MAPK11
REACTOME_BUTYRATE_RESPONSE_FACTOR_1_BRF1_BINDS_AND_DESTABILIZES_MRNA	http://www.gsea-msigdb.org/gsea/msigdb/human/geneset/REACTOME_BUTYRATE_RESPONSE_FACTOR_1_BRF1_BINDS_AND_DESTABILIZES_MRNA	EXOSC7	EXOSC5	DIS3	EXOSC3	XRN1	EXOSC8	EXOSC9	EXOSC2	AKT1	MAPKAPK2	YWHAB	EXOSC1	DCP2	EXOSC4	ZFP36L1	EXOSC6	DCP1A
REACTOME_AUF1_HNRNP_D0_BINDS_AND_DESTABILIZES_MRNA	http://www.gsea-msigdb.org/gsea/msigdb/human/geneset/REACTOME_AUF1_HNRNP_D0_BINDS_AND_DESTABILIZES_MRNA	PSMB1	PSMC4	PSMA4	PSME4	PABPC1	PSMC5	PSME1	PSMD5	PSMD8	PSMC6	PSMA3	PSMC1	PSMB5	PSMA6	PSME2	PSMA7	PSMD10	PSMD7	HSPB1	PSMA2	PSMD3	PSMD11	HSPA8	PSMD9	EIF4G1	PSMD14	PSMF1	PSMB2	SEM1	PSMA1	PSME3	PSMB7	HNRNPD	PSMB6	PSMA5	RPS27A	UBC	PSMA8	PSMD4	PSMB4	PSMC2	PSMD6	PSMC3	UBB	PSMD1	PSMD2	PSMD13	PSMD12
REACTOME_TRISTETRAPROLIN_TTP_ZFP36_BINDS_AND_DESTABILIZES_MRNA	http://www.gsea-msigdb.org/gsea/msigdb/human/geneset/REACTOME_TRISTETRAPROLIN_TTP_ZFP36_BINDS_AND_DESTABILIZES_MRNA	EXOSC7	EXOSC5	TNPO1	DIS3	EXOSC3	XRN1	EXOSC8	EXOSC9	ZFP36	EXOSC2	MAPKAPK2	YWHAB	EXOSC1	DCP2	EXOSC4	EXOSC6	DCP1A
REACTOME_HUR_ELAVL1_BINDS_AND_STABILIZES_MRNA	http://www.gsea-msigdb.org/gsea/msigdb/human/geneset/REACTOME_HUR_ELAVL1_BINDS_AND_STABILIZES_MRNA	ELAVL1	XPO1	SET	NUP214	ANP32A	PRKCA	TNFSF13	PRKCD
REACTOME_REGULATION_OF_MRNA_STABILITY_BY_PROTEINS_THAT_BIND_AU_RICH_ELEMENTS	http://www.gsea-msigdb.org/gsea/msigdb/human/geneset/REACTOME_REGULATION_OF_MRNA_STABILITY_BY_PROTEINS_THAT_BIND_AU_RICH_ELEMENTS	PSMB1	PSMC4	PSMA4	ELAVL1	PSME4	PABPC1	EXOSC7	EXOSC5	XPO1	TNPO1	DIS3	PSMC5	KHSRP	PSME1	PSMD5	PSMD8	PSMC6	PSMA3	PSMC1	PSMB5	PSMA6	PSME2	PSMA7	PSMD10	PSMD7	HSPB1	PSMA2	EXOSC3	PSMD3	PSMD11	HSPA8	PSMD9	MAPK14	XRN1	EIF4G1	PSMD14	SET	EXOSC8	EXOSC9	PSMF1	PSMB2	NUP214	SEM1	ZFP36	PSMA1	EXOSC2	PSME3	PSMB7
REACTOME_KSRP_KHSRP_BINDS_AND_DESTABILIZES_MRNA	http://www.gsea-msigdb.org/gsea/msigdb/human/geneset/REACTOME_KSRP_KHSRP_BINDS_AND_DESTABILIZES_MRNA	EXOSC7	EXOSC5	DIS3	KHSRP	EXOSC3	MAPK14	EXOSC8	EXOSC9	EXOSC2	PARN	AKT1	YWHAZ	EXOSC1	DCP2	EXOSC4	MAPK11	EXOSC6
REACTOME_IONOTROPIC_ACTIVITY_OF_KAINATE_RECEPTORS	http://www.gsea-msigdb.org/gsea/msigdb/human/geneset/REACTOME_IONOTROPIC_ACTIVITY_OF_KAINATE_RECEPTORS	DLG1	DLG3	NCALD	GRIK5	DLG4	GRIK4	GRIK3	GRIK2	GRIK1	CALM1
REACTOME_ACTIVATION_OF_KAINATE_RECEPTORS_UPON_GLUTAMATE_BINDING	http://www.gsea-msigdb.org/gsea/msigdb/human/geneset/REACTOME_ACTIVATION_OF_KAINATE_RECEPTORS_UPON_GLUTAMATE_BINDING	GNB5	DLG1	GNB1	DLG3	NCALD	GRIK5	GNB3	GNB4	GNG13	GNG11	GNGT1	DLG4	PLCB2	GRIK4	PLCB3	GNG3	GRIK3	GRIK2	GNGT2	GNG8	GNG4	GRIK1	GNB2	GNG12	GNG5	GNG7	PLCB1	GNG2	CALM1	GNG10
REACTOME_INTERLEUKIN_2_FAMILY_SIGNALING	http://www.gsea-msigdb.org/gsea/msigdb/human/geneset/REACTOME_INTERLEUKIN_2_FAMILY_SIGNALING	GAB2	PIK3CB	IL5RA	JAK2	CSF2RB	IL2RB	SOS2	IL21R	JAK3	PIK3R2	IL2	PTPN6	IL5	STAT1	SOS1	PIK3R3	PTK2B	PIK3CA	IL9R	STAT5A	IL2RA	IL15RA	HAVCR2	STAT4	IL21	PIK3R1	IL9	IL2RG	SHC1	JAK1	IL15	IL3	CSF2	SYK	INPPL1	STAT3	INPP5D	LGALS9	PIK3CD	STAT5B	GRB2	LCK	IL3RA	CSF2RA
REACTOME_TRANSCRIPTIONAL_REGULATION_OF_PLURIPOTENT_STEM_CELLS	http://www.gsea-msigdb.org/gsea/msigdb/human/geneset/REACTOME_TRANSCRIPTIONAL_REGULATION_OF_PLURIPOTENT_STEM_CELLS	SALL4	TSC22D1	SALL1	DKK1	NANOG	FOXP1	EPAS1	DPPA4	HIF3A	ZSCAN10	LIN28A	GSC	KLF4	NR5A1	FGF2	GATA6	SMAD4	EPHA1	PRDM14	NR6A1	HHEX	ZIC3	EOMES	CDX2	STAT3	SMAD2	SOX2	PBX1	FOXD3	POU5F1	TDGF1
REACTOME_MITOTIC_G2_G2_M_PHASES	http://www.gsea-msigdb.org/gsea/msigdb/human/geneset/REACTOME_MITOTIC_G2_G2_M_PHASES	PRKAR2B	PAFAH1B1	PSMB1	CDK11A	PSMC4	MNAT1	TUBG2	PSMA4	OFD1	SDCCAG8	CUL1	PPP1R12A	PSME4	PRKACA	HMMR	FBXW11	NDE1	CLASP1	GTSE1	TUBA3D	PPP1R12B	DYNC1I2	PCM1	HSP90AA1	XPO1	PSMC5	AURKA	TPX2	DYNLL1	PSME1	HAUS4	PSMD5	HSP90AB1	PSMD8	RBX1	EP300	PSMC6	PSMA3	PSMC1	PSMB5	PSMA6	PSME2	NINL	MYBL2	TUBB1	PSMA7	CDC25B	MAPRE1
REACTOME_MITOTIC_G1_PHASE_AND_G1_S_TRANSITION	http://www.gsea-msigdb.org/gsea/msigdb/human/geneset/REACTOME_MITOTIC_G1_PHASE_AND_G1_S_TRANSITION	DBF4	E2F2	PSMB1	PSMC4	POLA2	MNAT1	PSMA4	CUL1	MCM10	MCM2	MCM6	RBL1	ORC1	PSMC5	ORC6	PSME1	CDC45	CDC6	PSMD5	JAK2	ABL1	CDC7	PSMD8	MCM5	POLE2	PSMC6	PSMA3	PSMC1	PSMB5	PSMA6	PSME2	MYBL2	PSMA7	PTK6	E2F1	PSMD10	POLA1	PSMD7	RBL2	PPP2CB	MCM4	CCNE1	AKT2	PPP2R1A	CDK6	RPA3	PSMA2	PSMD3
REACTOME_SUMOYLATION_OF_CHROMATIN_ORGANIZATION_PROTEINS	http://www.gsea-msigdb.org/gsea/msigdb/human/geneset/REACTOME_SUMOYLATION_OF_CHROMATIN_ORGANIZATION_PROTEINS	SCMH1	NUP160	PIAS1	TPR	NDC1	HDAC4	NUP133	NUP37	PIAS2	SEH1L	NUP50	AAAS	CBX5	NUP188	L3MBTL2	RAE1	NUP93	UBE2I	NUP88	NUP98	NUP107	PHC1	NUP155	SUMO1	HDAC1	SATB2	NUP43	RNF2	NUP153	NUP85	NUP214	NUP210	PHC2	NUP42	NUP54	NUP58	CBX8	CBX4	RANBP2	NUP205	SEC13	H4C8	NUP35	BMI1	CHD3	PHC3	CBX2	SUZ12
REACTOME_THROMBIN_SIGNALLING_THROUGH_PROTEINASE_ACTIVATED_RECEPTORS_PARS	http://www.gsea-msigdb.org/gsea/msigdb/human/geneset/REACTOME_THROMBIN_SIGNALLING_THROUGH_PROTEINASE_ACTIVATED_RECEPTORS_PARS	GNA15	GNB5	GNB1	GNA11	MAPK1	MAPK3	GNB3	GNB4	GNA13	F2RL3	GNG13	GNG11	GNGT1	ARRB1	ARRB2	GNA12	GNA14	GNAQ	GNG3	F2RL2	GNGT2	GNG8	GNG4	GNB2	GNG12	GNG5	GNG7	F2	F2R	GNG2	SRC	GNG10
REACTOME_SUMOYLATION_OF_RNA_BINDING_PROTEINS	http://www.gsea-msigdb.org/gsea/msigdb/human/geneset/REACTOME_SUMOYLATION_OF_RNA_BINDING_PROTEINS	SCMH1	NUP160	TPR	NOP58	NDC1	NUP133	NUP37	SEH1L	HNRNPC	NUP50	AAAS	NUP188	RAE1	NUP93	UBE2I	NUP88	NUP98	NUP107	PHC1	NUP155	SUMO1	NUP43	RNF2	NUP153	NUP85	NUP214	NUP210	PHC2	NUP42	NUP54	NUP58	CBX8	CBX4	RANBP2	NUP205	SEC13	NUP35	HNRNPK	BMI1	PHC3	CBX2	SUMO2	POM121	RING1	NUP62	POM121C	PCGF2
REACTOME_ASYMMETRIC_LOCALIZATION_OF_PCP_PROTEINS	http://www.gsea-msigdb.org/gsea/msigdb/human/geneset/REACTOME_ASYMMETRIC_LOCALIZATION_OF_PCP_PROTEINS	DVL2	PSMB1	PSMC4	PSMA4	PSME4	PSMC5	PSME1	PSMD5	PSMD8	PSMC6	PSMA3	PSMC1	PSMB5	PSMA6	PSME2	PSMA7	PSMD10	PARD6A	PSMD7	FZD3	PSMA2	PSMD3	PSMD11	SMURF2	PSMD9	WNT5A	PSMD14	PSMF1	PSMB2	SEM1	PSMA1	PSME3	PSMB7	PRICKLE1	PSMB6	PSMA5	RPS27A	UBC	PSMA8	FZD7	FZD1	PSMD4	PSMB4	PSMC2	VANGL2	FZD5	PSMD6	PSMC3
REACTOME_SUMOYLATION_OF_DNA_REPLICATION_PROTEINS	http://www.gsea-msigdb.org/gsea/msigdb/human/geneset/REACTOME_SUMOYLATION_OF_DNA_REPLICATION_PROTEINS	NUP160	TPR	NDC1	NUP133	NUP37	TOP2B	SEH1L	AURKA	BIRC5	NUP50	AAAS	NUP188	RANGAP1	RAE1	NUP93	UBE2I	PIAS4	NUP88	NUP98	NUP107	NUP155	SUMO1	NUP43	NUP153	NUP85	NUP214	TOP2A	PIAS3	NUP210	PCNA	CDCA8	NUP42	NUP54	NUP58	INCENP	RANBP2	NUP205	SEC13	NUP35	AURKB	SUMO3	SUMO2	POM121	TOP1	NUP62	POM121C
REACTOME_DEGRADATION_OF_AXIN	http://www.gsea-msigdb.org/gsea/msigdb/human/geneset/REACTOME_DEGRADATION_OF_AXIN	PSMB1	PSMC4	PSMA4	PSME4	PSMC5	PSME1	PSMD5	PSMD8	PSMC6	PSMA3	PSMC1	PSMB5	PSMA6	PSME2	PSMA7	PSMD10	PSMD7	AXIN1	PSMA2	TNKS2	PSMD3	PSMD11	SMURF2	PSMD9	PSMD14	RNF146	PSMF1	PSMB2	SEM1	PSMA1	PSME3	PSMB7	PSMB6	PSMA5	RPS27A	UBC	PSMA8	PSMD4	PSMB4	PSMC2	PSMD6	PSMC3	AXIN2	UBB	TNKS	PSMD1	PSMD2	PSMD13
REACTOME_DEGRADATION_OF_DVL	http://www.gsea-msigdb.org/gsea/msigdb/human/geneset/REACTOME_DEGRADATION_OF_DVL	HECW1	DVL2	PSMB1	PSMC4	CUL3	PSMA4	PSME4	PSMC5	PSME1	PSMD5	PSMD8	RBX1	PSMC6	PSMA3	PSMC1	PSMB5	PSMA6	PSME2	PSMA7	PSMD10	PSMD7	PSMA2	DVL1	PSMD3	PSMD11	PSMD9	PSMD14	KLHL12	PSMF1	PSMB2	SEM1	PSMA1	PSME3	PSMB7	PSMB6	PSMA5	RPS27A	UBC	PSMA8	PSMD4	PSMB4	PSMC2	DVL3	PSMD6	DACT1	PSMC3	UBB	PSMD1
REACTOME_DISASSEMBLY_OF_THE_DESTRUCTION_COMPLEX_AND_RECRUITMENT_OF_AXIN_TO_THE_MEMBRANE	http://www.gsea-msigdb.org/gsea/msigdb/human/geneset/REACTOME_DISASSEMBLY_OF_THE_DESTRUCTION_COMPLEX_AND_RECRUITMENT_OF_AXIN_TO_THE_MEMBRANE	DVL2	WNT8A	PPP2R5A	PPP2R5B	LRP6	WNT8B	PPP2R5C	GSK3B	AXIN1	PPP2CB	PPP2R1A	CAV1	DVL1	PPP2R5D	PPP2CA	CSNK1A1	WNT1	CSNK1G2	APC	PPP2R1B	PPP2R5E	WNT3A	FZD1	DVL3	LRP5	FZD5	FRAT1	CTNNB1	FZD2	FRAT2	AMER1
REACTOME_REGULATION_OF_FZD_BY_UBIQUITINATION	http://www.gsea-msigdb.org/gsea/msigdb/human/geneset/REACTOME_REGULATION_OF_FZD_BY_UBIQUITINATION	LRP6	RSPO4	RNF43	LGR6	USP8	LGR5	RPS27A	RSPO3	RSPO2	UBC	WNT3A	LRP5	FZD5	FZD6	RSPO1	UBB	FZD4	FZD8	ZNRF3	LGR4	UBA52
REACTOME_REPRESSION_OF_WNT_TARGET_GENES	http://www.gsea-msigdb.org/gsea/msigdb/human/geneset/REACTOME_REPRESSION_OF_WNT_TARGET_GENES	TLE2	TCF7	TLE5	TLE4	HDAC1	MYC	LEF1	TLE3	TCF7L2	TCF7L1	CTBP1	AXIN2	CTBP2	TLE1
REACTOME_SUMOYLATION_OF_DNA_METHYLATION_PROTEINS	http://www.gsea-msigdb.org/gsea/msigdb/human/geneset/REACTOME_SUMOYLATION_OF_DNA_METHYLATION_PROTEINS	SCMH1	DNMT3B	UBE2I	PHC1	SUMO1	DNMT3A	RNF2	DNMT1	PHC2	CBX8	CBX4	BMI1	PHC3	CBX2	RING1	PCGF2
REACTOME_SUMOYLATION_OF_IMMUNE_RESPONSE_PROTEINS	http://www.gsea-msigdb.org/gsea/msigdb/human/geneset/REACTOME_SUMOYLATION_OF_IMMUNE_RESPONSE_PROTEINS	NFKB2	NFKBIA	UBE2I	PIAS4	SUMO1	PIAS3	RELA	SUMO3	TOPORS	IKBKE	IKBKG
REACTOME_SIGNALING_BY_WNT_IN_CANCER	http://www.gsea-msigdb.org/gsea/msigdb/human/geneset/REACTOME_SIGNALING_BY_WNT_IN_CANCER	PPP2R5A	PPP2R5B	LRP6	PPP2R5C	GSK3B	PORCN	AXIN1	DKK4	PPP2CB	PPP2R1A	TNKS2	DKK1	RNF43	PPP2R5D	PPP2CA	CSNK1A1	KREMEN2	APC	PPP2R1B	TCF7L2	PPP2R5E	WNT3A	DKK2	CTBP1	LRP5	FZD5	FZD6	CTNNB1	TNKS	FZD4	CTBP2	FZD8	KREMEN1	AMER1
REACTOME_SIGNALING_BY_CTNNB1_PHOSPHO_SITE_MUTANTS	http://www.gsea-msigdb.org/gsea/msigdb/human/geneset/REACTOME_SIGNALING_BY_CTNNB1_PHOSPHO_SITE_MUTANTS	PPP2R5A	PPP2R5B	PPP2R5C	GSK3B	AXIN1	PPP2CB	PPP2R1A	PPP2R5D	PPP2CA	CSNK1A1	APC	PPP2R1B	PPP2R5E	CTNNB1	AMER1
REACTOME_INTERCONVERSION_OF_NUCLEOTIDE_DI_AND_TRIPHOSPHATES	http://www.gsea-msigdb.org/gsea/msigdb/human/geneset/REACTOME_INTERCONVERSION_OF_NUCLEOTIDE_DI_AND_TRIPHOSPHATES	AK2	CTPS2	RRM2B	AK6	NME3	NME4	GSR	AK1	DUT	DCTD	TXN	AK7	GUK1	AK5	AK9	CMPK1	AK4	AK8	NUDT13	RRM1	DTYMK	CTPS1	RRM2	GLRX	TYMS	DCTPP1	TXNRD1	NME1	NME2
REACTOME_PRESYNAPTIC_FUNCTION_OF_KAINATE_RECEPTORS	http://www.gsea-msigdb.org/gsea/msigdb/human/geneset/REACTOME_PRESYNAPTIC_FUNCTION_OF_KAINATE_RECEPTORS	GNB5	GNB1	GNB3	GNB4	GNG13	GNG11	GNGT1	PLCB2	PLCB3	GNG3	GRIK3	GNGT2	GNG8	GNG4	GNB2	GNG12	GNG5	GNG7	PLCB1	GNG2	GNG10
REACTOME_GPCR_LIGAND_BINDING	http://www.gsea-msigdb.org/gsea/msigdb/human/geneset/REACTOME_GPCR_LIGAND_BINDING	WNT16	CALCR	TAC1	CX3CL1	TBXA2R	GIPR	HEBP1	CASR	ADRB1	XK	UTS2	PTGER3	OPN3	NPFFR2	WNT8A	LPAR2	CALCRL	GLP2R	GAL	DRD4	GNB5	SCT	PRLH	TACR2	WNT8B	GNB1	EDN1	ADCYAP1R1	P2RY10	SCTR	CXCL2	OPRK1	WNT11	GNAS	PTHLH	MLN	BDKRB1	HRH3	NTSR1	AVP	PROKR2	PDYN	OXT	GPR143	OPN1LW	BRS3	HTR2A	MLNR
REACTOME_DEFECTIVE_GALNT3_CAUSES_HFTC	http://www.gsea-msigdb.org/gsea/msigdb/human/geneset/REACTOME_DEFECTIVE_GALNT3_CAUSES_HFTC	GALNT3	MUC5B	MUC4	MUC15	MUC17	MUC3A	MUC7	MUCL1	MUC13	MUC20	MUC16	MUC6	MUC1	MUC21	MUC12	MUC5AC
REACTOME_DEFECTIVE_LFNG_CAUSES_SCDO3	http://www.gsea-msigdb.org/gsea/msigdb/human/geneset/REACTOME_DEFECTIVE_LFNG_CAUSES_SCDO3	NOTCH3	LFNG	NOTCH2	NOTCH1	NOTCH4
REACTOME_DEFECTIVE_C1GALT1C1_CAUSES_TNPS	http://www.gsea-msigdb.org/gsea/msigdb/human/geneset/REACTOME_DEFECTIVE_C1GALT1C1_CAUSES_TNPS	C1GALT1	MUC5B	MUC4	MUC15	MUC17	MUC3A	C1GALT1C1	MUC7	MUCL1	MUC13	MUC20	MUC16	MUC6	MUC1	MUC21	MUC12	MUC5AC
REACTOME_WNT5A_DEPENDENT_INTERNALIZATION_OF_FZD4	http://www.gsea-msigdb.org/gsea/msigdb/human/geneset/REACTOME_WNT5A_DEPENDENT_INTERNALIZATION_OF_FZD4	DVL2	AP2B1	AP2S1	WNT5A	CLTA	PRKCG	CLTC	ARRB2	PRKCA	AP2M1	PRKCB	FZD4	CLTB	AP2A2	AP2A1
REACTOME_INTERLEUKIN_3_INTERLEUKIN_5_AND_GM_CSF_SIGNALING	http://www.gsea-msigdb.org/gsea/msigdb/human/geneset/REACTOME_INTERLEUKIN_3_INTERLEUKIN_5_AND_GM_CSF_SIGNALING	FYN	GAB2	PIK3CB	PRKACA	IL5RA	BLNK	JAK2	CRKL	CSF2RB	IL2RB	HCK	JAK3	PIK3R2	RAPGEF1	IL2	CBL	PTPN6	IL5	SOS1	PIK3R3	PIK3CA	STAT5A	IL2RA	TEC	VAV1	RPS27A	PIK3R1	IL2RG	UBC	SHC1	JAK1	IL3	CSF2	YWHAZ	SYK	INPPL1	CRK	INPP5D	UBB	PIK3CD	STAT5B	YES1	GRB2	PTPN11	IL3RA	CSF2RA	UBA52	LYN
REACTOME_WNT5A_DEPENDENT_INTERNALIZATION_OF_FZD2_FZD5_AND_ROR2	http://www.gsea-msigdb.org/gsea/msigdb/human/geneset/REACTOME_WNT5A_DEPENDENT_INTERNALIZATION_OF_FZD2_FZD5_AND_ROR2	AP2B1	AP2S1	WNT5A	CLTA	CLTC	AP2M1	FZD5	ROR2	CLTB	FZD2	AP2A2	ROR1	AP2A1
REACTOME_O_LINKED_GLYCOSYLATION	http://www.gsea-msigdb.org/gsea/msigdb/human/geneset/REACTOME_O_LINKED_GLYCOSYLATION	THSD7A	ST3GAL1	POMT2	ADAMTS6	ST6GALNAC2	ST6GAL1	SEMA5B	POMGNT1	ADAMTS2	GALNT16	C1GALT1	GALNTL5	GALNT7	ST3GAL4	GALNT18	SEMA5A	GALNT3	MUC5B	A4GNT	B4GALT6	GALNT12	GCNT7	ST3GAL3	CFP	GALNT8	POMT1	GALNT15	LARGE1	ADAMTS8	THSD1	ADAMTS7	GALNT5	ST6GALNAC4	THBS1	ADAMTS14	GALNT6	GCNT3	ADAMTS17	CHST4	ADAMTS18	GALNT1	ADAMTS10	ADAMTSL4	GALNT2	THSD7B	GALNT13	POMGNT2	MUC4
REACTOME_O_GLYCOSYLATION_OF_TSR_DOMAIN_CONTAINING_PROTEINS	http://www.gsea-msigdb.org/gsea/msigdb/human/geneset/REACTOME_O_GLYCOSYLATION_OF_TSR_DOMAIN_CONTAINING_PROTEINS	THSD7A	ADAMTS6	SEMA5B	ADAMTS2	SEMA5A	CFP	ADAMTS8	THSD1	ADAMTS7	THBS1	ADAMTS14	ADAMTS17	ADAMTS18	ADAMTS10	ADAMTSL4	THSD7B	ADAMTS16	ADAMTS19	ADAMTS12	ADAMTS1	ADAMTS5	ADAMTS3	ADAMTSL3	ADAMTS4	SPON2	ADAMTS13	ADAMTS9	SBSPON	ADAMTS15	ADAMTS20	ADAMTSL1	ADAMTSL5	THBS2	POFUT2	B3GLCT	THSD4	SSPOP	ADAMTSL2	SPON1
REACTOME_MITOPHAGY	http://www.gsea-msigdb.org/gsea/msigdb/human/geneset/REACTOME_MITOPHAGY	ATG5	FUNDC1	CSNK2A2	TOMM22	CSNK2A1	MAP1LC3A	MFN2	TOMM40	MAP1LC3B	RPS27A	ATG12	UBC	TOMM70	MTERF3	PINK1	SQSTM1	UBB	MFN1	TOMM20	TOMM5	ULK1	PRKN	TOMM7	SRC	CSNK2B	VDAC1	TOMM6	UBA52	PGAM5
REACTOME_PINK1_PRKN_MEDIATED_MITOPHAGY	http://www.gsea-msigdb.org/gsea/msigdb/human/geneset/REACTOME_PINK1_PRKN_MEDIATED_MITOPHAGY	ATG5	TOMM22	MAP1LC3A	MFN2	TOMM40	MAP1LC3B	RPS27A	ATG12	UBC	TOMM70	MTERF3	PINK1	SQSTM1	UBB	MFN1	TOMM20	TOMM5	PRKN	TOMM7	VDAC1	TOMM6	UBA52
REACTOME_UPTAKE_AND_FUNCTION_OF_ANTHRAX_TOXINS	http://www.gsea-msigdb.org/gsea/msigdb/human/geneset/REACTOME_UPTAKE_AND_FUNCTION_OF_ANTHRAX_TOXINS	MAP2K3	MAP2K4	MAP2K7	MAP2K6	MAP2K2	FURIN	ANTXR2	MAP2K1	ANTXR1	PDCD6IP	CALM1
REACTOME_RIPK1_MEDIATED_REGULATED_NECROSIS	http://www.gsea-msigdb.org/gsea/msigdb/human/geneset/REACTOME_RIPK1_MEDIATED_REGULATED_NECROSIS	CFLAR	BIRC3	FAS	CASP8	HSP90AA1	XIAP	TRADD	STUB1	TNFRSF10A	CDC37	BIRC2	FASLG	TNFRSF10B	TNFSF10	TRAF2	RIPK3	FLOT2	RIPK1	FLOT1	SDCBP	RPS27A	OGT	UBC	FADD	MLKL	PDCD6IP	UBB	PELI1	UBA52
REACTOME_REGULATED_NECROSIS	http://www.gsea-msigdb.org/gsea/msigdb/human/geneset/REACTOME_REGULATED_NECROSIS	CFLAR	BIRC3	FAS	BAK1	CASP8	TP63	HSP90AA1	CHMP2B	BAX	GZMB	CHMP4B	XIAP	TRADD	STUB1	GSDMD	TNFRSF10A	CDC37	GSDME	BIRC2	IL1A	CHMP3	FASLG	TNFRSF10B	TNFSF10	IRF1	IL1B	TRAF2	RIPK3	CHMP2A	FLOT2	RIPK1	FLOT1	SDCBP	CASP1	CASP5	TP53	RPS27A	OGT	CHMP7	IL18	UBC	CASP3	CHMP4C	FADD	IRF2	MLKL	PDCD6IP	UBB
REACTOME_VEGFR2_MEDIATED_VASCULAR_PERMEABILITY	http://www.gsea-msigdb.org/gsea/msigdb/human/geneset/REACTOME_VEGFR2_MEDIATED_VASCULAR_PERMEABILITY	CTNNA1	PAK3	HSP90AA1	TRIB3	AKT2	CAV1	AKT3	MAPKAP1	VAV3	RAC1	PDPK1	VAV1	AKT1	PAK1	THEM4	VAV2	RICTOR	NOS3	MLST8	CTNNB1	JUP	CDH5	PAK2	PRR5	CTNND1	CALM1	MTOR
REACTOME_VEGFR2_MEDIATED_CELL_PROLIFERATION	http://www.gsea-msigdb.org/gsea/msigdb/human/geneset/REACTOME_VEGFR2_MEDIATED_CELL_PROLIFERATION	PRKCZ	ITPR3	VEGFA	ITPR2	PLCG1	KDR	KRAS	PDPK1	RASA1	ITPR1	PRKCA	PRKCD	PRKCB	AHCYL1	HRAS	SPHK1	SRC	CALM1	NRAS
REACTOME_MISCELLANEOUS_TRANSPORT_AND_BINDING_EVENTS	http://www.gsea-msigdb.org/gsea/msigdb/human/geneset/REACTOME_MISCELLANEOUS_TRANSPORT_AND_BINDING_EVENTS	NIPAL3	SLC66A1	CTNS	ADD2	ADD1	MAGT1	NIPAL2	TUSC3	MRS2	CSN1S1	LRRC8A	NIPA2	ADD3	ANKH	DMTN	PIP	AZGP1	NIPAL1	MMGT1	NIPA1	LRRC8E	CSN3	LRRC8C	LRRC8D	NIPAL4	LRRC8B
REACTOME_POSITIVE_EPIGENETIC_REGULATION_OF_RRNA_EXPRESSION	http://www.gsea-msigdb.org/gsea/msigdb/human/geneset/REACTOME_POSITIVE_EPIGENETIC_REGULATION_OF_RRNA_EXPRESSION	BAZ1B	MTA3	POLR1H	POLR1A	MBD3	ACTB	GSK3B	POLR2E	POLR2F	EP300	RBBP7	TAF1C	POLR1F	H2AZ2	KAT2A	CHD4	TBP	KAT2B	SF3B1	TAF1B	HDAC1	POLR1G	CBX3	H2BC11	DEK	TTF1	POLR1B	MYBBP1A	H3-3B	POLR1E	TAF1A	GATAD2B	H2BC1	POLR2K	MTA2	SMARCA5	H2BC5	H4C8	RBBP4	H3-3A	POLR2H	H2AZ1	DDX21	TAF1D	GATAD2A	CHD3	POLR1C	POLR2L
REACTOME_B_WICH_COMPLEX_POSITIVELY_REGULATES_RRNA_EXPRESSION	http://www.gsea-msigdb.org/gsea/msigdb/human/geneset/REACTOME_B_WICH_COMPLEX_POSITIVELY_REGULATES_RRNA_EXPRESSION	BAZ1B	POLR1H	POLR1A	ACTB	GSK3B	POLR2E	POLR2F	EP300	TAF1C	POLR1F	H2AZ2	KAT2A	TBP	KAT2B	SF3B1	TAF1B	POLR1G	H2BC11	DEK	POLR1B	MYBBP1A	H3-3B	POLR1E	TAF1A	H2BC1	POLR2K	SMARCA5	H2BC5	H4C8	H3-3A	POLR2H	H2AZ1	DDX21	TAF1D	POLR1C	POLR2L	H2AC6	H2BC4	H3C13	H2AC20	H2BC21	H2BC13	POLR1D	H2AX	H2AC7	H2BU1	H4C3	H3C12
REACTOME_NEGATIVE_EPIGENETIC_REGULATION_OF_RRNA_EXPRESSION	http://www.gsea-msigdb.org/gsea/msigdb/human/geneset/REACTOME_NEGATIVE_EPIGENETIC_REGULATION_OF_RRNA_EXPRESSION	MNAT1	ARID4B	POLR1H	POLR1A	BAZ2A	DNMT3B	SIRT1	POLR2E	POLR2F	SUV39H1	TAF1C	ERCC2	POLR1F	H2AZ2	UBTF	GTF2H1	GTF2H3	SUDS3	TBP	TAF1B	HDAC1	POLR1G	H2BC11	TTF1	POLR1B	SIN3B	DNMT1	RRP8	H3-3B	MBD2	CDK7	CCNH	SAP130	POLR1E	TAF1A	GTF2H2	H2BC1	POLR2K	SAP18	SMARCA5	H2BC5	H4C8	SAP30BP	H3-3A	ERCC3	POLR2H	H2AZ1	SAP30
REACTOME_TOXICITY_OF_BOTULINUM_TOXIN_TYPE_D_BOTD	http://www.gsea-msigdb.org/gsea/msigdb/human/geneset/REACTOME_TOXICITY_OF_BOTULINUM_TOXIN_TYPE_D_BOTD	SV2C	VAMP1	SV2A	SV2B	VAMP2
REACTOME_MYOGENESIS	http://www.gsea-msigdb.org/gsea/msigdb/human/geneset/REACTOME_MYOGENESIS	SPAG9	CTNNA1	CDON	CTNNA2	NEO1	MEF2A	CDC42	TCF3	MEF2C	ABL1	MAP2K6	MYF6	MYF5	MAPK14	MEF2D	MYOG	MYOD1	CDH15	TCF12	BNIP2	BOC	NTN3	CTNNB1	CDH2	CDH4	MAPK11	MAPK12	TCF4	MEF2B
REACTOME_DISEASES_OF_IMMUNE_SYSTEM	http://www.gsea-msigdb.org/gsea/msigdb/human/geneset/REACTOME_DISEASES_OF_IMMUNE_SYSTEM	BTK	NFKB2	NFKBIA	IKBKB	NFKB1	UNC93B1	TICAM1	TRAF3	CD36	TLR4	TLR2	S100A8	TIRAP	LY96	S100A1	S100A9	TLR3	CD14	FGG	FGA	FGB	MYD88	RELA	TLR10	TLR1	TLR6	TLR5	HMGB1	IRAK4	CHUK	IKBKG
REACTOME_N_GLYCAN_TRIMMING_IN_THE_ER_AND_CALNEXIN_CALRETICULIN_CYCLE	http://www.gsea-msigdb.org/gsea/msigdb/human/geneset/REACTOME_N_GLYCAN_TRIMMING_IN_THE_ER_AND_CALNEXIN_CALRETICULIN_CYCLE	SEL1L	DERL2	EDEM2	GANAB	PSMC1	UGGT2	MLEC	MOGS	EDEM3	RAD23B	CANX	PRKCSH	EDEM1	OS9	UGGT1	DERL1	RNF185	RPS27A	MARCHF6	UBC	NGLY1	AMFR	UBXN1	SYVN1	VCP	PDIA3	ENGASE	UBB	RNF139	MAN1B1	CALR	RNF5	TRIM13	UBA52	RNF103
REACTOME_DNA_METHYLATION	http://www.gsea-msigdb.org/gsea/msigdb/human/geneset/REACTOME_DNA_METHYLATION	DNMT3B	H2AZ2	DNMT3A	H2BC11	DNMT1	H3-3B	DNMT3L	H2BC1	H2BC5	H4C8	H3-3A	H2AZ1	H2AC6	H2BC4	H3C13	H2AC20	H2BC21	H2BC13	H2AX	H2AC7	H2BU1	H4C3	H3C12	H4C11	H3C4	H4-16	H2BC12	H3C14	H3C15	H2BC15	H2BC12L	H2AJ	H4C15	H4C14	H4C12	H2BC14	H2BC8	H3C8	H2AB1	H2BC6	H4C6	H2BC17	H3C6	H4C13	H3C11	H2BC9	H3C1	UHRF1
REACTOME_UPTAKE_AND_FUNCTION_OF_DIPHTHERIA_TOXIN	http://www.gsea-msigdb.org/gsea/msigdb/human/geneset/REACTOME_UPTAKE_AND_FUNCTION_OF_DIPHTHERIA_TOXIN	CD9	HSP90AA1	HSP90AB1	HBEGF	EEF2	TXNRD1
REACTOME_UPTAKE_AND_ACTIONS_OF_BACTERIAL_TOXINS	http://www.gsea-msigdb.org/gsea/msigdb/human/geneset/REACTOME_UPTAKE_AND_ACTIONS_OF_BACTERIAL_TOXINS	CD9	MAP2K3	MAP2K4	SYT1	GUCY2C	MAP2K7	HSP90AA1	HSP90AB1	STX1B	STX1A	MAP2K6	HBEGF	SV2C	MAP2K2	SNAP25	VAMP1	FURIN	SYT2	SV2A	ANTXR2	EEF2	MAP2K1	ANTXR1	PDCD6IP	PDZD3	SV2B	TXNRD1	CALM1	VAMP2
REACTOME_SIGNALING_BY_LRP5_MUTANTS	http://www.gsea-msigdb.org/gsea/msigdb/human/geneset/REACTOME_SIGNALING_BY_LRP5_MUTANTS	DKK4	DKK1	KREMEN2	DKK2	LRP5	KREMEN1
REACTOME_SIGNALING_BY_RNF43_MUTANTS	http://www.gsea-msigdb.org/gsea/msigdb/human/geneset/REACTOME_SIGNALING_BY_RNF43_MUTANTS	LRP6	RNF43	WNT3A	LRP5	FZD5	FZD6	FZD4	FZD8
REACTOME_CASPASE_ACTIVATION_VIA_EXTRINSIC_APOPTOTIC_SIGNALLING_PATHWAY	http://www.gsea-msigdb.org/gsea/msigdb/human/geneset/REACTOME_CASPASE_ACTIVATION_VIA_EXTRINSIC_APOPTOTIC_SIGNALLING_PATHWAY	CFLAR	FAS	DAPK2	CASP8	TRADD	TNFRSF10A	UNC5B	UNC5A	FASLG	TNFRSF10B	TNFSF10	TRAF2	TICAM1	CASP9	TLR4	RIPK1	LY96	APPL1	CASP3	DAPK3	FADD	CD14	MAGED1	DCC	DAPK1	TICAM2
REACTOME_TNFR1_INDUCED_PROAPOPTOTIC_SIGNALING	http://www.gsea-msigdb.org/gsea/msigdb/human/geneset/REACTOME_TNFR1_INDUCED_PROAPOPTOTIC_SIGNALING	USP2	CASP8	TNFRSF1A	CYLD	TRADD	USP4	TNFAIP3	TRAF2	RIPK1	USP21	FADD	TNF	OTUD7B
REACTOME_PROGRAMMED_CELL_DEATH	http://www.gsea-msigdb.org/gsea/msigdb/human/geneset/REACTOME_PROGRAMMED_CELL_DEATH	BAD	CFLAR	PSMB1	PSMC4	BID	BIRC3	VIM	FAS	BAK1	DAPK2	CDH1	PSMA4	DSG2	CASP8	PRKCQ	ROCK1	PSME4	ARHGAP10	TP63	TP73	HSP90AA1	PKP1	CHMP2B	BAX	PSMC5	ADD1	DNM1L	PPP1R13B	DYNLL1	PSME1	CLSPN	PSMD5	DSP	PSMD8	MAPK1	GZMB	PSMC6	PSMA3	PSMC1	PSMB5	ACIN1	PSMA6	PSME2	PSMA7	E2F1	CHMP4B	PSMD10	XIAP
REACTOME_REGULATION_OF_TNFR1_SIGNALING	http://www.gsea-msigdb.org/gsea/msigdb/human/geneset/REACTOME_REGULATION_OF_TNFR1_SIGNALING	CFLAR	SPPL2B	BIRC3	USP2	TRAF1	CASP8	TNFRSF1A	CYLD	RNF31	XIAP	TRADD	IKBKB	CLIP3	TAX1BP1	BIRC2	MADD	USP4	TNFAIP3	RBCK1	TRAF2	RIPK1	SPPL2A	USP21	RPS27A	UBC	OTULIN	FADD	UBB	SHARPIN	TNF	RACK1	CHUK	UBA52	OTUD7B	IKBKG
REACTOME_TNFR1_INDUCED_NFKAPPAB_SIGNALING_PATHWAY	http://www.gsea-msigdb.org/gsea/msigdb/human/geneset/REACTOME_TNFR1_INDUCED_NFKAPPAB_SIGNALING_PATHWAY	BIRC3	USP2	TAB2	TRAF1	TNFRSF1A	CYLD	RNF31	TAB1	XIAP	TRADD	IKBKB	BIRC2	USP4	TNFAIP3	RBCK1	TRAF2	MAP3K7	RIPK1	USP21	RPS27A	UBC	TAB3	UBB	SHARPIN	TNF	RACK1	CHUK	UBA52	OTUD7B	IKBKG
REACTOME_HEDGEHOG_LIGAND_BIOGENESIS	http://www.gsea-msigdb.org/gsea/msigdb/human/geneset/REACTOME_HEDGEHOG_LIGAND_BIOGENESIS	PSMB1	PSMC4	PSMA4	HHAT	PSME4	ERLEC1	SEL1L	DERL2	PSMC5	PSME1	PSMD5	PSMD8	PSMC6	PSMA3	PSMC1	PSMB5	PSMA6	PSME2	PSMA7	PSMD10	PSMD7	PSMA2	PSMD3	PSMD11	PSMD9	PSMD14	PSMF1	PSMB2	SEM1	PSMA1	PSME3	OS9	PSMB7	DHH	DISP2	PSMB6	PSMA5	RPS27A	UBC	ADAM17	PSMA8	PSMD4	PSMB4	PSMC2	SYVN1	IHH	PSMD6	SHH
REACTOME_SIGNALING_BY_HEDGEHOG	http://www.gsea-msigdb.org/gsea/msigdb/human/geneset/REACTOME_SIGNALING_BY_HEDGEHOG	PRKAR2B	PSMB1	FUZ	MKS1	PSMC4	IFT88	CUL3	PSMA4	OFD1	HHAT	CUL1	CDON	PSME4	ERLEC1	SEL1L	PRKACA	EVC	DERL2	GLI2	TUBA3D	TULP3	ADCY2	ITCH	GSK3B	PSMC5	GNAS	PSME1	PSMD5	PSMD8	RBX1	PSMC6	PSMA3	PSMC1	PSMB5	PSMA6	PSME2	IFT52	TUBB1	PSMA7	PSMD10	PSMD7	RPGRIP1L	TUBB4A	IQCE	GLI3	PSMA2	SUFU	PSMD3
REACTOME_SYNTHESIS_OF_DIPHTHAMIDE_EEF2	http://www.gsea-msigdb.org/gsea/msigdb/human/geneset/REACTOME_SYNTHESIS_OF_DIPHTHAMIDE_EEF2	DPH1	DPH5	DPH2	DPH6	DPH7	DPH3	EEF2	DNAJC24
REACTOME_MISMATCH_REPAIR	http://www.gsea-msigdb.org/gsea/msigdb/human/geneset/REACTOME_MISMATCH_REPAIR	POLD1	MLH1	POLD3	MSH2	LIG1	RPA3	POLD2	MSH3	MSH6	RPA2	PMS2	RPA1	PCNA	EXO1	POLD4
REACTOME_SIGNALING_BY_RETINOIC_ACID	http://www.gsea-msigdb.org/gsea/msigdb/human/geneset/REACTOME_SIGNALING_BY_RETINOIC_ACID	CYP26B1	PDK4	PDK2	PDK3	RDH11	DHRS9	RARB	DLD	CYP26A1	CPT1A	PDHX	PPARD	ALDH8A1	RDH10	ALDH1A2	RARA	PDHA1	RDH5	RDH16	RXRG	CRABP2	DLAT	PDK1	DHRS4	RDH13	DHRS3	PDHA2	FABP5	ALDH1A1	CRABP1	PDHB	SDR16C5	RARG	ALDH1A3	RXRA	CYP26C1	ADH1A	AKR1C3	ADH4	RXRB	CPT1B	RDH14	ADH1C
REACTOME_RELEASE_OF_HH_NP_FROM_THE_SECRETING_CELL	http://www.gsea-msigdb.org/gsea/msigdb/human/geneset/REACTOME_RELEASE_OF_HH_NP_FROM_THE_SECRETING_CELL	DHH	DISP2	ADAM17	IHH	SHH	SCUBE2	GPC5	NOTUM
REACTOME_RA_BIOSYNTHESIS_PATHWAY	http://www.gsea-msigdb.org/gsea/msigdb/human/geneset/REACTOME_RA_BIOSYNTHESIS_PATHWAY	CYP26B1	RDH11	DHRS9	CYP26A1	ALDH8A1	RDH10	ALDH1A2	RDH5	RDH16	DHRS4	RDH13	DHRS3	ALDH1A1	CRABP1	SDR16C5	ALDH1A3	CYP26C1	ADH1A	AKR1C3	ADH4	RDH14	ADH1C
REACTOME_MITOCHONDRIAL_TRANSLATION	http://www.gsea-msigdb.org/gsea/msigdb/human/geneset/REACTOME_MITOCHONDRIAL_TRANSLATION	MRPS10	MRPL43	MRPS35	MRPS24	MRPS34	MRPL22	MTIF2	MRPL28	MRPS33	MRPS18A	MRPS31	MTFMT	MRPL4	MRPL32	MRPL27	MRPL51	MTRF1L	MRPL18	MRPL2	MRPS30	MRPS27	MRPL3	MRPL19	MRPL37	MRPS15	MRPS14	MTIF3	MRPS2	TSFM	MRPS7	MRPS26	MRPS12	MRPL34	MRPS25	PTCD3	MRPL35	ERAL1	DAP3	MRPS36	MRPL44	MRPS9	MRPL47	MRPL50	MRPL15	MRPL24	MRPL9	MRPS5	MRPS28
REACTOME_NEGATIVE_REGULATION_OF_TCF_DEPENDENT_SIGNALING_BY_DVL_INTERACTING_PROTEINS	http://www.gsea-msigdb.org/gsea/msigdb/human/geneset/REACTOME_NEGATIVE_REGULATION_OF_TCF_DEPENDENT_SIGNALING_BY_DVL_INTERACTING_PROTEINS	DVL2	CCDC88C	DVL1	DVL3	CXXC4
REACTOME_DISEASES_OF_MISMATCH_REPAIR_MMR	http://www.gsea-msigdb.org/gsea/msigdb/human/geneset/REACTOME_DISEASES_OF_MISMATCH_REPAIR_MMR	MLH1	MSH2	MSH3	MSH6	PMS2
REACTOME_AFLATOXIN_ACTIVATION_AND_DETOXIFICATION	http://www.gsea-msigdb.org/gsea/msigdb/human/geneset/REACTOME_AFLATOXIN_ACTIVATION_AND_DETOXIFICATION	MGST1	DPEP1	AKR7A2	MGST2	GGT5	GGT1	CYP3A5	GGT7	ACY3	CYP1A2	DPEP3	MGST3	CYP3A4	AKR7A3	DPEP2	GGT6	CYP2A13	AKR7L	ACY1
REACTOME_ORGANIC_CATION_TRANSPORT	http://www.gsea-msigdb.org/gsea/msigdb/human/geneset/REACTOME_ORGANIC_CATION_TRANSPORT	SLC22A16	SLC22A18	SLC22A2	SLC22A3	RUNX1	SLC22A15	SLC22A1	SLC22A4	SLC22A5	RSC1A1
REACTOME_ORGANIC_CATION_ANION_ZWITTERION_TRANSPORT	http://www.gsea-msigdb.org/gsea/msigdb/human/geneset/REACTOME_ORGANIC_CATION_ANION_ZWITTERION_TRANSPORT	SLC22A16	SLC22A18	SLC22A2	SLC22A7	SLC22A3	SLC22A8	RUNX1	SLC22A15	SLC22A11	SLC22A1	SLC22A4	SLC22A5	SLC22A12	SLC22A6	RSC1A1
REACTOME_METABOLISM_OF_LIPIDS	http://www.gsea-msigdb.org/gsea/msigdb/human/geneset/REACTOME_METABOLISM_OF_LIPIDS	NFYA	CYP51A1	MTMR7	NDUFAB1	ACSM3	CREBBP	TSPOAP1	PON1	CROT	ABCB4	GDE1	OSBPL7	AGK	ALDH3B1	ARSD	PNPLA4	MED24	STARD3NL	ABHD5	PIK3C2A	MBTPS2	NR1H4	ELOVL5	ALOX5	DPEP1	AGPS	CYP24A1	OSBPL5	ALAS1	NR1H3	AGPAT4	PNPLA6	CYP46A1	PI4K2B	INPP4A	MED17	HEXB	PIK3CB	PLEKHA5	MSMO1	THRAP3	GALC	TBXAS1	ACAA1	ARSF	DGAT2	SPHK2	MED29
REACTOME_PHASE_4_RESTING_MEMBRANE_POTENTIAL	http://www.gsea-msigdb.org/gsea/msigdb/human/geneset/REACTOME_PHASE_4_RESTING_MEMBRANE_POTENTIAL	KCNK2	KCNK16	KCNK6	KCNK10	KCNJ2	KCNK15	KCNK17	KCNK1	KCNK13	KCNK5	KCNJ4	KCNK9	KCNK3	KCNK7	KCNJ14	KCNK4	KCNJ12	KCNK12	KCNK18
REACTOME_PHASE_3_RAPID_REPOLARISATION	http://www.gsea-msigdb.org/gsea/msigdb/human/geneset/REACTOME_PHASE_3_RAPID_REPOLARISATION	KCNQ1	KCNH2	AKAP9	KCNA5	KCNE4	KCNE2	KCNE3	KCNE5	KCNE1
REACTOME_CARDIAC_CONDUCTION	http://www.gsea-msigdb.org/gsea/msigdb/human/geneset/REACTOME_CARDIAC_CONDUCTION	SCN4A	CACNA2D2	WWTR1	ATP1A2	KCNQ1	KCNH2	CAMK2B	ATP2B4	HIPK2	CACNB1	ATP2B3	ABCC9	ATP1B3	CAMK2A	ATP2B1	PRKACA	ATP2A3	SRI	CACNG4	KCNK2	TBX5	NOS1	FXYD3	KCNK16	ITPR3	KCNK6	KCNK10	SLC8A3	KCND1	FGF14	DMPK	ATP1A3	CACNG7	SCN1B	RANGRF	KAT2B	FGF12	KCNIP3	SLC8A2	CASQ2	FKBP1B	KCNIP2	ITPR2	KCNJ2	KCNK15	KCNK17	AKAP9	ATP1B2
REACTOME_PHASE_0_RAPID_DEPOLARISATION	http://www.gsea-msigdb.org/gsea/msigdb/human/geneset/REACTOME_PHASE_0_RAPID_DEPOLARISATION	SCN4A	CACNA2D2	CAMK2B	CACNB1	CAMK2A	CACNG4	FGF14	CACNG7	SCN1B	RANGRF	FGF12	FGF13	CACNG6	SCN2A	SCN7A	CACNG8	SCN1A	CAMK2D	CAMK2G	SCN2B	CACNA1C	SCN3A	FGF11	CACNB2	SCN3B	SCN11A	SCN9A	SCN4B	SCN5A	SCN10A	SCN8A	CALM1
REACTOME_PHASE_2_PLATEAU_PHASE	http://www.gsea-msigdb.org/gsea/msigdb/human/geneset/REACTOME_PHASE_2_PLATEAU_PHASE	CACNA2D2	KCNQ1	CACNB1	CACNG4	CACNG7	AKAP9	CACNG6	CACNG8	CACNA1C	KCNE4	KCNE2	CACNB2	KCNE3	KCNE5	KCNE1
REACTOME_PHASE_1_INACTIVATION_OF_FAST_NA_CHANNELS	http://www.gsea-msigdb.org/gsea/msigdb/human/geneset/REACTOME_PHASE_1_INACTIVATION_OF_FAST_NA_CHANNELS	KCND1	KCNIP3	KCNIP2	KCND3	KCNIP1	KCND2	KCNIP4
REACTOME_TRANSCRIPTIONAL_REGULATION_BY_SMALL_RNAS	http://www.gsea-msigdb.org/gsea/msigdb/human/geneset/REACTOME_TRANSCRIPTIONAL_REGULATION_BY_SMALL_RNAS	POLR2J	NUP160	POLR2B	TPR	NDC1	NUP133	NUP37	SEH1L	TNRC6A	AGO1	NUP50	AAAS	NUP188	POLR2E	POLR2F	RAE1	NUP93	POLR2C	POLR2I	H2AZ2	NUP88	NUP98	NUP107	NUP155	NUP43	AGO2	H2BC11	NUP153	NUP85	NUP214	NUP210	RAN	H3-3B	IPO8	NUP42	NUP54	NUP58	POLR2D	H2BC1	POLR2K	RANBP2	NUP205	SEC13	H2BC5	H4C8	NUP35	H3-3A	POLR2H
REACTOME_PHYSIOLOGICAL_FACTORS	http://www.gsea-msigdb.org/gsea/msigdb/human/geneset/REACTOME_PHYSIOLOGICAL_FACTORS	WWTR1	HIPK2	TBX5	KAT2B	GATA4	CORIN	NPR2	NPPC	HIPK1	NPR1	NPPA	NKX2-5	MME	CES1
REACTOME_ION_HOMEOSTASIS	http://www.gsea-msigdb.org/gsea/msigdb/human/geneset/REACTOME_ION_HOMEOSTASIS	ATP1A2	CAMK2B	ATP2B4	ATP2B3	ABCC9	ATP1B3	CAMK2A	ATP2B1	PRKACA	ATP2A3	SRI	NOS1	FXYD3	ITPR3	SLC8A3	DMPK	ATP1A3	SLC8A2	CASQ2	FKBP1B	ITPR2	ATP1B2	TNNI3	ATP1A4	FXYD6	FXYD2	ATP1B1	CASQ1	TRPC1	CAMK2D	CAMK2G	FXYD4	ITPR1	CLIC2	ATP2B2	ORAI2	ATP1A1	STIM1	AHCYL1	SLN	ATP2A2	SLC8A1	TRDN	KCNJ11	RYR1	ATP2A1	ASPH	PLN
REACTOME_METABOLIC_DISORDERS_OF_BIOLOGICAL_OXIDATION_ENZYMES	http://www.gsea-msigdb.org/gsea/msigdb/human/geneset/REACTOME_METABOLIC_DISORDERS_OF_BIOLOGICAL_OXIDATION_ENZYMES	GCLC	CYP26B1	FMO3	CYP24A1	GCLM	TBXAS1	GGT1	GSS	AHCY	CYP27B1	SLC35D1	CYP27A1	TPMT	FDX1	CYP19A1	CYP1B1	CYP11A1	CYP17A1	MAT1A	CYP2U1	CYP11B1	FDXR	CYP4F22	CYP7B1	OPLAH	CYP11B2	CYP2R1	CYP26C1	MAOA	CYP21A2	UGT1A1	ACY1	UGT1A4	FDX2
REACTOME_PIWI_INTERACTING_RNA_PIRNA_BIOGENESIS	http://www.gsea-msigdb.org/gsea/msigdb/human/geneset/REACTOME_PIWI_INTERACTING_RNA_PIRNA_BIOGENESIS	POLR2J	POLR2B	MOV10L1	FKBP6	HSP90AA1	TDRD1	POLR2E	POLR2F	POLR2C	POLR2I	PIWIL1	PIWIL4	MAEL	POLR2D	POLR2K	DDX4	ASZ1	TDRD9	HENMT1	POLR2H	POLR2G	TDRD12	POLR2L	PLD6	TDRD6	POLR2A	TDRKH	MYBL1	PIWIL2
REACTOME_IKBA_VARIANT_LEADS_TO_EDA_ID	http://www.gsea-msigdb.org/gsea/msigdb/human/geneset/REACTOME_IKBA_VARIANT_LEADS_TO_EDA_ID	NFKB2	NFKBIA	IKBKB	NFKB1	RELA	CHUK	IKBKG
REACTOME_IRAK4_DEFICIENCY_TLR2_4	http://www.gsea-msigdb.org/gsea/msigdb/human/geneset/REACTOME_IRAK4_DEFICIENCY_TLR2_4	BTK	CD36	TLR4	TLR2	S100A8	TIRAP	LY96	S100A1	S100A9	CD14	FGG	FGA	FGB	MYD88	TLR1	TLR6	HMGB1	IRAK4
REACTOME_DECTIN_1_MEDIATED_NONCANONICAL_NF_KB_SIGNALING	http://www.gsea-msigdb.org/gsea/msigdb/human/geneset/REACTOME_DECTIN_1_MEDIATED_NONCANONICAL_NF_KB_SIGNALING	MAP3K14	PSMB1	PSMC4	PSMA4	CUL1	PSME4	FBXW11	NFKB2	PSMC5	PSME1	PSMD5	PSMD8	PSMC6	PSMA3	PSMC1	PSMB5	PSMA6	PSME2	PSMA7	PSMD10	CCL22	CCL17	PSMD7	RELB	PSMA2	PSMD3	PSMD11	PSMD9	SKP1	PSMD14	PSMF1	PSMB2	SEM1	PSMA1	UBE2M	PSME3	PSMB7	PSMB6	PSMA5	RPS27A	UBA3	UBC	PSMA8	PSMD4	PSMB4	PSMC2	PSMD6	PSMC3
REACTOME_CLEC7A_DECTIN_1_INDUCES_NFAT_ACTIVATION	http://www.gsea-msigdb.org/gsea/msigdb/human/geneset/REACTOME_CLEC7A_DECTIN_1_INDUCES_NFAT_ACTIVATION	NFATC3	ITPR3	NFATC2	PPP3CB	ITPR2	NFATC1	PPP3CA	ITPR1	AHCYL1	CALM1	PPP3R1
REACTOME_CLEC7A_DECTIN_1_SIGNALING	http://www.gsea-msigdb.org/gsea/msigdb/human/geneset/REACTOME_CLEC7A_DECTIN_1_SIGNALING	MAP3K14	PSMB1	PSMC4	PSMA4	CUL1	TAB2	CASP8	PSME4	UBE2D1	NFATC3	FBXW11	NFKB2	PSMC5	PSME1	PSMD5	ITPR3	PSMD8	CDC34	TAB1	PSMC6	PSMA3	PSMC1	PSMB5	PSMA6	NFKBIA	PSME2	NFATC2	PSMA7	PSMD10	CCL22	CCL17	PSMD7	PYCARD	IKBKB	RELB	PSMA2	PPP3CB	PSMD3	PSMD11	NFKB1	PSMD9	SKP1	PSMD14	ITPR2	IL1B	PSMF1	PSMB2	SEM1
REACTOME_DISEASES_ASSOCIATED_WITH_GLYCOSYLATION_PRECURSOR_BIOSYNTHESIS	http://www.gsea-msigdb.org/gsea/msigdb/human/geneset/REACTOME_DISEASES_ASSOCIATED_WITH_GLYCOSYLATION_PRECURSOR_BIOSYNTHESIS	DPM1	PGM1	GALK1	GALE	DHDDS	SRD5A3	DPM2	PMM2	NUS1	GNE	DOLK	MPI	DPM3	GFPT1	GALT
REACTOME_ORGANIC_ANION_TRANSPORT	http://www.gsea-msigdb.org/gsea/msigdb/human/geneset/REACTOME_ORGANIC_ANION_TRANSPORT	SLC22A7	SLC22A8	SLC22A11	SLC22A12	SLC22A6
REACTOME_DEGRADATION_OF_GLI1_BY_THE_PROTEASOME	http://www.gsea-msigdb.org/gsea/msigdb/human/geneset/REACTOME_DEGRADATION_OF_GLI1_BY_THE_PROTEASOME	PSMB1	PSMC4	PSMA4	CUL1	PSME4	PRKACA	ITCH	PSMC5	PSME1	PSMD5	PSMD8	RBX1	PSMC6	PSMA3	PSMC1	PSMB5	PSMA6	PSME2	PSMA7	PSMD10	PSMD7	PSMA2	SUFU	PSMD3	PSMD11	PSMD9	GLI1	SKP1	PSMD14	PSMF1	PSMB2	SEM1	PSMA1	PSME3	NUMB	PSMB7	PSMB6	PRKACB	PSMA5	RPS27A	UBC	PSMA8	PSMD4	PSMB4	PSMC2	PSMD6	PRKACG	PSMC3
REACTOME_HEDGEHOG_OFF_STATE	http://www.gsea-msigdb.org/gsea/msigdb/human/geneset/REACTOME_HEDGEHOG_OFF_STATE	PRKAR2B	PSMB1	FUZ	MKS1	PSMC4	IFT88	PSMA4	OFD1	CUL1	PSME4	PRKACA	GLI2	TUBA3D	TULP3	ADCY2	ITCH	GSK3B	PSMC5	GNAS	PSME1	PSMD5	PSMD8	RBX1	PSMC6	PSMA3	PSMC1	PSMB5	PSMA6	PSME2	IFT52	TUBB1	PSMA7	PSMD10	PSMD7	RPGRIP1L	TUBB4A	GLI3	PSMA2	SUFU	PSMD3	PSMD11	PRKAR1A	PSMD9	GLI1	SKP1	CSNK1A1	PRKAR2A	IFT57
REACTOME_ACTIVATION_OF_ANTERIOR_HOX_GENES_IN_HINDBRAIN_DEVELOPMENT_DURING_EARLY_EMBRYOGENESIS	http://www.gsea-msigdb.org/gsea/msigdb/human/geneset/REACTOME_ACTIVATION_OF_ANTERIOR_HOX_GENES_IN_HINDBRAIN_DEVELOPMENT_DURING_EARLY_EMBRYOGENESIS	POLR2J	CREBBP	PAX6	POLR2B	KMT2C	EED	RARB	PIAS2	POLR2E	POLR2F	EP300	YY1	RBBP7	CTCF	POLR2C	POLR2I	H2AZ2	HOXA1	HOXA2	HOXA3	EZH2	CNOT6	RBBP5	HOXB3	HOXB1	EGR2	NCOA3	H2BC11	HOXD1	HOXD3	AJUBA	ASH2L	RARA	H3-3B	NCOR1	MEIS1	POLR2D	CNOT9	H2BC1	KDM6A	POLR2K	PAXIP1	H2BC5	H4C8	PKNOX1	RBBP4	H3-3A	POLR2H
REACTOME_CILIUM_ASSEMBLY	http://www.gsea-msigdb.org/gsea/msigdb/human/geneset/REACTOME_CILIUM_ASSEMBLY	PRKAR2B	MARK4	PAFAH1B1	PKD1	MKS1	IFT88	OFD1	CC2D2A	SDCCAG8	IFT80	EXOC5	CNGB1	PRKACA	NDE1	CLASP1	TUBA3D	KIFAP3	DYNC1I2	PCM1	HSP90AA1	HSPB11	TNPO1	KIF3C	DYNLL1	RAB11FIP3	EXOC1	HAUS4	HDAC6	IFT74	IFT27	TRIP11	NINL	IFT52	TUBB1	KIF3B	MAPRE1	CEP76	CEP192	RP2	CLUAP1	RPGRIP1L	CCP110	RAB11A	CEP152	TUBB4A	PPP2R1A	TTC26	CEP41
REACTOME_ABC_TRANSPORTER_DISORDERS	http://www.gsea-msigdb.org/gsea/msigdb/human/geneset/REACTOME_ABC_TRANSPORTER_DISORDERS	CFTR	ABCB4	ABCC8	PSMB1	PSMC4	ABCC2	PSMA4	PSME4	ERLEC1	ABCC9	SEL1L	DERL2	ABCB11	PSMC5	ABCC6	PSME1	PSMD5	PSMD8	DERL3	PSMC6	PSMA3	PSMC1	PSMB5	PSMA6	PSME2	PSMA7	PSMD10	ABCD1	PSMD7	PSMA2	ERLIN1	PSMD3	PSMD11	PSMD9	PSMD14	ABCB6	APOA1	ABCD4	PSMF1	PSMB2	SEM1	PSMA1	PSME3	OS9	PSMB7	DERL1	ABCG5	RNF185
REACTOME_SLC_TRANSPORTER_DISORDERS	http://www.gsea-msigdb.org/gsea/msigdb/human/geneset/REACTOME_SLC_TRANSPORTER_DISORDERS	SLC4A1	SLC7A9	NUP160	TPR	CP	NDC1	NUP133	SLC12A3	SLC24A1	SLC12A1	NUP37	SLC1A3	SLC4A4	GCKR	SEH1L	HEPH	SLC26A4	SLC26A3	NUP50	AAAS	NUP188	SLC5A1	RAE1	AVP	SLC35A2	NUP93	SLC6A2	SLC5A5	GCK	SLC1A1	NUP88	SLC2A9	SLC22A18	NUP98	SLC11A2	NUP107	SLCO1B3	RHAG	NUP155	SLC5A7	SLC2A1	SLC35A3	SLC17A5	NUP43	NUP153	NUP85	NUP214	AVPR2
REACTOME_DISORDERS_OF_TRANSMEMBRANE_TRANSPORTERS	http://www.gsea-msigdb.org/gsea/msigdb/human/geneset/REACTOME_DISORDERS_OF_TRANSMEMBRANE_TRANSPORTERS	CFTR	SLC4A1	ABCB4	ABCC8	PSMB1	PSMC4	SLC7A9	ABCC2	NUP160	PSMA4	TPR	CP	NDC1	PSME4	ERLEC1	NUP133	ABCC9	SLC12A3	SEL1L	DERL2	ABCB11	SLC24A1	SLC12A1	NUP37	SLC1A3	SLC4A4	GCKR	SEH1L	PSMC5	HEPH	SLC26A4	SLC26A3	ABCC6	PSME1	NUP50	AAAS	PSMD5	NUP188	PSMD8	DERL3	SLC5A1	PSMC6	PSMA3	PSMC1	PSMB5	PSMA6	PSME2	RAE1
REACTOME_ANCHORING_OF_THE_BASAL_BODY_TO_THE_PLASMA_MEMBRANE	http://www.gsea-msigdb.org/gsea/msigdb/human/geneset/REACTOME_ANCHORING_OF_THE_BASAL_BODY_TO_THE_PLASMA_MEMBRANE	PRKAR2B	MARK4	PAFAH1B1	MKS1	OFD1	CC2D2A	SDCCAG8	PRKACA	NDE1	CLASP1	DYNC1I2	PCM1	HSP90AA1	DYNLL1	HAUS4	NINL	MAPRE1	CEP76	CEP192	RPGRIP1L	CCP110	RAB11A	CEP152	TUBB4A	PPP2R1A	CEP41	B9D1	YWHAE	CEP164	CEP72	CEP70	ALMS1	NEK2	CNTRL	TCTN3	CEP89	B9D2	CEP250	RAB3IP	TUBA4A	AKAP9	TTBK2	HAUS8	TUBG1	NPHP4	CEP162	AHI1	ODF2
REACTOME_VXPX_CARGO_TARGETING_TO_CILIUM	http://www.gsea-msigdb.org/gsea/msigdb/human/geneset/REACTOME_VXPX_CARGO_TARGETING_TO_CILIUM	PKD1	EXOC5	CNGB1	RAB11FIP3	EXOC1	RAB11A	GBF1	EXOC2	EXOC8	PKD2	RAB3IP	EXOC4	CNGA4	EXOC6	ASAP1	RHO	RAB8A	ARF4	EXOC3	EXOC7	CNGA2
REACTOME_CARGO_TRAFFICKING_TO_THE_PERICILIARY_MEMBRANE	http://www.gsea-msigdb.org/gsea/msigdb/human/geneset/REACTOME_CARGO_TRAFFICKING_TO_THE_PERICILIARY_MEMBRANE	PKD1	EXOC5	CNGB1	RAB11FIP3	EXOC1	RP2	RAB11A	GBF1	EXOC2	ARL6	NPHP3	CCT4	EXOC8	PKD2	TCP1	BBS9	BBS2	MKKS	RAB3IP	MCHR1	SMO	EXOC4	CNGA4	ARL3	EXOC6	BBS7	BBS4	INPP5E	CCT5	ASAP1	CCT8	PDE6D	BBS5	CCT3	LZTFL1	RHO	TTC8	CCT2	RAB8A	ARF4	ARL13B	BBS1	UNC119B	BBS10	EXOC3	BBS12	EXOC7	CNGA2
REACTOME_BBSOME_MEDIATED_CARGO_TARGETING_TO_CILIUM	http://www.gsea-msigdb.org/gsea/msigdb/human/geneset/REACTOME_BBSOME_MEDIATED_CARGO_TARGETING_TO_CILIUM	ARL6	CCT4	TCP1	BBS9	BBS2	MKKS	RAB3IP	MCHR1	SMO	BBS7	BBS4	CCT5	CCT8	BBS5	CCT3	LZTFL1	TTC8	CCT2	BBS1	BBS10	BBS12	BBIP1	SSTR3
REACTOME_INTRAFLAGELLAR_TRANSPORT	http://www.gsea-msigdb.org/gsea/msigdb/human/geneset/REACTOME_INTRAFLAGELLAR_TRANSPORT	IFT88	IFT80	TUBA3D	KIFAP3	HSPB11	TNPO1	KIF3C	DYNLL1	IFT74	IFT27	TRIP11	IFT52	TUBB1	KIF3B	CLUAP1	TUBB4A	TTC26	IFT20	IFT57	KIF17	IFT46	WDR35	DYNC2I2	IFT43	IFT81	TUBA1B	TTC21B	DYNLRB1	DYNC2I1	TUBA4A	IFT22	KIF3A	TUBB2A	TUBB2B	IFT172	DYNC2LI1	DYNLT5	WDR19	IFT122	TUBA1A	TUBA1C	DYNLRB2	TUBB6	DYNLT2	DYNC2H1	IFT140	TUBB4B	TTC30B
REACTOME_PYROPTOSIS	http://www.gsea-msigdb.org/gsea/msigdb/human/geneset/REACTOME_PYROPTOSIS	BAK1	TP63	CHMP2B	BAX	GZMB	CHMP4B	GSDMD	GSDME	IL1A	CHMP3	IRF1	IL1B	CHMP2A	CASP1	CASP5	TP53	CHMP7	IL18	CASP3	CHMP4C	IRF2	CYCS	CHMP6	HMGB1	CASP4	ELANE	CHMP4A
REACTOME_DECTIN_2_FAMILY	http://www.gsea-msigdb.org/gsea/msigdb/human/geneset/REACTOME_DECTIN_2_FAMILY	FYN	CLEC4A	MUC5B	CLEC10A	MUC4	FCER1G	SYK	CLEC4E	CLEC4D	MUC15	MUC17	MUC3A	MUC7	MUCL1	MUC13	MUC20	MUC16	MUC6	MUC1	PLCG2	CLEC4C	MUC21	MUC12	CLEC6A	MUC5AC	LYN
REACTOME_C_TYPE_LECTIN_RECEPTORS_CLRS	http://www.gsea-msigdb.org/gsea/msigdb/human/geneset/REACTOME_C_TYPE_LECTIN_RECEPTORS_CLRS	CREBBP	MAP3K14	PSMB1	FYN	PSMC4	PSMA4	CUL1	TAB2	CASP8	PSME4	PRKACA	UBE2D1	NFATC3	FBXW11	ICAM3	NFKB2	PAK3	PSMC5	CD209	PSME1	PSMD5	ITPR3	PSMD8	CDC34	TAB1	EP300	PSMC6	PSMA3	PSMC1	RPS6KA5	PSMB5	PSMA6	NFKBIA	PSME2	NFATC2	PSMA7	PSMD10	CCL22	CCL17	PSMD7	PYCARD	IKBKB	RELB	PSMA2	PPP3CB	PSMD3	ICAM2	PSMD11
REACTOME_CD209_DC_SIGN_SIGNALING	http://www.gsea-msigdb.org/gsea/msigdb/human/geneset/REACTOME_CD209_DC_SIGN_SIGNALING	CREBBP	FYN	PRKACA	ICAM3	PAK3	CD209	EP300	RPS6KA5	RELB	ICAM2	NFKB1	RAF1	KRAS	PRKACB	PAK1	PRKACG	RELA	HRAS	PAK2	NRAS	LYN
REACTOME_TRAFFICKING_OF_MYRISTOYLATED_PROTEINS_TO_THE_CILIUM	http://www.gsea-msigdb.org/gsea/msigdb/human/geneset/REACTOME_TRAFFICKING_OF_MYRISTOYLATED_PROTEINS_TO_THE_CILIUM	RP2	NPHP3	ARL3	UNC119B	CYS1
REACTOME_RHO_GTPASES_ACTIVATE_PKNS	http://www.gsea-msigdb.org/gsea/msigdb/human/geneset/REACTOME_RHO_GTPASES_ACTIVATE_PKNS	KDM1A	PPP1R12A	PKN2	RHOA	PPP1R12B	MYL6	MYH9	MYL9	MYH14	H2AZ2	KDM4C	YWHAE	MYL12B	PKN1	H2BC11	YWHAH	H3-3B	MYH10	MYH11	YWHAQ	RAC1	NCOA2	PDPK1	KLK3	RHOB	H2BC1	PAK1	RHOC	H2BC5	CDC25C	H4C8	PKN3	H3-3A	H2AZ1	YWHAZ	YWHAB	PPP1R14A	KLK2	AR	YWHAG	SFN	H2AC6	H2BC4	H3C13	H2AC20	H2BC21	H2BC13	H2AX
REACTOME_ACTIVATED_PKN1_STIMULATES_TRANSCRIPTION_OF_AR_ANDROGEN_RECEPTOR_REGULATED_GENES_KLK2_AND_KLK3	http://www.gsea-msigdb.org/gsea/msigdb/human/geneset/REACTOME_ACTIVATED_PKN1_STIMULATES_TRANSCRIPTION_OF_AR_ANDROGEN_RECEPTOR_REGULATED_GENES_KLK2_AND_KLK3	KDM1A	H2AZ2	KDM4C	PKN1	H2BC11	H3-3B	NCOA2	KLK3	H2BC1	H2BC5	H4C8	H3-3A	H2AZ1	KLK2	AR	H2AC6	H2BC4	H3C13	H2AC20	H2BC21	H2BC13	H2AX	H2AC7	H2BU1	H4C3	H3C12	H4C11	H3C4	H4-16	H2BC12	H3C14	H3C15	H2BC15	H2BC12L	H2AJ	H4C15	H4C14	H4C12	H2BC14	H2BC8	H3C8	H2AB1	H2BC6	H4C6	H2BC17	H3C6	H4C13	H3C11
REACTOME_RHO_GTPASES_ACTIVATE_CIT	http://www.gsea-msigdb.org/gsea/msigdb/human/geneset/REACTOME_RHO_GTPASES_ACTIVATE_CIT	PPP1R12A	RHOA	PPP1R12B	MYL6	MYH9	MYL9	MYH14	CDKN1B	KIF14	MYL12B	CIT	DLG4	MYH10	MYH11	RAC1	RHOB	RHOC	PRC1	PPP1CB
REACTOME_RHO_GTPASES_ACTIVATE_KTN1	http://www.gsea-msigdb.org/gsea/msigdb/human/geneset/REACTOME_RHO_GTPASES_ACTIVATE_KTN1	RHOA	CDC42	KLC3	KLC1	KTN1	RAC1	KLC4	KIF5A	KIF5B	KLC2	RHOG
REACTOME_RHO_GTPASES_ACTIVATE_IQGAPS	http://www.gsea-msigdb.org/gsea/msigdb/human/geneset/REACTOME_RHO_GTPASES_ACTIVATE_IQGAPS	CDH1	CTNNA1	CDC42	ACTB	TUBA3D	TUBB1	TUBB4A	TUBA1B	TUBA4A	CLIP1	MEN1	RAC1	TUBB2A	TUBB2B	IQGAP1	IQGAP2	TUBA3E	TUBA1A	TUBA1C	CTNNB1	TUBB8B	TUBB6	TUBAL3	TUBA8	IQGAP3	ACTG1	TUBB4B	TUBA3C	CALM1	TUBA4B	TUBB3	TUBB8
REACTOME_TNFR1_MEDIATED_CERAMIDE_PRODUCTION	http://www.gsea-msigdb.org/gsea/msigdb/human/geneset/REACTOME_TNFR1_MEDIATED_CERAMIDE_PRODUCTION	NSMAF	TNFRSF1A	SMPD3	SMPD2	TNF	RACK1
REACTOME_RHO_GTPASES_ACTIVATE_ROCKS	http://www.gsea-msigdb.org/gsea/msigdb/human/geneset/REACTOME_RHO_GTPASES_ACTIVATE_ROCKS	PPP1R12A	RHOA	ROCK1	PPP1R12B	MYL6	MYH9	MYL9	MYH14	LIMK1	MYL12B	MYH10	MYH11	ROCK2	RHOB	PAK1	RHOC	CFL1	LIMK2	PPP1CB
REACTOME_RHO_GTPASES_ACTIVATE_PAKS	http://www.gsea-msigdb.org/gsea/msigdb/human/geneset/REACTOME_RHO_GTPASES_ACTIVATE_PAKS	PPP1R12A	MYLK	CDC42	PPP1R12B	PAK3	CTTN	MYL6	MYH9	MYL9	MYH14	LIMK1	MYL12B	MYH10	MYH11	RAC1	PAK1	PAK2	NF2	FLNA	CALM1	PPP1CB
REACTOME_TP53_REGULATES_METABOLIC_GENES	http://www.gsea-msigdb.org/gsea/msigdb/human/geneset/REACTOME_TP53_REGULATES_METABOLIC_GENES	RRAGD	RRM2B	TP63	TIGAR	TNRC6C	SESN1	RRAGB	TNRC6A	AGO1	TNRC6B	TSC2	GSR	GPI	AKT2	RHEB	PRKAG2	YWHAE	LAMTOR3	PRKAB1	COX6A1	GLS	PRKAG3	COX7A2L	LAMTOR2	RRAGC	AKT3	PRDX1	AGO2	AGO3	COX6B1	PRDX5	COX7C	YWHAH	SESN2	COX4I1	COX7B	PRKAB2	PRKAA1	SCO1	COX16	LAMTOR5	YWHAQ	AGO4	GLS2	COX5B	TACO1	TXN	LRPPRC
REACTOME_LIGAND_RECEPTOR_INTERACTIONS	http://www.gsea-msigdb.org/gsea/msigdb/human/geneset/REACTOME_LIGAND_RECEPTOR_INTERACTIONS	CDON	DHH	BOC	IHH	HHIP	SHH	GAS1	PTCH1
REACTOME_HEDGEHOG_ON_STATE	http://www.gsea-msigdb.org/gsea/msigdb/human/geneset/REACTOME_HEDGEHOG_ON_STATE	PSMB1	PSMC4	CUL3	PSMA4	CDON	PSME4	EVC	GLI2	ITCH	PSMC5	PSME1	PSMD5	PSMD8	RBX1	PSMC6	PSMA3	PSMC1	PSMB5	PSMA6	PSME2	PSMA7	PSMD10	PSMD7	IQCE	GLI3	PSMA2	SUFU	PSMD3	PSMD11	SMURF2	PSMD9	GLI1	CSNK1A1	PSMD14	PTCH2	SPOP	PSMF1	PSMB2	SEM1	SMO	PSMA1	KIF3A	PSME3	NUMB	CDC73	DZIP1	PSMB7	ARRB1
REACTOME_REGULATION_OF_TP53_ACTIVITY	http://www.gsea-msigdb.org/gsea/msigdb/human/geneset/REACTOME_REGULATION_OF_TP53_ACTIVITY	BRCA1	MRE11	PHF20	USP2	RFC2	PRDM1	TAF2	HIPK2	TAF11	CSNK2A2	MBD3	TP63	NUAK1	PPP2R5C	TP73	KAT6A	AURKA	TPX2	PPP1R13B	MAPKAPK5	SUPT16H	RFFL	BRPF3	EP300	BRD1	PRMT5	CSNK2A1	RBBP8	RBBP7	TAF7L	NBN	PPP2CB	PPP1R13L	AKT2	PPP2R1A	TAF6	RPA3	PRKAG2	MAP2K6	RFC5	CHD4	PRKAB1	MAPK14	TBP	CCNG1	RAD1	RAD50	PPP2CA
REACTOME_TP53_REGULATES_TRANSCRIPTION_OF_CELL_DEATH_GENES	http://www.gsea-msigdb.org/gsea/msigdb/human/geneset/REACTOME_TP53_REGULATES_TRANSCRIPTION_OF_CELL_DEATH_GENES	CASP10	CREBBP	BID	FAS	AIFM2	TP63	TP73	BAX	PPP1R13B	BIRC5	NLRC4	RABGGTA	NDRG1	TNFRSF10A	BNIP3L	BBC3	CASP2	PERP	BCL6	STEAP3	TP53I3	TP53AIP1	APAF1	TNFRSF10B	BCL2L14	CASP1	RABGGTB	CASP6	PRELID3A	TP53	PMAIP1	TP53BP2	IGFBP3	ATM	TMEM219	TP53INP1	PRELID1	CRADD	TRIAP1	TNFRSF10D	TNFRSF10C	PIDD1	CHM	ZNF420
REACTOME_ACTIVATION_OF_SMO	http://www.gsea-msigdb.org/gsea/msigdb/human/geneset/REACTOME_ACTIVATION_OF_SMO	CDON	EVC	IQCE	CSNK1A1	SMO	KIF3A	ARRB1	DHH	GAS8	ARRB2	BOC	IHH	SHH	GRK2	EVC2	GAS1	PTCH1	EFCAB7
REACTOME_GLI_PROTEINS_BIND_PROMOTERS_OF_HH_RESPONSIVE_GENES_TO_PROMOTE_TRANSCRIPTION	http://www.gsea-msigdb.org/gsea/msigdb/human/geneset/REACTOME_GLI_PROTEINS_BIND_PROMOTERS_OF_HH_RESPONSIVE_GENES_TO_PROMOTE_TRANSCRIPTION	GLI2	GLI3	GLI1	PTCH2	BOC	HHIP	PTCH1
REACTOME_CONSTITUTIVE_SIGNALING_BY_EGFRVIII	http://www.gsea-msigdb.org/gsea/msigdb/human/geneset/REACTOME_CONSTITUTIVE_SIGNALING_BY_EGFRVIII	HSP90AA1	CDC37	GAB1	CBL	SOS1	PIK3CA	PLCG1	KRAS	EGF	PIK3R1	EGFR	SHC1	HRAS	GRB2	NRAS
REACTOME_APEX1_INDEPENDENT_RESOLUTION_OF_AP_SITES_VIA_THE_SINGLE_NUCLEOTIDE_REPLACEMENT_PATHWAY	http://www.gsea-msigdb.org/gsea/msigdb/human/geneset/REACTOME_APEX1_INDEPENDENT_RESOLUTION_OF_AP_SITES_VIA_THE_SINGLE_NUCLEOTIDE_REPLACEMENT_PATHWAY	LIG3	PNKP	POLB	XRCC1	OGG1	NEIL1	NEIL2
REACTOME_PCNA_DEPENDENT_LONG_PATCH_BASE_EXCISION_REPAIR	http://www.gsea-msigdb.org/gsea/msigdb/human/geneset/REACTOME_PCNA_DEPENDENT_LONG_PATCH_BASE_EXCISION_REPAIR	RFC1	RFC2	POLD1	POLB	POLD3	POLE2	APEX1	LIG1	RPA3	POLD2	RFC5	POLE4	RPA2	RPA1	PCNA	RFC3	POLE3	RFC4	FEN1	POLD4	POLE
REACTOME_FRUCTOSE_METABOLISM	http://www.gsea-msigdb.org/gsea/msigdb/human/geneset/REACTOME_FRUCTOSE_METABOLISM	AKR1B1	ALDOB	KHK	SORD	TKFC	ALDH1A1	GLYCTK
REACTOME_VESICLE_MEDIATED_TRANSPORT	http://www.gsea-msigdb.org/gsea/msigdb/human/geneset/REACTOME_VESICLE_MEDIATED_TRANSPORT	CFTR	M6PR	ALS2	ARF5	DVL2	COPZ2	AP2B1	RALA	PAFAH1B1	TRAPPC6A	CYTH3	VTA1	STAB1	CD4	PIK3C2A	RABGAP1	MARCO	ANK1	RABEP1	GABARAPL2	MSR1	RAB27B	AP2S1	DTNBP1	VAMP3	USE1	TRAPPC3	KIF1B	GDI2	EPN1	SNAP91	TBC1D1	GOLGA5	KIF26A	SYT1	TBC1D25	KIF2A	RAB27A	SPTB	EXOC5	CLTCL1	EPN2	TFRC	AP1M1	SCARB1	PICALM	NSF	TSG101
REACTOME_PHOSPHOLIPASE_C_MEDIATED_CASCADE_FGFR2	http://www.gsea-msigdb.org/gsea/msigdb/human/geneset/REACTOME_PHOSPHOLIPASE_C_MEDIATED_CASCADE_FGFR2	FGFR2	FGF10	FGF22	FGF4	FGF20	FGF9	FGF8	FGF6	FGF1	FGF23	PLCG1	FGF5	FGF2	FGF7	FGF18	FGF17	FGF3	FGF16
REACTOME_PHOSPHOLIPASE_C_MEDIATED_CASCADE_FGFR4	http://www.gsea-msigdb.org/gsea/msigdb/human/geneset/REACTOME_PHOSPHOLIPASE_C_MEDIATED_CASCADE_FGFR4	FGF4	FGF20	FGF9	FGF8	FGF6	FGF1	FGF23	PLCG1	KLB	FGF2	FGF18	FGF17	FGFR4	FGF19	FGF16
REACTOME_DOWNSTREAM_SIGNALING_OF_ACTIVATED_FGFR1	http://www.gsea-msigdb.org/gsea/msigdb/human/geneset/REACTOME_DOWNSTREAM_SIGNALING_OF_ACTIVATED_FGFR1	FGF10	FGF22	FGF4	FGFR1	FGF20	FGF9	FGF8	GAB1	FGF6	FGF1	SOS1	FGF23	PIK3CA	PLCG1	FLRT3	FLRT1	KL	KRAS	FRS3	FGF5	FGF2	PIK3R1	FGF17	SHC1	FRS2	HRAS	GRB2	PTPN11	FLRT2	FGF3	NRAS
REACTOME_SHC_MEDIATED_CASCADE_FGFR1	http://www.gsea-msigdb.org/gsea/msigdb/human/geneset/REACTOME_SHC_MEDIATED_CASCADE_FGFR1	FGF10	FGF22	FGF4	FGFR1	FGF20	FGF9	FGF8	FGF6	FGF1	SOS1	FGF23	KL	KRAS	FGF5	FGF2	FGF17	SHC1	HRAS	GRB2	FGF3	NRAS
REACTOME_PI_3K_CASCADE_FGFR1	http://www.gsea-msigdb.org/gsea/msigdb/human/geneset/REACTOME_PI_3K_CASCADE_FGFR1	FGF10	FGF22	FGF4	FGFR1	FGF20	FGF9	FGF8	GAB1	FGF6	FGF1	FGF23	PIK3CA	KL	FGF5	FGF2	PIK3R1	FGF17	FRS2	GRB2	PTPN11	FGF3
REACTOME_FRS_MEDIATED_FGFR1_SIGNALING	http://www.gsea-msigdb.org/gsea/msigdb/human/geneset/REACTOME_FRS_MEDIATED_FGFR1_SIGNALING	FGF10	FGF22	FGF4	FGFR1	FGF20	FGF9	FGF8	FGF6	FGF1	SOS1	FGF23	KL	KRAS	FRS3	FGF5	FGF2	FGF17	FRS2	HRAS	GRB2	PTPN11	FGF3	NRAS
REACTOME_PI_3K_CASCADE_FGFR2	http://www.gsea-msigdb.org/gsea/msigdb/human/geneset/REACTOME_PI_3K_CASCADE_FGFR2	FGFR2	FGF10	FGF22	FGF4	FGF20	FGF9	FGF8	GAB1	FGF6	FGF1	FGF23	PIK3CA	FGF5	FGF2	FGF7	PIK3R1	FGF18	FGF17	FRS2	GRB2	PTPN11	FGF3	FGF16
REACTOME_DOWNSTREAM_SIGNALING_OF_ACTIVATED_FGFR2	http://www.gsea-msigdb.org/gsea/msigdb/human/geneset/REACTOME_DOWNSTREAM_SIGNALING_OF_ACTIVATED_FGFR2	FGFR2	FGF10	FGF22	FGF4	FGF20	FGF9	FGF8	GAB1	FGF6	FGF1	SOS1	FGF23	PIK3CA	PLCG1	KRAS	FRS3	FGF5	FGF2	FGF7	PIK3R1	FGF18	FGF17	SHC1	FRS2	HRAS	GRB2	PTPN11	FGF3	FGF16	NRAS
REACTOME_FRS_MEDIATED_FGFR2_SIGNALING	http://www.gsea-msigdb.org/gsea/msigdb/human/geneset/REACTOME_FRS_MEDIATED_FGFR2_SIGNALING	FGFR2	FGF10	FGF22	FGF4	FGF20	FGF9	FGF8	FGF6	FGF1	SOS1	FGF23	KRAS	FRS3	FGF5	FGF2	FGF7	FGF18	FGF17	FRS2	HRAS	GRB2	PTPN11	FGF3	FGF16	NRAS
REACTOME_SHC_MEDIATED_CASCADE_FGFR3	http://www.gsea-msigdb.org/gsea/msigdb/human/geneset/REACTOME_SHC_MEDIATED_CASCADE_FGFR3	FGFR3	FGF4	FGF20	FGF9	FGF8	FGF1	SOS1	FGF23	KRAS	FGF5	FGF2	FGF18	FGF17	SHC1	HRAS	GRB2	FGF16	NRAS
REACTOME_FRS_MEDIATED_FGFR3_SIGNALING	http://www.gsea-msigdb.org/gsea/msigdb/human/geneset/REACTOME_FRS_MEDIATED_FGFR3_SIGNALING	FGFR3	FGF4	FGF20	FGF9	FGF8	FGF1	SOS1	FGF23	KRAS	FRS3	FGF5	FGF2	FGF18	FGF17	FRS2	HRAS	GRB2	PTPN11	FGF16	NRAS
REACTOME_DOWNSTREAM_SIGNALING_OF_ACTIVATED_FGFR3	http://www.gsea-msigdb.org/gsea/msigdb/human/geneset/REACTOME_DOWNSTREAM_SIGNALING_OF_ACTIVATED_FGFR3	FGFR3	FGF4	FGF20	FGF9	FGF8	GAB1	FGF1	SOS1	FGF23	PIK3CA	PLCG1	KRAS	FRS3	FGF5	FGF2	PIK3R1	FGF18	FGF17	SHC1	FRS2	HRAS	GRB2	PTPN11	FGF16	NRAS
REACTOME_PI_3K_CASCADE_FGFR3	http://www.gsea-msigdb.org/gsea/msigdb/human/geneset/REACTOME_PI_3K_CASCADE_FGFR3	FGFR3	FGF4	FGF20	FGF9	FGF8	GAB1	FGF1	FGF23	PIK3CA	FGF5	FGF2	PIK3R1	FGF18	FGF17	FRS2	GRB2	PTPN11	FGF16
REACTOME_FRS_MEDIATED_FGFR4_SIGNALING	http://www.gsea-msigdb.org/gsea/msigdb/human/geneset/REACTOME_FRS_MEDIATED_FGFR4_SIGNALING	FGF4	FGF20	FGF9	FGF8	FGF6	FGF1	SOS1	FGF23	KRAS	KLB	FRS3	FGF2	FGF18	FGF17	FGFR4	FGF19	FRS2	HRAS	GRB2	PTPN11	FGF16	NRAS
REACTOME_DOWNSTREAM_SIGNALING_OF_ACTIVATED_FGFR4	http://www.gsea-msigdb.org/gsea/msigdb/human/geneset/REACTOME_DOWNSTREAM_SIGNALING_OF_ACTIVATED_FGFR4	FGF4	FGF20	FGF9	FGF8	GAB1	FGF6	FGF1	SOS1	FGF23	PIK3CA	PLCG1	KRAS	KLB	FRS3	FGF2	PIK3R1	FGF18	FGF17	SHC1	FGFR4	FGF19	FRS2	HRAS	GRB2	PTPN11	FGF16	NRAS
REACTOME_SHC_MEDIATED_CASCADE_FGFR4	http://www.gsea-msigdb.org/gsea/msigdb/human/geneset/REACTOME_SHC_MEDIATED_CASCADE_FGFR4	FGF4	FGF20	FGF9	FGF8	FGF6	FGF1	SOS1	FGF23	KRAS	KLB	FGF2	FGF18	FGF17	SHC1	FGFR4	FGF19	HRAS	GRB2	FGF16	NRAS
REACTOME_PI_3K_CASCADE_FGFR4	http://www.gsea-msigdb.org/gsea/msigdb/human/geneset/REACTOME_PI_3K_CASCADE_FGFR4	FGF4	FGF20	FGF9	FGF8	GAB1	FGF6	FGF1	FGF23	PIK3CA	KLB	FGF2	PIK3R1	FGF18	FGF17	FGFR4	FGF19	FRS2	GRB2	PTPN11	FGF16
REACTOME_NEGATIVE_REGULATION_OF_FGFR1_SIGNALING	http://www.gsea-msigdb.org/gsea/msigdb/human/geneset/REACTOME_NEGATIVE_REGULATION_OF_FGFR1_SIGNALING	ANOS1	FGF10	FGF22	FGF4	FGFR1	FGF20	MKNK1	MAPK1	FGF9	MAPK3	PPP2CB	PPP2R1A	FGF8	CBL	FGF6	PPP2CA	FGF1	FGF23	KL	SPRY2	FGF5	FGF2	RPS27A	UBC	BRAF	FGF17	FRS2	UBB	GRB2	PTPN11	FGF3	SRC	UBA52
REACTOME_NEGATIVE_REGULATION_OF_FGFR2_SIGNALING	http://www.gsea-msigdb.org/gsea/msigdb/human/geneset/REACTOME_NEGATIVE_REGULATION_OF_FGFR2_SIGNALING	FGFR2	FGF10	FGF22	FGF4	FGF20	MKNK1	MAPK1	FGF9	MAPK3	PPP2CB	PPP2R1A	FGF8	CBL	FGF6	PPP2CA	FGF1	FGF23	SPRY2	FGF5	FGF2	FGF7	RPS27A	UBC	FGF18	BRAF	FGF17	FRS2	UBB	GRB2	PTPN11	FGF3	FGF16	SRC	UBA52
REACTOME_NEGATIVE_REGULATION_OF_FGFR3_SIGNALING	http://www.gsea-msigdb.org/gsea/msigdb/human/geneset/REACTOME_NEGATIVE_REGULATION_OF_FGFR3_SIGNALING	FGFR3	FGF4	FGF20	MKNK1	MAPK1	FGF9	MAPK3	PPP2CB	PPP2R1A	FGF8	CBL	PPP2CA	FGF1	FGF23	SPRY2	FGF5	FGF2	RPS27A	UBC	FGF18	BRAF	FGF17	FRS2	UBB	GRB2	PTPN11	FGF16	SRC	UBA52
REACTOME_NEGATIVE_REGULATION_OF_FGFR4_SIGNALING	http://www.gsea-msigdb.org/gsea/msigdb/human/geneset/REACTOME_NEGATIVE_REGULATION_OF_FGFR4_SIGNALING	FGF4	FGF20	MKNK1	MAPK1	FGF9	MAPK3	PPP2CB	PPP2R1A	FGF8	CBL	FGF6	PPP2CA	FGF1	FGF23	KLB	SPRY2	FGF2	RPS27A	UBC	FGF18	BRAF	FGF17	FGFR4	FGF19	FRS2	UBB	GRB2	PTPN11	FGF16	SRC	UBA52
REACTOME_SIGNALING_BY_FGFR1	http://www.gsea-msigdb.org/gsea/msigdb/human/geneset/REACTOME_SIGNALING_BY_FGFR1	ANOS1	FGF10	FGF22	FGF4	FGFR1	FGF20	MKNK1	MAPK1	FGF9	MAPK3	PPP2CB	PPP2R1A	FGF8	GAB1	CBL	FGF6	PPP2CA	FGF1	SOS1	FGF23	PIK3CA	PLCG1	FLRT3	FLRT1	FGFRL1	KL	KRAS	SPRY2	FRS3	FGF5	FGF2	RPS27A	PIK3R1	UBC	FGF18	BRAF	FGF17	SHC1	SPRED1	FRS2	UBB	HRAS	GRB2	PTPN11	FLRT2	FGF3	SRC	SPRED2
REACTOME_SIGNALING_BY_FGFR2	http://www.gsea-msigdb.org/gsea/msigdb/human/geneset/REACTOME_SIGNALING_BY_FGFR2	POLR2J	PTBP1	POLR2B	FGFR2	FGF10	FGF22	FGF4	FGF20	MKNK1	HNRNPM	POLR2E	MAPK1	POLR2F	RBFOX2	FGF9	MAPK3	POLR2C	ESRP2	ESRP1	PPP2CB	POLR2I	PPP2R1A	FGF8	GAB1	CBL	FGF6	PPP2CA	FGF1	NCBP2	SOS1	TIA1	FGF23	PIK3CA	PLCG1	GTF2F1	KRAS	HNRNPA1	SPRY2	NCBP1	FRS3	FGFBP1	FGFBP2	FGF5	FGF2	FGF7	RPS27A	POLR2D	PIK3R1
REACTOME_SIGNALING_BY_FGFR3	http://www.gsea-msigdb.org/gsea/msigdb/human/geneset/REACTOME_SIGNALING_BY_FGFR3	FGFR3	FGF4	FGF20	MKNK1	MAPK1	FGF9	MAPK3	PPP2CB	PPP2R1A	FGF8	GAB1	CBL	PPP2CA	FGF1	GALNT3	SOS1	FGF23	PIK3CA	PLCG1	KRAS	SPRY2	FRS3	FGF5	FGF2	RPS27A	PIK3R1	UBC	FGF18	BRAF	FGF17	SHC1	FRS2	UBB	HRAS	GRB2	PTPN11	FGF16	SRC	NRAS	UBA52
REACTOME_SIGNALING_BY_FGFR4	http://www.gsea-msigdb.org/gsea/msigdb/human/geneset/REACTOME_SIGNALING_BY_FGFR4	FGF4	FGF20	MKNK1	MAPK1	FGF9	MAPK3	PPP2CB	PPP2R1A	FGF8	GAB1	CBL	FGF6	PPP2CA	FGF1	SOS1	FGF23	PIK3CA	PLCG1	KRAS	KLB	SPRY2	FRS3	FGF2	RPS27A	PIK3R1	UBC	FGF18	BRAF	FGF17	SHC1	FGFR4	FGF19	FRS2	UBB	HRAS	GRB2	PTPN11	FGF16	SRC	NRAS	UBA52
REACTOME_SIGNALING_BY_FGFR2_IN_DISEASE	http://www.gsea-msigdb.org/gsea/msigdb/human/geneset/REACTOME_SIGNALING_BY_FGFR2_IN_DISEASE	POLR2J	POLR2B	FGFR2	FGF10	FGF22	FGF4	FGF20	POLR2E	POLR2F	FGF9	POLR2C	POLR2I	FGF8	GAB1	FGF6	FGF1	NCBP2	SOS1	FGF23	PIK3CA	PLCG1	GTF2F1	KRAS	NCBP1	FGF5	FGF2	FGF7	POLR2D	PIK3R1	POLR2K	FGF18	FGF17	POLR2H	FRS2	POLR2G	HRAS	POLR2L	GRB2	POLR2A	FGF3	GTF2F2	FGF16	NRAS
REACTOME_SIGNALING_BY_FGFR4_IN_DISEASE	http://www.gsea-msigdb.org/gsea/msigdb/human/geneset/REACTOME_SIGNALING_BY_FGFR4_IN_DISEASE	GAB1	SOS1	PIK3CA	PLCG1	KRAS	PIK3R1	FGFR4	FRS2	HRAS	GRB2	NRAS
REACTOME_SIGNALING_BY_FGFR1_IN_DISEASE	http://www.gsea-msigdb.org/gsea/msigdb/human/geneset/REACTOME_SIGNALING_BY_FGFR1_IN_DISEASE	GAB2	FGF4	FGFR1	FGF20	FGF9	FGF8	GAB1	FGF6	CPSF6	FGFR1OP2	FGF1	STAT1	SOS1	FGF23	CNTRL	ZMYM2	PIK3CA	TRIM24	PLCG1	LRRFIP1	STAT5A	KRAS	FGF5	FGF2	PIK3R1	ERLIN2	BAG4	FGF17	FRS2	STAT3	STAT5B	HRAS	GRB2	BCR	MYO18A	CEP43	NRAS	CUX1
REACTOME_TRANSLESION_SYNTHESIS_BY_POLK	http://www.gsea-msigdb.org/gsea/msigdb/human/geneset/REACTOME_TRANSLESION_SYNTHESIS_BY_POLK	REV3L	RFC1	RFC2	RPA3	RFC5	MAD2L2	RPA2	POLK	RPA1	PCNA	RFC3	REV1	RPS27A	UBC	RFC4	UBB	UBA52
REACTOME_TERMINATION_OF_TRANSLESION_DNA_SYNTHESIS	http://www.gsea-msigdb.org/gsea/msigdb/human/geneset/REACTOME_TERMINATION_OF_TRANSLESION_DNA_SYNTHESIS	RFC1	RFC2	POLD1	POLD3	POLE2	POLI	USP10	RPA3	POLD2	RFC5	POLE4	RPA2	TRIM25	POLK	RPA1	PCNA	RFC3	REV1	RPS27A	POLE3	UBC	USP43	UBE2L6	RFC4	PCLAF	UBB	POLH	POLD4	POLE	UBA7	ISG15	UBA52
REACTOME_REGULATION_OF_RAS_BY_GAPS	http://www.gsea-msigdb.org/gsea/msigdb/human/geneset/REACTOME_REGULATION_OF_RAS_BY_GAPS	PSMB1	PSMC4	CUL3	PSMA4	PSME4	RASAL2	PSMC5	PSME1	PSMD5	PSMD8	RBX1	PSMC6	PSMA3	PSMC1	PSMB5	PSMA6	PSME2	PSMA7	PSMD10	PSMD7	RASAL3	RASA4	PSMA2	PSMD3	PSMD11	PSMD9	RASAL1	PSMD14	KBTBD7	PSMF1	PSMB2	SEM1	PSMA1	PSME3	KRAS	DAB2IP	PSMB7	PSMB6	PSMA5	RPS27A	RASA1	UBC	PSMA8	RASA2	PSMD4	PSMB4	PSMC2	PSMD6
REACTOME_FGFRL1_MODULATION_OF_FGFR1_SIGNALING	http://www.gsea-msigdb.org/gsea/msigdb/human/geneset/REACTOME_FGFRL1_MODULATION_OF_FGFR1_SIGNALING	FGF10	FGF22	FGF4	FGF8	FGF23	FGFRL1	FGF5	FGF2	FGF18	FGF17	SPRED1	FGF3	SPRED2
REACTOME_RESPONSE_TO_METAL_IONS	http://www.gsea-msigdb.org/gsea/msigdb/human/geneset/REACTOME_RESPONSE_TO_METAL_IONS	SNCB	MT3	MT4	MT1G	MT2A	CSRP1	MT1B	MT1E	MT1X	MTF1	MT1F	MT1H	MT1A	MT1M
REACTOME_CLEC7A_INFLAMMASOME_PATHWAY	http://www.gsea-msigdb.org/gsea/msigdb/human/geneset/REACTOME_CLEC7A_INFLAMMASOME_PATHWAY	CASP8	PYCARD	NFKB1	IL1B	MALT1	RELA
REACTOME_METALLOTHIONEINS_BIND_METALS	http://www.gsea-msigdb.org/gsea/msigdb/human/geneset/REACTOME_METALLOTHIONEINS_BIND_METALS	MT3	MT4	MT1G	MT2A	MT1B	MT1E	MT1X	MT1F	MT1H	MT1A	MT1M
REACTOME_FORMATION_OF_XYLULOSE_5_PHOSPHATE	http://www.gsea-msigdb.org/gsea/msigdb/human/geneset/REACTOME_FORMATION_OF_XYLULOSE_5_PHOSPHATE	XYLB	AKR1A1	SORD	CRYL1	DCXR
REACTOME_MELANIN_BIOSYNTHESIS	http://www.gsea-msigdb.org/gsea/msigdb/human/geneset/REACTOME_MELANIN_BIOSYNTHESIS	TYR	DCT	OCA2	TYRP1	SLC45A2
REACTOME_DISEASES_OF_CARBOHYDRATE_METABOLISM	http://www.gsea-msigdb.org/gsea/msigdb/human/geneset/REACTOME_DISEASES_OF_CARBOHYDRATE_METABOLISM	IDS	GYG2	SI	GYS1	NAGLU	GYS2	EPM2A	ARSB	HYAL1	GBE1	LCT	PPP1R3C	IDUA	G6PC1	GNS	ALDOB	KHK	GALNS	G6PC3	RPS27A	UBC	RPIA	GYG1	HGSNAT	DCXR	GUSB	GLB1	UBB	GAA	TALDO1	SGSH	NHLRC1	UBA52	SLC37A4
REACTOME_DISEASES_OF_SIGNAL_TRANSDUCTION_BY_GROWTH_FACTOR_RECEPTORS_AND_SECOND_MESSENGERS	http://www.gsea-msigdb.org/gsea/msigdb/human/geneset/REACTOME_DISEASES_OF_SIGNAL_TRANSDUCTION_BY_GROWTH_FACTOR_RECEPTORS_AND_SECOND_MESSENGERS	BAD	POLR2J	CREBBP	ITGA2B	KDM7A	AGK	PSMB1	FYN	CLCN6	PSMC4	MAMLD1	HGF	GAB2	VCL	PSMA4	POLR2B	TPR	HDAC9	KITLG	PIK3CB	HHAT	CUL1	FAM114A2	CAMK2B	HDAC7	ERBB3	PPP2R5A	FGFR2	HDAC4	FGFR3	PSME4	ERLEC1	PPP2R5B	LRP6	FGF10	FGF22	CAMK2A	SEL1L	DERL2	FGF4	MARK3	ACTB	APBB1IP	FGFR1	ARAF	PPP2R5C	FGF20	PSEN1
REACTOME_INFECTIOUS_DISEASE	http://www.gsea-msigdb.org/gsea/msigdb/human/geneset/REACTOME_INFECTIOUS_DISEASE	FGR	FKBP4	KDM1A	CALCR	DVL2	SLC25A5	POLR2J	PRKAR2B	CREBBP	AP2B1	VPS41	NOS2	CD79B	NOX1	PSMB1	ST3GAL1	RPS20	MASP2	VTA1	CD9	GIPR	CD4	BTK	FYN	ELOA	LTF	PSMC4	WAS	DPEP1	ATP1A2	MNAT1	IFNGR1	NUP160	ARID4A	FUT8	MAP2K3	CUL3	RPL26L1	CDH1	PSMA4	AP2S1	ADRB1	GEMIN8	ATP6V1H	POLR2B	TPR	NEDD4L	CYBA
REACTOME_RHO_GTPASES_ACTIVATE_WASPS_AND_WAVES	http://www.gsea-msigdb.org/gsea/msigdb/human/geneset/REACTOME_RHO_GTPASES_ACTIVATE_WASPS_AND_WAVES	BTK	WAS	CYFIP2	NCKAP1	CDC42	ACTB	ABL1	MAPK1	MAPK3	WASL	ARPC3	WASF1	ACTR3	WIPF1	WIPF3	NCKAP1L	ARPC1B	WASF3	RAC1	ABI1	ACTR2	ABI2	NCK1	WASF2	ARPC5	ARPC2	PTK2	WIPF2	BAIAP2	GRB2	ACTG1	NCKIPSD	ARPC4	ARPC1A	BRK1	CYFIP1
REACTOME_RHO_GTPASES_ACTIVATE_FORMINS	http://www.gsea-msigdb.org/gsea/msigdb/human/geneset/REACTOME_RHO_GTPASES_ACTIVATE_FORMINS	MAD1L1	DVL2	PAFAH1B1	NUP160	CENPQ	SPDL1	PPP2R5A	RHOA	KIF2A	PPP2R5B	NUP133	PFN2	CDC42	NDE1	CLASP1	NUP37	ACTB	TUBA3D	DYNC1I2	PPP2R5C	NDC80	XPO1	SEH1L	ZW10	DYNLL1	BIRC5	NUDC	CENPM	RANGAP1	DAAM1	TUBB1	MAPRE1	CENPI	CENPT	PPP2CB	TUBB4A	PPP2R1A	DVL1	PFN1	NUP98	NUP107	PPP2R5D	SRF	PPP2CA	CENPA	CDC20	NSL1	CENPF
REACTOME_RHO_GTPASES_ACTIVATE_RHOTEKIN_AND_RHOPHILINS	http://www.gsea-msigdb.org/gsea/msigdb/human/geneset/REACTOME_RHO_GTPASES_ACTIVATE_RHOTEKIN_AND_RHOPHILINS	ROPN1	RHOA	LIN7B	RTKN	RHPN2	RHOB	RHOC	RHPN1	TAX1BP3
REACTOME_TNFR2_NON_CANONICAL_NF_KB_PATHWAY	http://www.gsea-msigdb.org/gsea/msigdb/human/geneset/REACTOME_TNFR2_NON_CANONICAL_NF_KB_PATHWAY	MAP3K14	TNFRSF12A	PSMB1	PSMC4	BIRC3	TNFRSF1B	PSMA4	TNFRSF17	TNFRSF9	CUL1	TNFRSF1A	PSME4	FBXW11	NFKB2	PSMC5	PSME1	PSMD5	PSMD8	PSMC6	PSMA3	PSMC1	PSMB5	PSMA6	PSME2	CD40	PSMA7	PSMD10	CD40LG	TNFSF13B	PSMD7	RELB	PSMA2	TNFSF8	PSMD3	PSMD11	BIRC2	PSMD9	LTBR	SKP1	PSMD14	FASLG	TNFSF4	TNFSF18	TNFSF11	TNFRSF8	TNFSF9	CD70	TNFSF14
REACTOME_RHO_GTPASES_ACTIVATE_NADPH_OXIDASES	http://www.gsea-msigdb.org/gsea/msigdb/human/geneset/REACTOME_RHO_GTPASES_ACTIVATE_NADPH_OXIDASES	NOX1	CYBA	PRKCZ	NOX3	PIK3C3	MAPK1	NCF4	MAPK3	MAPK14	NCF2	PIN1	RAC2	RAC1	S100A8	PRKCA	NCF1	S100A9	PRKCD	CYBB	PRKCB	MAPK11	NOXA1	NOXO1	PIK3R4
REACTOME_DISEASES_OF_METABOLISM	http://www.gsea-msigdb.org/gsea/msigdb/human/geneset/REACTOME_DISEASES_OF_METABOLISM	DPM1	GCLC	CYP26B1	THSD7A	FMO3	POMT2	IDS	DCN	CYP24A1	GCLM	B4GALT7	ALG1	VCAN	ADAMTS6	HEXB	GYG2	TBXAS1	GPC1	CTSA	NOTCH3	GPC4	MCCC1	PGM1	SEMA5B	POMGNT1	B4GALT1	ALG9	ADAMTS2	ALG6	SI	GGT1	CSF2RB	GSS	AHCY	ALG13	GYS1	LFNG	C1GALT1	OGN	CUBN	GALK1	NAGLU	CYP27B1	GYS2	EPM2A	SEMA5A	ARSB	PCCB
REACTOME_TNFS_BIND_THEIR_PHYSIOLOGICAL_RECEPTORS	http://www.gsea-msigdb.org/gsea/msigdb/human/geneset/REACTOME_TNFS_BIND_THEIR_PHYSIOLOGICAL_RECEPTORS	TNFRSF1B	TNFRSF17	TNFRSF9	TNFRSF1A	TNFSF13B	TNFSF8	FASLG	TNFSF4	TNFSF18	TNFSF11	TNFRSF8	TNFSF9	CD70	TNFSF14	EDA2R	EDAR	CD27	TNFRSF14	EDA	TNFSF13	TNFRSF11B	TNFSF15	EDARADD	TNFRSF4	TNFRSF18	TNFRSF25	LTA	TNFRSF13B	TNFRSF6B
REACTOME_RAF_ACTIVATION	http://www.gsea-msigdb.org/gsea/msigdb/human/geneset/REACTOME_RAF_ACTIVATION	CAMK2B	PPP2R5A	PPP2R5B	CAMK2A	MARK3	ARAF	PPP2R5C	BRAP	JAK2	PPP2CB	PPP2R1A	SHOC2	PPP2R5D	PPP2CA	MAP2K2	RAF1	KRAS	PPP2R1B	KSR1	CAMK2D	CAMK2G	PPP2R5E	BRAF	MRAS	YWHAB	PHB1	MAP2K1	MAP3K11	HRAS	PPP1CC	SRC	CALM1	NRAS	PPP1CB
REACTOME_MAP2K_AND_MAPK_ACTIVATION	http://www.gsea-msigdb.org/gsea/msigdb/human/geneset/REACTOME_MAP2K_AND_MAPK_ACTIVATION	ITGA2B	VCL	MARK3	ACTB	APBB1IP	ARAF	PEBP1	MAPK1	MAPK3	CSK	LAMTOR3	VWF	FN1	RAP1A	LAMTOR2	WDR83	MAP2K2	RAP1B	RAF1	KRAS	TLN1	ARRB1	IQGAP1	KSR1	ARRB2	CNKSR1	IL17RD	CNKSR2	BRAF	YWHAB	MAP2K1	KSR2	FGG	FGA	FGB	HRAS	ACTG1	SRC	NRAS	ITGB3
REACTOME_CONSTITUTIVE_SIGNALING_BY_AKT1_E17K_IN_CANCER	http://www.gsea-msigdb.org/gsea/msigdb/human/geneset/REACTOME_CONSTITUTIVE_SIGNALING_BY_AKT1_E17K_IN_CANCER	BAD	GSK3B	TSC2	AKT2	GSK3A	CDKN1B	AKT3	CREB1	FOXO3	MAPKAP1	NR4A1	CDKN1A	CASP9	MDM2	PDPK1	AKT1	FOXO1	RICTOR	MLST8	RPS6KB2	FOXO4	PRR5	MTOR	FOXO6	AKT1S1	CHUK
REACTOME_NEGATIVE_FEEDBACK_REGULATION_OF_MAPK_PATHWAY	http://www.gsea-msigdb.org/gsea/msigdb/human/geneset/REACTOME_NEGATIVE_FEEDBACK_REGULATION_OF_MAPK_PATHWAY	MAPK1	MAPK3	MAP2K2	RAF1	BRAF	MAP2K1
REACTOME_NEGATIVE_REGULATION_OF_MAPK_PATHWAY	http://www.gsea-msigdb.org/gsea/msigdb/human/geneset/REACTOME_NEGATIVE_REGULATION_OF_MAPK_PATHWAY	PPP5C	PPP2R5A	PPP2R5B	PTPN3	MARK3	ARAF	PPP2R5C	PEBP1	BRAP	MAPK1	MAPK3	PPP2CB	PPP2R1A	DUSP16	PPP2R5D	PPP2CA	DUSP1	DUSP4	MAP2K2	DUSP9	RAF1	KRAS	PPP2R1B	DUSP5	DUSP6	KSR1	DUSP10	PTPN7	RPS27A	UBC	PPP2R5E	BRAF	DUSP2	PAQR3	DUSP7	YWHAB	MAP2K1	UBB	HRAS	DUSP8	MAPK12	NRAS	UBA52
REACTOME_TNF_RECEPTOR_SUPERFAMILY_TNFSF_MEMBERS_MEDIATING_NON_CANONICAL_NF_KB_PATHWAY	http://www.gsea-msigdb.org/gsea/msigdb/human/geneset/REACTOME_TNF_RECEPTOR_SUPERFAMILY_TNFSF_MEMBERS_MEDIATING_NON_CANONICAL_NF_KB_PATHWAY	MAP3K14	TNFRSF12A	BIRC3	CD40	CD40LG	TNFSF13B	BIRC2	LTBR	TNFSF11	TNFSF14	TRAF2	TRAF3	TNFRSF11A	TNFRSF13C	LTB	LTA	TNFSF12
REACTOME_PROTEIN_REPAIR	http://www.gsea-msigdb.org/gsea/msigdb/human/geneset/REACTOME_PROTEIN_REPAIR	PCMT1	TXN	MSRB2	MSRB3	MSRA	MSRB1
REACTOME_DEFECTIVE_CFTR_CAUSES_CYSTIC_FIBROSIS	http://www.gsea-msigdb.org/gsea/msigdb/human/geneset/REACTOME_DEFECTIVE_CFTR_CAUSES_CYSTIC_FIBROSIS	CFTR	PSMB1	PSMC4	PSMA4	PSME4	ERLEC1	SEL1L	DERL2	PSMC5	PSME1	PSMD5	PSMD8	DERL3	PSMC6	PSMA3	PSMC1	PSMB5	PSMA6	PSME2	PSMA7	PSMD10	PSMD7	PSMA2	ERLIN1	PSMD3	PSMD11	PSMD9	PSMD14	PSMF1	PSMB2	SEM1	PSMA1	PSME3	OS9	PSMB7	DERL1	RNF185	PSMB6	PSMA5	RPS27A	ERLIN2	UBC	PSMA8	PSMD4	PSMB4	PSMC2	PSMD6	VCP
REACTOME_LGI_ADAM_INTERACTIONS	http://www.gsea-msigdb.org/gsea/msigdb/human/geneset/REACTOME_LGI_ADAM_INTERACTIONS	CACNG3	ADAM22	ADAM11	CACNG4	STX1B	STX1A	LGI1	ADAM23	DLG4	CACNG8	LGI2	LGI4	CACNG2	LGI3
REACTOME_MAPK_FAMILY_SIGNALING_CASCADES	http://www.gsea-msigdb.org/gsea/msigdb/human/geneset/REACTOME_MAPK_FAMILY_SIGNALING_CASCADES	ITGA2B	PSMB1	RANBP9	FYN	PPP5C	PSMC4	HGF	LRRC7	VCL	CUL3	PSMA4	KITLG	PIK3CB	RASGRF1	CAMK2B	ERBB3	PRKCQ	PPP2R5A	FGFR2	FGFR3	PSME4	PPP2R5B	MAPK6	PTPN3	SPTB	FGF10	FGF22	CAMK2A	CDC42	PRKACA	FGF4	RASAL2	MARK3	ACTB	DLG1	PAK3	APBB1IP	ACTN2	FGFR1	ARAF	PPP2R5C	FGF20	TNRC6C	CDC14A	CDC14B	DLG3	XPO1	PSMC5
REACTOME_SURFACTANT_METABOLISM	http://www.gsea-msigdb.org/gsea/msigdb/human/geneset/REACTOME_SURFACTANT_METABOLISM	ADGRF5	LMCD1	ADA2	CSF2RB	CTSH	ZDHHC2	SFTPA1	TTF1	ADORA2A	SLC34A1	NAPSA	SFTPD	CCDC59	CKAP4	GATA6	ADRA2A	SLC34A2	ABCA3	SFTPC	SFTPB	ADORA2B	P2RY2	ADRA2C	SFTPA2	DMBT1	CSF2RA	PGA4	SFTA3	PGA3	PGA5
REACTOME_MAP3K8_TPL2_DEPENDENT_MAPK1_3_ACTIVATION	http://www.gsea-msigdb.org/gsea/msigdb/human/geneset/REACTOME_MAP3K8_TPL2_DEPENDENT_MAPK1_3_ACTIVATION	CUL1	MAP2K4	FBXW11	IKBKB	MAP3K8	NFKB1	SKP1	RPS27A	UBC	BTRC	TNIP2	MAP2K1	UBB	CHUK	UBA52	IKBKG
REACTOME_HDR_THROUGH_SINGLE_STRAND_ANNEALING_SSA	http://www.gsea-msigdb.org/gsea/msigdb/human/geneset/REACTOME_HDR_THROUGH_SINGLE_STRAND_ANNEALING_SSA	RAD52	BRCA1	ERCC1	MRE11	RFC2	RAD51	ABL1	RBBP8	NBN	RPA3	RFC5	RAD1	RAD50	RPA2	RPA1	RFC3	HUS1	BRIP1	DNA2	BARD1	ATM	RAD9B	RAD17	TOPBP1	RFC4	ATRIP	WRN	RHNO1	RAD9A	KAT5	EXO1	ATR	ERCC4	RMI2	TOP3A	RMI1	BLM
REACTOME_HDR_THROUGH_MMEJ_ALT_NHEJ	http://www.gsea-msigdb.org/gsea/msigdb/human/geneset/REACTOME_HDR_THROUGH_MMEJ_ALT_NHEJ	RAD52	LIG3	MRE11	POLQ	XRCC1	RBBP8	NBN	RAD50	PARP2	BRCA2	PARP1	FEN1
REACTOME_HDR_THROUGH_HOMOLOGOUS_RECOMBINATION_HRR	http://www.gsea-msigdb.org/gsea/msigdb/human/geneset/REACTOME_HDR_THROUGH_HOMOLOGOUS_RECOMBINATION_HRR	BRCA1	MRE11	RFC1	RFC2	RAD51	POLD1	POLD3	PALB2	POLE2	RBBP8	NBN	RPA3	POLD2	RAD51C	RAD51AP1	RFC5	RAD1	RAD50	POLE4	RPA2	POLK	XRCC3	SEM1	SLX1A	RPA1	PCNA	RFC3	HUS1	BRIP1	DNA2	BARD1	BRCA2	RPS27A	POLE3	ATM	CHEK1	UBC	RAD9B	RAD17	EME1	TOPBP1	RFC4	ATRIP	SPIDR	WRN	UBB	POLH	RHNO1
REACTOME_REGULATION_OF_TLR_BY_ENDOGENOUS_LIGAND	http://www.gsea-msigdb.org/gsea/msigdb/human/geneset/REACTOME_REGULATION_OF_TLR_BY_ENDOGENOUS_LIGAND	APOB	GSDMD	GSDME	SFTPA1	LBP	SFTPD	CD36	TLR4	TLR2	S100A8	LY96	S100A1	S100A9	CD14	FGG	FGA	FGB	TLR1	TLR6	SFTPA2	HMGB1
REACTOME_MAPK6_MAPK4_SIGNALING	http://www.gsea-msigdb.org/gsea/msigdb/human/geneset/REACTOME_MAPK6_MAPK4_SIGNALING	PSMB1	PSMC4	PSMA4	PSME4	MAPK6	CDC42	PRKACA	PAK3	TNRC6C	CDC14A	CDC14B	XPO1	PSMC5	MMP2	MAPKAPK5	TNRC6A	PSME1	AGO1	PSMD5	PSMD8	TNRC6B	PSMC6	PSMA3	PSMC1	PSMB5	PSMA6	PSME2	PSMA7	PSMD10	PSMD7	HSPB1	PSMA2	PSMD3	PSMD11	PSMD9	CCND3	PSMD14	FOXO3	SEPTIN7	AGO2	NCOA3	PSMF1	PSMB2	AGO3	SEM1	PSMA1	PSME3	DNAJB1
REACTOME_DISEASES_ASSOCIATED_WITH_SURFACTANT_METABOLISM	http://www.gsea-msigdb.org/gsea/msigdb/human/geneset/REACTOME_DISEASES_ASSOCIATED_WITH_SURFACTANT_METABOLISM	CSF2RB	SFTPA1	SFTPD	SLC34A2	ABCA3	SFTPC	SFTPB	SFTPA2	CSF2RA	SFTA3
REACTOME_DEUBIQUITINATION	http://www.gsea-msigdb.org/gsea/msigdb/human/geneset/REACTOME_DEUBIQUITINATION	CFTR	PSMB1	BRCA1	PSMC4	ZRANB1	BIRC3	USP2	MAT2B	PSMA4	USP28	TNIP3	USP13	ATXN3	RHOA	OTUD5	PSME4	UFD1	POLB	UBE2D1	ACTB	USP33	VDAC3	KEAP1	CYLD	PSMC5	UIMC1	MAVS	OTUB2	MUL1	USP48	ESR1	PSME1	CLSPN	PSMD5	PSMD8	JOSD1	TAB1	EP300	PSMC6	PSMA3	HIF1A	PSMC1	PSMB5	YY1	PSMA6	NFKBIA	PSME2	PSMA7
REACTOME_DEFECTIVE_CSF2RB_CAUSES_SMDP5	http://www.gsea-msigdb.org/gsea/msigdb/human/geneset/REACTOME_DEFECTIVE_CSF2RB_CAUSES_SMDP5	CSF2RB	SFTPA1	SFTPD	SFTPC	SFTPB	SFTPA2	CSF2RA	SFTA3
REACTOME_UCH_PROTEINASES	http://www.gsea-msigdb.org/gsea/msigdb/human/geneset/REACTOME_UCH_PROTEINASES	PSMB1	PSMC4	PSMA4	PSME4	ACTB	PSMC5	PSME1	PSMD5	PSMD8	PSMC6	PSMA3	PSMC1	PSMB5	YY1	PSMA6	PSME2	PSMA7	ACTR5	SMAD7	PSMD10	PSMD7	TGFB1	TFPT	PSMA2	TGFBR1	PSMD3	PSMD11	PSMD9	ACTR8	INO80D	PSMD14	INO80B	UCHL5	UCHL3	PSMF1	PSMB2	SEM1	INO80	PSMA1	NEDD8	ADRM1	PSME3	USP15	ACTL6A	PSMB7	BARD1	FOXK2	PSMB6
REACTOME_JOSEPHIN_DOMAIN_DUBS	http://www.gsea-msigdb.org/gsea/msigdb/human/geneset/REACTOME_JOSEPHIN_DOMAIN_DUBS	ATXN3	JOSD1	RAD23B	ATXN3L	RPS27A	UBC	JOSD2	VCP	UBB	RAD23A	PRKN	UBA52
REACTOME_UB_SPECIFIC_PROCESSING_PROTEASES	http://www.gsea-msigdb.org/gsea/msigdb/human/geneset/REACTOME_UB_SPECIFIC_PROCESSING_PROTEASES	CFTR	PSMB1	PSMC4	BIRC3	USP2	MAT2B	PSMA4	USP28	USP13	PSME4	UFD1	POLB	USP33	VDAC3	KEAP1	CYLD	PSMC5	MUL1	USP48	PSME1	CLSPN	PSMD5	PSMD8	TAB1	PSMC6	PSMA3	HIF1A	PSMC1	PSMB5	PSMA6	NFKBIA	PSME2	PSMA7	USP14	SMAD7	PSMD10	USP11	PSMD7	AXIN1	USP10	CCP110	FKBP8	USP42	PSMA2	TGFBR1	DDX58	GATA3	TNKS2
REACTOME_OVARIAN_TUMOR_DOMAIN_PROTEASES	http://www.gsea-msigdb.org/gsea/msigdb/human/geneset/REACTOME_OVARIAN_TUMOR_DOMAIN_PROTEASES	ZRANB1	TNIP3	RHOA	OTUD5	UBE2D1	MAVS	OTUB2	ESR1	RIPK2	NOD1	DDX58	IFIH1	TNFAIP3	TRIM25	TRAF3	RNF128	APC	RIPK1	TP53	RPS27A	TNIP1	TRIM4	UBC	VCP	NOD2	OTUB1	TNIP2	OTUD3	OTUD7A	CDK1	UBB	PTEN	VCPIP1	TRAF6	YOD1	RNF135	UBA52	OTUD7B	IKBKG
REACTOME_METALLOPROTEASE_DUBS	http://www.gsea-msigdb.org/gsea/msigdb/human/geneset/REACTOME_METALLOPROTEASE_DUBS	BRCA1	UIMC1	EP300	BABAM1	KAT2B	PSMD14	STAMBP	STAM	STAMBPL1	BARD1	RPS27A	UBC	BABAM2	MYSM1	NLRP3	ABRAXAS1	H2AC1	ABRAXAS2	UBB	H2AC6	H2AW	H2AC20	H2AC21	BRCC3	H2AC13	H2AC11	H2AC7	UBA52	H2AC12	H2AC15	H2AC14	H2AC16	H2AC8	H2AC4	H2AC17	H2AC18	H2AC19
REACTOME_CD22_MEDIATED_BCR_REGULATION	http://www.gsea-msigdb.org/gsea/msigdb/human/geneset/REACTOME_CD22_MEDIATED_BCR_REGULATION	CD79B	CD22	CD79A	PTPN6	IGKV4-1	IGKV5-2	IGKV3D-20	IGLV6-57	IGLV1-51	IGLV1-47	IGLV1-44	IGLV7-43	IGLV1-40	IGLV3-27	IGLV3-25	IGLV2-23	IGLV3-21	IGLV3-19	IGLV2-14	IGLV2-11	IGLV3-1	IGLC2	IGLC3	IGHD	IGHM	IGHV1-2	IGHV2-5	IGHV3-7	IGHV3-11	IGHV3-13	IGHV3-23	IGHV3-33	IGHV4-34	IGHV4-39	IGHV1-46	IGHV3-48	IGHV3-53	IGHV1-69	IGHV4-59	IGKV2D-30	IGKV3-20	IGKV1D-33	IGKV1-17	IGKV1-16	IGKV1D-16	IGKV3-11	IGKV1-33	IGKV1-39
REACTOME_DNA_DOUBLE_STRAND_BREAK_REPAIR	http://www.gsea-msigdb.org/gsea/msigdb/human/geneset/REACTOME_DNA_DOUBLE_STRAND_BREAK_REPAIR	RAD52	LIG3	BAZ1B	PPP5C	BRCA1	ERCC1	MRE11	RFC1	TDP1	RFC2	RAD51	POLQ	POLD1	RNF4	EYA2	KDM4A	TP53BP1	XRCC1	TIPIN	SIRT6	POLD3	XRCC5	RIF1	PALB2	UIMC1	CLSPN	ABL1	POLE2	RBBP8	UBE2I	EYA1	NBN	PIAS4	BABAM1	RPA3	POLD2	MAPK8	RAD51C	NSD2	RAD51AP1	RFC5	TIMELESS	TDP2	RNF8	EYA4	RAD1	RAD50	POLE4
REACTOME_RESOLUTION_OF_D_LOOP_STRUCTURES	http://www.gsea-msigdb.org/gsea/msigdb/human/geneset/REACTOME_RESOLUTION_OF_D_LOOP_STRUCTURES	BRCA1	MRE11	RAD51	PALB2	RBBP8	NBN	RAD51C	RAD51AP1	RAD50	XRCC3	SEM1	SLX1A	BRIP1	DNA2	BARD1	BRCA2	ATM	EME1	SPIDR	WRN	MUS81	KAT5	EXO1	RMI2	TOP3A	GEN1	RMI1	SLX1B	RAD51B	RAD51D	SLX4	XRCC2	BLM	EME2	RTEL1
REACTOME_HOMOLOGY_DIRECTED_REPAIR	http://www.gsea-msigdb.org/gsea/msigdb/human/geneset/REACTOME_HOMOLOGY_DIRECTED_REPAIR	RAD52	LIG3	BRCA1	ERCC1	MRE11	RFC1	RFC2	RAD51	POLQ	POLD1	RNF4	TP53BP1	XRCC1	TIPIN	SIRT6	POLD3	PALB2	UIMC1	CLSPN	ABL1	POLE2	RBBP8	UBE2I	NBN	PIAS4	BABAM1	RPA3	POLD2	RAD51C	NSD2	RAD51AP1	RFC5	TIMELESS	RNF8	RAD1	RAD50	POLE4	RPA2	POLK	CDK2	H2BC11	XRCC3	SEM1	HERC2	PARP2	SLX1A	RPA1	PCNA
REACTOME_SENSING_OF_DNA_DOUBLE_STRAND_BREAKS	http://www.gsea-msigdb.org/gsea/msigdb/human/geneset/REACTOME_SENSING_OF_DNA_DOUBLE_STRAND_BREAKS	MRE11	NBN	RAD50	ATM	KAT5	KPNA2
REACTOME_RESOLUTION_OF_D_LOOP_STRUCTURES_THROUGH_SYNTHESIS_DEPENDENT_STRAND_ANNEALING_SDSA	http://www.gsea-msigdb.org/gsea/msigdb/human/geneset/REACTOME_RESOLUTION_OF_D_LOOP_STRUCTURES_THROUGH_SYNTHESIS_DEPENDENT_STRAND_ANNEALING_SDSA	BRCA1	MRE11	RAD51	PALB2	RBBP8	NBN	RAD51C	RAD51AP1	RAD50	XRCC3	SEM1	BRIP1	DNA2	BARD1	BRCA2	ATM	WRN	KAT5	EXO1	RMI2	TOP3A	RMI1	RAD51B	RAD51D	XRCC2	BLM	RTEL1
REACTOME_NONHOMOLOGOUS_END_JOINING_NHEJ	http://www.gsea-msigdb.org/gsea/msigdb/human/geneset/REACTOME_NONHOMOLOGOUS_END_JOINING_NHEJ	BRCA1	MRE11	TDP1	TP53BP1	XRCC5	RIF1	UIMC1	NBN	PIAS4	BABAM1	NSD2	TDP2	RNF8	RAD50	POLM	H2BC11	HERC2	MDC1	BARD1	H2BC1	ATM	XRCC4	DCLRE1C	PAXIP1	BABAM2	H2BC5	H4C8	ABRAXAS1	RNF168	POLL	H3-4	UBE2V2	KAT5	LIG4	UBE2N	H2BC4	H2BC21	H2BC13	BRCC3	NHEJ1	H2AX	XRCC6	H2BU1	H4C3	H4C11	H4-16	H2BC12	H2BC15
REACTOME_HOMOLOGOUS_DNA_PAIRING_AND_STRAND_EXCHANGE	http://www.gsea-msigdb.org/gsea/msigdb/human/geneset/REACTOME_HOMOLOGOUS_DNA_PAIRING_AND_STRAND_EXCHANGE	BRCA1	MRE11	RFC2	RAD51	PALB2	RBBP8	NBN	RPA3	RAD51C	RAD51AP1	RFC5	RAD1	RAD50	RPA2	XRCC3	SEM1	RPA1	RFC3	HUS1	BRIP1	DNA2	BARD1	BRCA2	ATM	CHEK1	RAD9B	RAD17	TOPBP1	RFC4	ATRIP	WRN	RHNO1	RAD9A	KAT5	EXO1	ATR	RMI2	TOP3A	RMI1	RAD51B	RAD51D	XRCC2	BLM
REACTOME_DNA_DOUBLE_STRAND_BREAK_RESPONSE	http://www.gsea-msigdb.org/gsea/msigdb/human/geneset/REACTOME_DNA_DOUBLE_STRAND_BREAK_RESPONSE	BAZ1B	PPP5C	BRCA1	MRE11	EYA2	KDM4A	TP53BP1	UIMC1	ABL1	UBE2I	EYA1	NBN	PIAS4	BABAM1	MAPK8	NSD2	RNF8	EYA4	RAD50	SUMO1	H2BC11	KDM4B	HERC2	MDC1	BARD1	TP53	RPS27A	H2BC1	ATM	UBC	SMARCA5	BABAM2	EYA3	H2BC5	H4C8	UBXN1	ABRAXAS1	BAP1	RNF168	APBB1	H3-4	UBE2V2	UBB	KAT5	UBE2N	H2BC4	KPNA2	CHEK2
REACTOME_PROCESSING_OF_DNA_DOUBLE_STRAND_BREAK_ENDS	http://www.gsea-msigdb.org/gsea/msigdb/human/geneset/REACTOME_PROCESSING_OF_DNA_DOUBLE_STRAND_BREAK_ENDS	BRCA1	MRE11	RFC2	RNF4	TP53BP1	TIPIN	SIRT6	UIMC1	CLSPN	RBBP8	UBE2I	NBN	PIAS4	BABAM1	RPA3	NSD2	RFC5	TIMELESS	RNF8	RAD1	RAD50	RPA2	CDK2	H2BC11	HERC2	RPA1	CCNA1	RFC3	HUS1	BRIP1	MDC1	DNA2	BARD1	RPS27A	CCNA2	H2BC1	ATM	CHEK1	PPP4C	UBC	RAD9B	RAD17	BABAM2	H2BC5	H4C8	ABRAXAS1	PPP4R2	TOPBP1
REACTOME_CARGO_CONCENTRATION_IN_THE_ER	http://www.gsea-msigdb.org/gsea/msigdb/human/geneset/REACTOME_CARGO_CONCENTRATION_IN_THE_ER	LMAN1	CD59	TMED2	CNIH1	SEC23A	CTSZ	GOSR2	AREG	CTSC	FOLR1	SEC24A	COL7A1	LMAN2L	PREB	SEC24B	LMAN1L	CNIH3	MIA2	SEC24D	SAR1B	MIA3	GRIA1	STX5	TGFA	LMAN2	TMED10	CNIH2	SEC24C	MCFD2	F8	SERPINA1	F5	SEC22B
REACTOME_DNA_DAMAGE_RECOGNITION_IN_GG_NER	http://www.gsea-msigdb.org/gsea/msigdb/human/geneset/REACTOME_DNA_DAMAGE_RECOGNITION_IN_GG_NER	ACTB	RBX1	YY1	ACTR5	TFPT	COPS7A	ACTR8	INO80D	INO80B	RAD23B	COPS5	INO80	PARP2	DDB2	ACTL6A	COPS4	CUL4A	COPS3	PARP1	RPS27A	COPS7B	CETN2	UBC	INO80C	XPC	CUL4B	COPS2	DDB1	COPS6	INO80E	GPS1	UBB	NFRKB	RUVBL1	RAD23A	MCRS1	COPS8	UBA52
REACTOME_FORMATION_OF_INCISION_COMPLEX_IN_GG_NER	http://www.gsea-msigdb.org/gsea/msigdb/human/geneset/REACTOME_FORMATION_OF_INCISION_COMPLEX_IN_GG_NER	ERCC1	MNAT1	PIAS1	RBX1	UBE2I	ERCC2	RPA3	GTF2H1	GTF2H3	SUMO1	RPA2	RAD23B	USP45	PARP2	CHD1L	PIAS3	RPA1	CDK7	CCNH	DDB2	ERCC5	XPA	CUL4A	PARP1	RPS27A	GTF2H2	CETN2	UBC	XPC	RNF111	CUL4B	ERCC3	DDB1	UBE2V2	UBB	ERCC4	UBE2N	RAD23A	SUMO3	SUMO2	GTF2H4	UBA52	GTF2H5
REACTOME_GAP_FILLING_DNA_REPAIR_SYNTHESIS_AND_LIGATION_IN_GG_NER	http://www.gsea-msigdb.org/gsea/msigdb/human/geneset/REACTOME_GAP_FILLING_DNA_REPAIR_SYNTHESIS_AND_LIGATION_IN_GG_NER	LIG3	RFC1	RFC2	POLD1	XRCC1	POLD3	POLE2	LIG1	RPA3	POLD2	RFC5	POLE4	RPA2	POLK	RPA1	PCNA	RFC3	RPS27A	POLE3	UBC	RFC4	UBB	POLD4	POLE	UBA52
REACTOME_NUCLEOTIDE_EXCISION_REPAIR	http://www.gsea-msigdb.org/gsea/msigdb/human/geneset/REACTOME_NUCLEOTIDE_EXCISION_REPAIR	POLR2J	LIG3	ERCC1	MNAT1	AQR	PIAS1	RFC1	POLR2B	ERCC8	RFC2	POLD1	XRCC1	ACTB	XAB2	POLD3	PPIE	POLR2E	POLR2F	RBX1	EP300	POLE2	YY1	ACTR5	POLR2C	UBE2I	ERCC2	POLR2I	LIG1	TFPT	ELL	RPA3	POLD2	PRPF19	GTF2H1	GTF2H3	RFC5	COPS7A	ACTR8	INO80D	INO80B	POLE4	SUMO1	RPA2	RAD23B	COPS5	POLK	USP45	INO80
REACTOME_GLOBAL_GENOME_NUCLEOTIDE_EXCISION_REPAIR_GG_NER	http://www.gsea-msigdb.org/gsea/msigdb/human/geneset/REACTOME_GLOBAL_GENOME_NUCLEOTIDE_EXCISION_REPAIR_GG_NER	LIG3	ERCC1	MNAT1	PIAS1	RFC1	RFC2	POLD1	XRCC1	ACTB	POLD3	RBX1	POLE2	YY1	ACTR5	UBE2I	ERCC2	LIG1	TFPT	RPA3	POLD2	GTF2H1	GTF2H3	RFC5	COPS7A	ACTR8	INO80D	INO80B	POLE4	SUMO1	RPA2	RAD23B	COPS5	POLK	USP45	INO80	PARP2	CHD1L	PIAS3	RPA1	PCNA	RFC3	CDK7	CCNH	DDB2	ERCC5	ACTL6A	XPA	COPS4
REACTOME_DUAL_INCISION_IN_GG_NER	http://www.gsea-msigdb.org/gsea/msigdb/human/geneset/REACTOME_DUAL_INCISION_IN_GG_NER	ERCC1	RFC1	RFC2	POLD1	POLD3	RBX1	POLE2	ERCC2	RPA3	POLD2	GTF2H1	GTF2H3	RFC5	POLE4	RPA2	POLK	PARP2	CHD1L	RPA1	PCNA	RFC3	DDB2	ERCC5	XPA	CUL4A	PARP1	RPS27A	GTF2H2	POLE3	UBC	CUL4B	ERCC3	RFC4	DDB1	UBB	POLD4	ERCC4	POLE	GTF2H4	UBA52	GTF2H5
REACTOME_POST_TRANSLATIONAL_PROTEIN_MODIFICATION	http://www.gsea-msigdb.org/gsea/msigdb/human/geneset/REACTOME_POST_TRANSLATIONAL_PROTEIN_MODIFICATION	DPM1	FUCA2	CFTR	RAD52	KLHL13	ARF5	THSD7A	COPZ2	CREBBP	FBXL3	ASB4	TMEM132A	PAF1	ARSD	PRSS21	TRAPPC6A	CEACAM7	PIGQ	PSMB1	TFAP2B	ST3GAL1	POMT2	SCMH1	PLAUR	BRCA1	NR1H4	PSMC4	NUB1	PGM3	ZRANB1	BIRC3	NR1H3	ANK1	NUP160	ALG1	FUT8	UBA6	PIAS1	CUL3	USP2	MAT2B	VCAN	RAB27B	PSMA4	TNC	DCUN1D1	CUL7	TPR
REACTOME_DEPOSITION_OF_NEW_CENPA_CONTAINING_NUCLEOSOMES_AT_THE_CENTROMERE	http://www.gsea-msigdb.org/gsea/msigdb/human/geneset/REACTOME_DEPOSITION_OF_NEW_CENPA_CONTAINING_NUCLEOSOMES_AT_THE_CENTROMERE	CENPQ	RSF1	CENPM	RBBP7	CENPI	CENPT	OIP5	H2AZ2	CENPA	CENPL	CENPK	HJURP	H2BC11	MIS18BP1	KNL1	CENPO	ITGB3BP	CENPC	H2BC1	CENPU	CENPH	SMARCA5	H2BC5	H4C8	MIS18A	RBBP4	H2AZ1	CENPN	CENPX	CENPS	RUVBL1	H2AC6	H2BC4	NPM1	H2AC20	H2BC21	H2BC13	CENPP	H2AX	H2AC7	H2BU1	H4C3	H4C11	H4-16	H2BC12	CENPW	H2BC15	H2BC12L
REACTOME_RESPIRATORY_ELECTRON_TRANSPORT	http://www.gsea-msigdb.org/gsea/msigdb/human/geneset/REACTOME_RESPIRATORY_ELECTRON_TRANSPORT	NDUFAF7	NDUFAB1	UQCRC1	NDUFS1	NDUFB4	SDHA	NDUFB2	NDUFB7	NDUFAF5	ETFB	COA1	NDUFC1	NDUFS8	COX6A1	TIMMDC1	NDUFS7	COQ10B	COX7A2L	SDHB	NDUFB3	NDUFA8	NDUFAF4	NDUFA1	COX6B1	TRAP1	COX7C	UQCR11	NDUFA5	ECSIT	NDUFA10	COX4I1	COX7B	NDUFA2	SCO1	COX16	COQ10A	COX5B	TACO1	NDUFB5	NDUFAF1	LRPPRC	NDUFA9	ETFA	UQCRC2	NDUFB10	SDHC	NDUFS6	NDUFB11
REACTOME_INFLAMMASOMES	http://www.gsea-msigdb.org/gsea/msigdb/human/geneset/REACTOME_INFLAMMASOMES	NFKB2	P2RX7	NLRC4	NLRP1	HSP90AB1	HMOX1	MEFV	PYCARD	NFKB1	PANX1	TXN	CASP1	PSTPIP1	APP	NLRP3	AIM2	SUGT1	BCL2L1	BCL2	RELA	TXNIP
REACTOME_PRESYNAPTIC_NICOTINIC_ACETYLCHOLINE_RECEPTORS	http://www.gsea-msigdb.org/gsea/msigdb/human/geneset/REACTOME_PRESYNAPTIC_NICOTINIC_ACETYLCHOLINE_RECEPTORS	CHRNA3	CHRNA4	CHRNE	CHRNB4	CHRNA2	CHRND	CHRNA1	CHRNB3	CHRNA6	CHRNB2	CHRNA5	CHRNG
REACTOME_HIGHLY_SODIUM_PERMEABLE_POSTSYNAPTIC_ACETYLCHOLINE_NICOTINIC_RECEPTORS	http://www.gsea-msigdb.org/gsea/msigdb/human/geneset/REACTOME_HIGHLY_SODIUM_PERMEABLE_POSTSYNAPTIC_ACETYLCHOLINE_NICOTINIC_RECEPTORS	CHRNA3	CHRNA4	CHRNE	CHRNB4	CHRND	CHRNB2	CHRNG
REACTOME_HIGHLY_CALCIUM_PERMEABLE_POSTSYNAPTIC_NICOTINIC_ACETYLCHOLINE_RECEPTORS	http://www.gsea-msigdb.org/gsea/msigdb/human/geneset/REACTOME_HIGHLY_CALCIUM_PERMEABLE_POSTSYNAPTIC_NICOTINIC_ACETYLCHOLINE_RECEPTORS	CHRNA3	CHRNA4	CHRNB4	CHRNA2	CHRNA1	CHRNB3	CHRNA6	CHRNB2	CHRNA5	CHRNA9	CHRNA7
REACTOME_HIGHLY_CALCIUM_PERMEABLE_NICOTINIC_ACETYLCHOLINE_RECEPTORS	http://www.gsea-msigdb.org/gsea/msigdb/human/geneset/REACTOME_HIGHLY_CALCIUM_PERMEABLE_NICOTINIC_ACETYLCHOLINE_RECEPTORS	CHRNA3	CHRNA4	CHRNB4	CHRNA2	CHRNA1	CHRNB3	CHRNA6	CHRNB2	CHRNA5
REACTOME_RNA_POLYMERASE_II_PRE_TRANSCRIPTION_EVENTS	http://www.gsea-msigdb.org/gsea/msigdb/human/geneset/REACTOME_RNA_POLYMERASE_II_PRE_TRANSCRIPTION_EVENTS	POLR2J	PAF1	ELOA	MNAT1	POLR2B	CTDP1	TAF2	TAF11	AFF4	CCNT2	CCNK	SUPT16H	POLR2E	POLR2F	NELFCD	TAF7L	POLR2C	ELOB	ERCC2	POLR2I	ELL	TAF6	SUPT6H	GTF2H1	GTF2H3	TBP	NCBP2	TAF12	TAF1L	GTF2F1	CCNT1	MLLT1	TAF4	CDK7	CDC73	CCNH	CDK9	NCBP1	RTF1	GTF2B	GTF2A2	WDR61	TAF4B	POLR2D	EAF1	EAF2	GTF2H2	TAF1
REACTOME_FORMATION_OF_TC_NER_PRE_INCISION_COMPLEX	http://www.gsea-msigdb.org/gsea/msigdb/human/geneset/REACTOME_FORMATION_OF_TC_NER_PRE_INCISION_COMPLEX	POLR2J	MNAT1	AQR	POLR2B	ERCC8	XAB2	PPIE	POLR2E	POLR2F	RBX1	EP300	POLR2C	ERCC2	POLR2I	PRPF19	GTF2H1	GTF2H3	COPS7A	COPS5	CDK7	CCNH	XPA	COPS4	CUL4A	COPS3	RPS27A	POLR2D	COPS7B	GTF2H2	POLR2K	UBC	CUL4B	ERCC3	POLR2H	UVSSA	COPS2	DDB1	POLR2G	COPS6	GPS1	UBB	POLR2L	POLR2A	USP7	TCEA1	COPS8	ZNF830	HMGN1
REACTOME_TRANSCRIPTION_COUPLED_NUCLEOTIDE_EXCISION_REPAIR_TC_NER	http://www.gsea-msigdb.org/gsea/msigdb/human/geneset/REACTOME_TRANSCRIPTION_COUPLED_NUCLEOTIDE_EXCISION_REPAIR_TC_NER	POLR2J	LIG3	ERCC1	MNAT1	AQR	RFC1	POLR2B	ERCC8	RFC2	POLD1	XRCC1	XAB2	POLD3	PPIE	POLR2E	POLR2F	RBX1	EP300	POLE2	POLR2C	ERCC2	POLR2I	LIG1	ELL	RPA3	POLD2	PRPF19	GTF2H1	GTF2H3	RFC5	COPS7A	POLE4	RPA2	COPS5	POLK	RPA1	PCNA	RFC3	CDK7	CCNH	ERCC5	XPA	COPS4	CUL4A	COPS3	RPS27A	POLR2D	COPS7B
REACTOME_DUAL_INCISION_IN_TC_NER	http://www.gsea-msigdb.org/gsea/msigdb/human/geneset/REACTOME_DUAL_INCISION_IN_TC_NER	POLR2J	ERCC1	MNAT1	AQR	RFC1	POLR2B	ERCC8	RFC2	POLD1	XAB2	POLD3	PPIE	POLR2E	POLR2F	RBX1	EP300	POLE2	POLR2C	ERCC2	POLR2I	RPA3	POLD2	PRPF19	GTF2H1	GTF2H3	RFC5	POLE4	RPA2	POLK	RPA1	PCNA	RFC3	CDK7	CCNH	ERCC5	XPA	CUL4A	RPS27A	POLR2D	GTF2H2	POLR2K	POLE3	UBC	CUL4B	ERCC3	POLR2H	RFC4	UVSSA
REACTOME_TRNA_MODIFICATION_IN_THE_NUCLEUS_AND_CYTOSOL	http://www.gsea-msigdb.org/gsea/msigdb/human/geneset/REACTOME_TRNA_MODIFICATION_IN_THE_NUCLEUS_AND_CYTOSOL	NSUN2	METTL1	TRIT1	ADAT1	TRMT11	FTSJ1	TRMT6	PUS7	OSGEP	TRMT1	TRDMT1	PUS3	THG1L	THADA	TRMT13	TRMT5	EPRS1	ALKBH8	CTU1	TPRKB	TRMT10A	CDKAL1	QTRT2	TRMT44	WDR4	TYW3	TYW5	TRMT61A	URM1	DUS2	LCMT2	TP53RK	TRMT112	CTU2	PUS1	TRMT12	ADAT2	LAGE3	TYW1	QTRT1	ADAT3	NSUN6	TRMT9B
REACTOME_SYNTHESIS_OF_WYBUTOSINE_AT_G37_OF_TRNA_PHE	http://www.gsea-msigdb.org/gsea/msigdb/human/geneset/REACTOME_SYNTHESIS_OF_WYBUTOSINE_AT_G37_OF_TRNA_PHE	TRMT5	TYW3	TYW5	LCMT2	TRMT12	TYW1
REACTOME_FANCONI_ANEMIA_PATHWAY	http://www.gsea-msigdb.org/gsea/msigdb/human/geneset/REACTOME_FANCONI_ANEMIA_PATHWAY	ERCC1	UBE2T	RPA3	FANCE	WDR48	FANCL	RPA2	DCLRE1B	POLN	FAAP24	SLX1A	RPA1	FANCI	RPS27A	FANCD2	UBC	EME1	FANCC	FAAP20	USP1	ATRIP	CENPX	UBB	MUS81	ATR	CENPS	ERCC4	FANCB	SLX1B	FANCF	FAAP100	FANCA	FANCM	SLX4	EME2	FAN1	DCLRE1A	FANCG	UBA52
REACTOME_INTERLEUKIN_6_FAMILY_SIGNALING	http://www.gsea-msigdb.org/gsea/msigdb/human/geneset/REACTOME_INTERLEUKIN_6_FAMILY_SIGNALING	CRLF1	IL11	JAK2	OSM	TYK2	CBL	LIFR	STAT1	CNTFR	LIF	IL6ST	IL6	IL11RA	OSMR	CTF1	IL6R	JAK1	IL31RA	STAT3	CLCF1	PTPN11	SOCS3	IL31	CNTF
REACTOME_INTERLEUKIN_10_SIGNALING	http://www.gsea-msigdb.org/gsea/msigdb/human/geneset/REACTOME_INTERLEUKIN_10_SIGNALING	TNFRSF1B	TNFRSF1A	PTGS2	CXCL2	ICAM1	TIMP1	CCL22	FCER2	TYK2	CSF3	CCL2	IL10RA	IL12B	CD86	IL1A	CCL20	IL1R2	IL1R1	CD80	CCR2	IL1B	LIF	IL6	IL10	IL1RN	IL18	CCR5	JAK1	CXCL1	CCR1	CSF2	STAT3	IL12A	CXCL10	PTAFR	CXCL8	FPR1	CCL19	CSF1	TNF	IL10RB	CCL5	CCL3	CCL4	CCL3L1	CCL3L3
REACTOME_TRNA_PROCESSING_IN_THE_NUCLEUS	http://www.gsea-msigdb.org/gsea/msigdb/human/geneset/REACTOME_TRNA_PROCESSING_IN_THE_NUCLEUS	ELAC2	NUP160	TPR	NDC1	NUP133	CPSF1	TRNT1	NUP37	DDX1	SEH1L	RTRAF	NUP50	AAAS	NUP188	RTCB	RAE1	CSTF2	NUP93	POP1	POP4	NUP88	NUP98	NUP107	NUP155	NUP43	RPP40	NUP153	NUP85	NUP214	NUP210	RAN	C2orf49	NUP42	NUP54	NUP58	RPP30	RPP38	RANBP2	TSEN2	NUP205	SEC13	CPSF4	NUP35	RPP14	POP5	TSEN34	FAM98B	POP7
REACTOME_TRNA_PROCESSING_IN_THE_MITOCHONDRION	http://www.gsea-msigdb.org/gsea/msigdb/human/geneset/REACTOME_TRNA_PROCESSING_IN_THE_MITOCHONDRION	ELAC2	HSD17B10	TRNT1	PRORP	TRMT10C	MT-RNR2	MT-RNR1
REACTOME_ERBB2_REGULATES_CELL_MOTILITY	http://www.gsea-msigdb.org/gsea/msigdb/human/geneset/REACTOME_ERBB2_REGULATES_CELL_MOTILITY	ERBB3	RHOA	HBEGF	EREG	DIAPH1	EGF	ERBB2	EGFR	NRG1	NRG2	MEMO1	NRG4	BTC	ERBB4	NRG3
REACTOME_INTERLEUKIN_4_AND_INTERLEUKIN_13_SIGNALING	http://www.gsea-msigdb.org/gsea/msigdb/human/geneset/REACTOME_INTERLEUKIN_4_AND_INTERLEUKIN_13_SIGNALING	NOS2	ALOX5	HGF	VIM	TNFRSF1B	RORA	PTGS2	FSCN1	IL4R	HSP90AA1	MMP2	BIRC5	ICAM1	JAK2	OSM	HMOX1	HIF1A	MMP9	TIMP1	CCL22	FCER2	TGFB1	TYK2	JAK3	GATA3	CCL2	HSPA8	CCND1	IL23A	NANOG	OPRM1	IL17A	IL17F	VEGFA	IL12B	IL4	BCL6	IL1A	POMC	FN1	STAT1	OPRD1	RHOU	FASLG	FOXO3	TWIST1	IL13RA2	F13A1
REACTOME_TRNA_MODIFICATION_IN_THE_MITOCHONDRION	http://www.gsea-msigdb.org/gsea/msigdb/human/geneset/REACTOME_TRNA_MODIFICATION_IN_THE_MITOCHONDRION	TRIT1	HSD17B10	TRMU	PRORP	GTPBP3	MTO1	TRMT61B	TRMT10C	PUS1
REACTOME_GDP_FUCOSE_BIOSYNTHESIS	http://www.gsea-msigdb.org/gsea/msigdb/human/geneset/REACTOME_GDP_FUCOSE_BIOSYNTHESIS	GFUS	GMDS	FUOM	FCSK	SLC35C1	FPGT
REACTOME_IL_6_TYPE_CYTOKINE_RECEPTOR_LIGAND_INTERACTIONS	http://www.gsea-msigdb.org/gsea/msigdb/human/geneset/REACTOME_IL_6_TYPE_CYTOKINE_RECEPTOR_LIGAND_INTERACTIONS	CRLF1	IL11	JAK2	OSM	TYK2	LIFR	CNTFR	LIF	IL6ST	IL11RA	OSMR	CTF1	JAK1	IL31RA	CLCF1	IL31	CNTF
REACTOME_RRNA_MODIFICATION_IN_THE_NUCLEUS_AND_CYTOSOL	http://www.gsea-msigdb.org/gsea/msigdb/human/geneset/REACTOME_RRNA_MODIFICATION_IN_THE_NUCLEUS_AND_CYTOSOL	TSR3	UTP18	NOP58	WDR3	THUMPD1	BUD23	DIMT1	NOP14	SNU13	NOP56	FBL	DDX49	UTP6	GAR1	KRR1	NOP2	RRP9	WDR75	PNO1	UTP25	HEATR1	FCF1	RCL1	UTP20	MPHOSPH10	RRP36	EMG1	DKC1	NOL11	UTP3	WDR36	NAT10	IMP4	RPS6	RPS2	UTP4	NHP2	PDCD11	DHX37	UTP14A	WDR43	UTP15	RPS14	DCAF13	NOL6	BMS1	RPS9	RPS7
REACTOME_TP53_REGULATES_TRANSCRIPTION_OF_CELL_CYCLE_GENES	http://www.gsea-msigdb.org/gsea/msigdb/human/geneset/REACTOME_TP53_REGULATES_TRANSCRIPTION_OF_CELL_CYCLE_GENES	CNOT4	RBL1	BAX	AURKA	CNOT3	PCBP4	EP300	E2F1	RGCC	RBL2	CCNE1	CDKN1B	CNOT2	CNOT6	TFDP2	ARID3A	GADD45A	PLAGL1	CDK2	CDKN1A	CNOT1	PRMT1	E2F8	PCNA	CCNA1	CCNB1	CNOT6L	TP53	CARM1	CNOT9	CCNA2	PLK2	TNKS1BP1	CENPJ	CNOT8	CDC25C	CNOT11	BTG2	ZNF385A	E2F7	CDK1	PLK3	CCNE2	SFN	NPM1	CNOT10	TFDP1	CNOT7
REACTOME_RRNA_MODIFICATION_IN_THE_MITOCHONDRION	http://www.gsea-msigdb.org/gsea/msigdb/human/geneset/REACTOME_RRNA_MODIFICATION_IN_THE_MITOCHONDRION	TFB1M	NSUN4	MTERF4	MRM2	MRM3	MT-RNR2	MT-RNR1	MRM1
REACTOME_NEUREXINS_AND_NEUROLIGINS	http://www.gsea-msigdb.org/gsea/msigdb/human/geneset/REACTOME_NEUREXINS_AND_NEUROLIGINS	APBA3	SYT7	NRXN3	APBA2	HOMER3	SYT1	EPB41L2	DLGAP4	EPB41L3	DLG3	EPB41L1	HOMER2	LIN7B	GRIN2D	STX1A	APBA1	NRXN2	SYT10	LIN7A	EPB41L5	DLGAP3	DLG4	DBNL	STXBP1	SYT2	LRRTM2	NLGN4X	CASK	LIN7C	DLG2	HOMER1	GRM1	EPB41	GRIN2C	SHANK1	SHANK2	LRRTM1	PDLIM5	NLGN4Y	GRM5	NLGN1	NLGN2	DLGAP1	SYT9	SYT12	LRRTM4	GRIN1	SHARPIN
REACTOME_PROTEIN_PROTEIN_INTERACTIONS_AT_SYNAPSES	http://www.gsea-msigdb.org/gsea/msigdb/human/geneset/REACTOME_PROTEIN_PROTEIN_INTERACTIONS_AT_SYNAPSES	APBA3	SYT7	NRXN3	APBA2	HOMER3	SYT1	DLG1	EPB41L2	DLGAP4	EPB41L3	DLG3	EPB41L1	HOMER2	LIN7B	PTPRS	GRIN2D	STX1A	APBA1	NRXN2	PPFIBP1	SYT10	LIN7A	EPB41L5	DLGAP3	SLITRK3	GRIA3	LRFN3	LRFN1	LRRC4B	PPFIA1	DLG4	FLOT2	RTN3	DBNL	STXBP1	FLOT1	PPFIA2	NTRK3	PTPRF	PPFIA4	SYT2	LRRTM2	NLGN4X	CASK	LIN7C	DLG2	HOMER1	GRIA4
REACTOME_TP53_REGULATES_TRANSCRIPTION_OF_DNA_REPAIR_GENES	http://www.gsea-msigdb.org/gsea/msigdb/human/geneset/REACTOME_TP53_REGULATES_TRANSCRIPTION_OF_DNA_REPAIR_GENES	POLR2J	ELOA	BRCA1	MNAT1	POLR2B	CTDP1	CDK13	MLH1	CCNT2	CCNK	SUPT16H	MSH2	POLR2E	POLR2F	NELFCD	POLR2C	ELOB	ERCC2	POLR2I	ELL	GTF2H1	GTF2H3	ATF2	PMS2	GTF2F1	CCNT1	CDK7	CCNH	DDB2	CDK9	MDC1	FANCI	TP53	POLR2D	FANCD2	GTF2H2	POLR2K	SSRP1	ATM	CHEK1	ELOC	FANCC	ERCC3	POLR2H	CDK12	POLR2G	FOS	ATR
REACTOME_CHOLINE_CATABOLISM	http://www.gsea-msigdb.org/gsea/msigdb/human/geneset/REACTOME_CHOLINE_CATABOLISM	CHDH	SLC44A1	SARDH	DMGDH	BHMT	ALDH7A1
REACTOME_NEUTROPHIL_DEGRANULATION	http://www.gsea-msigdb.org/gsea/msigdb/human/geneset/REACTOME_NEUTROPHIL_DEGRANULATION	FGR	FUCA2	ENPP4	AOC1	MPO	ITGAL	LAMP2	ALDH3B1	PSMB1	MGST1	PGLYRP1	MMP25	PRSS3	PLAUR	TYROBP	LTF	ALOX5	MVP	DNASE1L1	CAPN1	ACP3	SLC11A1	SERPINB1	ERP44	DERA	RNASET2	CD44	TNFRSF1B	GRN	LRRC7	ATP6V0A1	VCL	TIMP2	AGA	HEXB	CYBA	HEBP2	SERPINB3	GDI2	ATP11B	SLC2A3	ACAA1	CTSA	CNN2	CDK13	PKM	RHOA	ROCK1
REACTOME_COMPLEX_I_BIOGENESIS	http://www.gsea-msigdb.org/gsea/msigdb/human/geneset/REACTOME_COMPLEX_I_BIOGENESIS	NDUFAF7	NDUFAB1	NDUFS1	NDUFB4	NDUFB2	NDUFB7	NDUFAF5	COA1	NDUFC1	NDUFS8	TIMMDC1	NDUFS7	NDUFB3	NDUFA8	NDUFAF4	NDUFA1	NDUFA5	ECSIT	NDUFA10	NDUFA2	NDUFB5	NDUFAF1	NDUFA9	NDUFB10	NDUFS6	NDUFB11	NDUFB9	NDUFC2	NUBPL	NDUFAF6	NDUFS2	NDUFV3	NDUFAF2	NDUFS4	NDUFB6	NDUFB8	NDUFV1	NDUFS5	NDUFA3	TMEM126B	NDUFA11	ACAD9	NDUFAF3	NDUFV2	NDUFB1	NDUFA12	TMEM186	NDUFA6
REACTOME_METAL_SEQUESTRATION_BY_ANTIMICROBIAL_PROTEINS	http://www.gsea-msigdb.org/gsea/msigdb/human/geneset/REACTOME_METAL_SEQUESTRATION_BY_ANTIMICROBIAL_PROTEINS	LTF	S100A8	S100A7	LCN2	S100A9	S100A7A
REACTOME_SIGNALING_BY_MODERATE_KINASE_ACTIVITY_BRAF_MUTANTS	http://www.gsea-msigdb.org/gsea/msigdb/human/geneset/REACTOME_SIGNALING_BY_MODERATE_KINASE_ACTIVITY_BRAF_MUTANTS	ITGA2B	VCL	CAMK2B	CAMK2A	MARK3	ACTB	APBB1IP	ARAF	PEBP1	BRAP	JAK2	MAPK1	MAPK3	CSK	VWF	FN1	RAP1A	MAP2K2	RAP1B	RAF1	KRAS	TLN1	ARRB1	IQGAP1	KSR1	ARRB2	CNKSR1	CAMK2D	CAMK2G	CNKSR2	BRAF	YWHAB	PHB1	MAP2K1	KSR2	FGG	FGA	FGB	MAP3K11	HRAS	ACTG1	SRC	CALM1	NRAS	ITGB3
REACTOME_SIGNALING_BY_BRAF_AND_RAF1_FUSIONS	http://www.gsea-msigdb.org/gsea/msigdb/human/geneset/REACTOME_SIGNALING_BY_BRAF_AND_RAF1_FUSIONS	ITGA2B	KDM7A	AGK	CLCN6	VCL	FAM114A2	CAMK2B	CAMK2A	MARK3	ACTB	APBB1IP	ARAF	PEBP1	JAK2	MAPK1	MAPK3	CSK	ESRP1	ZC3HAV1	VWF	QKI	TENT4A	FXR1	FN1	RAP1A	KIAA1549	TRIM24	MAP2K2	RAP1B	AKAP9	RAF1	AP3B1	MPRIP	KRAS	TLN1	ARRB1	PAPSS1	IQGAP1	KSR1	ARRB2	CNKSR1	CAMK2D	CAMK2G	CNKSR2	BCL2L11	BRAF	FAM131B	LMNA
REACTOME_RAS_SIGNALING_DOWNSTREAM_OF_NF1_LOSS_OF_FUNCTION_VARIANTS	http://www.gsea-msigdb.org/gsea/msigdb/human/geneset/REACTOME_RAS_SIGNALING_DOWNSTREAM_OF_NF1_LOSS_OF_FUNCTION_VARIANTS	KRAS	SPRED1	HRAS	SPRED3	NF1	SPRED2	NRAS
REACTOME_ONCOGENIC_MAPK_SIGNALING	http://www.gsea-msigdb.org/gsea/msigdb/human/geneset/REACTOME_ONCOGENIC_MAPK_SIGNALING	ITGA2B	KDM7A	AGK	CLCN6	VCL	FAM114A2	CAMK2B	CAMK2A	MARK3	ACTB	APBB1IP	ARAF	PEBP1	BRAP	JAK2	MAPK1	MAPK3	CSK	ESRP1	ZC3HAV1	SHOC2	VWF	DUSP16	QKI	TENT4A	FXR1	FN1	RAP1A	KIAA1549	TRIM24	MAP2K2	RAP1B	AKAP9	DUSP9	RAF1	AP3B1	MPRIP	KRAS	TLN1	ARRB1	PAPSS1	DUSP6	IQGAP1	KSR1	ARRB2	CNKSR1	DUSP10	CAMK2D
REACTOME_ANTIMICROBIAL_PEPTIDES	http://www.gsea-msigdb.org/gsea/msigdb/human/geneset/REACTOME_ANTIMICROBIAL_PEPTIDES	PGLYRP1	PRSS3	CD4	LTF	SLC11A1	BPIFB2	DEFB127	LYZ	CTSG	CHGA	BPI	EPPIN	CCR6	GNLY	PDZD11	CLU	CCR2	PI3	SEMG1	DEFB126	DEFB129	BPIFB1	HTN1	ART1	BPIFA2	DEFB118	TLR2	S100A8	S100A7	REG3G	LCN2	PGLYRP3	PGLYRP2	DCD	PGLYRP4	S100A9	CAMP	LEAP2	DEFA5	DEFA4	DEFA6	DEFB1	ATP7A	RNASE7	BPIFB6	RNASE3	RNASE6	DEFB4A
REACTOME_TP53_REGULATES_TRANSCRIPTION_OF_GENES_INVOLVED_IN_CYTOCHROME_C_RELEASE	http://www.gsea-msigdb.org/gsea/msigdb/human/geneset/REACTOME_TP53_REGULATES_TRANSCRIPTION_OF_GENES_INVOLVED_IN_CYTOCHROME_C_RELEASE	CREBBP	BID	AIFM2	TP63	TP73	BAX	PPP1R13B	BNIP3L	BBC3	STEAP3	TP53AIP1	PRELID3A	TP53	PMAIP1	TP53BP2	ATM	TP53INP1	PRELID1	TRIAP1	ZNF420
REACTOME_TP53_REGULATES_TRANSCRIPTION_OF_SEVERAL_ADDITIONAL_CELL_DEATH_GENES_WHOSE_SPECIFIC_ROLES_IN_P53_DEPENDENT_APOPTOSIS_REMAIN_UNCERTAIN	http://www.gsea-msigdb.org/gsea/msigdb/human/geneset/REACTOME_TP53_REGULATES_TRANSCRIPTION_OF_SEVERAL_ADDITIONAL_CELL_DEATH_GENES_WHOSE_SPECIFIC_ROLES_IN_P53_DEPENDENT_APOPTOSIS_REMAIN_UNCERTAIN	TP63	TP73	PPP1R13B	BIRC5	RABGGTA	NDRG1	PERP	BCL6	TP53I3	BCL2L14	RABGGTB	TP53	TP53BP2	CHM
REACTOME_TP53_REGULATES_TRANSCRIPTION_OF_CASPASE_ACTIVATORS_AND_CASPASES	http://www.gsea-msigdb.org/gsea/msigdb/human/geneset/REACTOME_TP53_REGULATES_TRANSCRIPTION_OF_CASPASE_ACTIVATORS_AND_CASPASES	CASP10	TP63	TP73	NLRC4	CASP2	APAF1	CASP1	CASP6	TP53	ATM	CRADD	PIDD1
REACTOME_TP53_REGULATES_TRANSCRIPTION_OF_DEATH_RECEPTORS_AND_LIGANDS	http://www.gsea-msigdb.org/gsea/msigdb/human/geneset/REACTOME_TP53_REGULATES_TRANSCRIPTION_OF_DEATH_RECEPTORS_AND_LIGANDS	FAS	TP63	TP73	PPP1R13B	TNFRSF10A	TNFRSF10B	TP53	TP53BP2	IGFBP3	TMEM219	TNFRSF10D	TNFRSF10C
REACTOME_FGFR2_ALTERNATIVE_SPLICING	http://www.gsea-msigdb.org/gsea/msigdb/human/geneset/REACTOME_FGFR2_ALTERNATIVE_SPLICING	POLR2J	PTBP1	POLR2B	FGFR2	HNRNPM	POLR2E	POLR2F	RBFOX2	POLR2C	ESRP2	ESRP1	POLR2I	NCBP2	TIA1	GTF2F1	HNRNPA1	NCBP1	POLR2D	POLR2K	TIAL1	POLR2H	POLR2G	HNRNPH1	HNRNPF	POLR2L	POLR2A	GTF2F2
REACTOME_TP53_REGULATES_TRANSCRIPTION_OF_GENES_INVOLVED_IN_G2_CELL_CYCLE_ARREST	http://www.gsea-msigdb.org/gsea/msigdb/human/geneset/REACTOME_TP53_REGULATES_TRANSCRIPTION_OF_GENES_INVOLVED_IN_G2_CELL_CYCLE_ARREST	RBL1	BAX	AURKA	EP300	RBL2	TFDP2	GADD45A	PRMT1	PCNA	CCNB1	TP53	CARM1	CDC25C	ZNF385A	CDK1	SFN	TFDP1	E2F4
REACTOME_TP53_REGULATES_TRANSCRIPTION_OF_ADDITIONAL_CELL_CYCLE_GENES_WHOSE_EXACT_ROLE_IN_THE_P53_PATHWAY_REMAIN_UNCERTAIN	http://www.gsea-msigdb.org/gsea/msigdb/human/geneset/REACTOME_TP53_REGULATES_TRANSCRIPTION_OF_ADDITIONAL_CELL_CYCLE_GENES_WHOSE_EXACT_ROLE_IN_THE_P53_PATHWAY_REMAIN_UNCERTAIN	CNOT4	CNOT3	RGCC	CNOT2	CNOT6	PLAGL1	CNOT1	CNOT6L	TP53	CNOT9	PLK2	TNKS1BP1	CENPJ	CNOT8	CDC25C	CNOT11	BTG2	PLK3	NPM1	CNOT10	CNOT7
REACTOME_TP53_REGULATES_TRANSCRIPTION_OF_GENES_INVOLVED_IN_G1_CELL_CYCLE_ARREST	http://www.gsea-msigdb.org/gsea/msigdb/human/geneset/REACTOME_TP53_REGULATES_TRANSCRIPTION_OF_GENES_INVOLVED_IN_G1_CELL_CYCLE_ARREST	PCBP4	E2F1	CCNE1	CDKN1B	ARID3A	CDK2	CDKN1A	E2F8	CCNA1	TP53	CCNA2	ZNF385A	E2F7	CCNE2
REACTOME_REGULATION_OF_TP53_ACTIVITY_THROUGH_PHOSPHORYLATION	http://www.gsea-msigdb.org/gsea/msigdb/human/geneset/REACTOME_REGULATION_OF_TP53_ACTIVITY_THROUGH_PHOSPHORYLATION	BRCA1	MRE11	RFC2	TAF2	HIPK2	TAF11	CSNK2A2	NUAK1	AURKA	TPX2	MAPKAPK5	SUPT16H	CSNK2A1	RBBP8	TAF7L	NBN	TAF6	RPA3	PRKAG2	RFC5	PRKAB1	MAPK14	TBP	RAD1	RAD50	PRKAG3	RPA2	STK11	TAF12	TAF1L	CDK2	DYRK2	PIN1	TAF4	PRKAB2	PRKAA1	RPA1	CCNA1	RFC3	MDM2	HUS1	BRIP1	DNA2	BARD1	TAF4B	TP53	RPS27A	CCNA2
REACTOME_REGULATION_OF_TP53_ACTIVITY_THROUGH_ACETYLATION	http://www.gsea-msigdb.org/gsea/msigdb/human/geneset/REACTOME_REGULATION_OF_TP53_ACTIVITY_THROUGH_ACETYLATION	MBD3	KAT6A	BRPF3	EP300	BRD1	RBBP7	AKT2	MAP2K6	CHD4	HDAC1	AKT3	PIN1	PML	TP53	AKT1	GATAD2B	MTA2	PIP4K2A	BRPF1	RBBP4	MEAF6	PIP4P1	BRD7	PIP4K2C	GATAD2A	ING5	ING2	CHD3	HDAC2	PIP4K2B
REACTOME_REGULATION_OF_TP53_ACTIVITY_THROUGH_ASSOCIATION_WITH_CO_FACTORS	http://www.gsea-msigdb.org/gsea/msigdb/human/geneset/REACTOME_REGULATION_OF_TP53_ACTIVITY_THROUGH_ASSOCIATION_WITH_CO_FACTORS	PHF20	TP63	TP73	PPP1R13B	PPP1R13L	AKT2	AKT3	TP53	AKT1	TP53BP2	POU4F2	POU4F1	ZNF385A	BANP
REACTOME_REGULATION_OF_TP53_ACTIVITY_THROUGH_METHYLATION	http://www.gsea-msigdb.org/gsea/msigdb/human/geneset/REACTOME_REGULATION_OF_TP53_ACTIVITY_THROUGH_METHYLATION	EP300	PRMT5	MDM2	TTC5	TP53	SMYD2	RPS27A	ATM	UBC	JMY	SETD9	UBB	EHMT1	CHEK2	KMT5A	L3MBTL1	MDM4	EHMT2	UBA52
REACTOME_KERATINIZATION	http://www.gsea-msigdb.org/gsea/msigdb/human/geneset/REACTOME_KERATINIZATION	KRT33A	CAPN1	DSG2	PRSS8	PKP2	PKP1	TGM1	KRT31	DSP	TGM5	CASP14	KRT23	KRT37	KRT32	KRT18	PERP	PPL	CSTA	PI3	CAPNS1	KRT36	KRT17	KLK14	KLK8	KRT34	KRT33B	SPINK5	DSC2	DSG3	DSG1	DSC3	DSC1	KRT85	KRT7	CDSN	KRT71	PCSK6	FURIN	CELA2A	FLG	PKP4	ST14	TCHH	LCE2B	SPRR2G	KRT84	KRT82	LCE3D
REACTOME_REGULATION_OF_TP53_EXPRESSION_AND_DEGRADATION	http://www.gsea-msigdb.org/gsea/msigdb/human/geneset/REACTOME_REGULATION_OF_TP53_EXPRESSION_AND_DEGRADATION	PHF20	USP2	PRDM1	PPP2R5C	RFFL	PPP2CB	AKT2	PPP2R1A	CCNG1	PPP2CA	AKT3	SGK1	MAPKAP1	CDK2	CCNA1	MDM2	PPP2R1B	PDPK1	TP53	AKT1	RPS27A	CCNA2	CDKN2A	ATM	UBC	RICTOR	MLST8	CDK1	UBB	RNF34	CHEK2	PRR5	USP7	MDM4	MTOR	DAXX	UBA52
REACTOME_METABOLISM_OF_FAT_SOLUBLE_VITAMINS	http://www.gsea-msigdb.org/gsea/msigdb/human/geneset/REACTOME_METABOLISM_OF_FAT_SOLUBLE_VITAMINS	RETSAT	GPC1	RDH11	GPC4	LRP2	APOB	APOA4	APOC3	RBP2	RBP1	SDC1	APOA1	TTR	UBIAD1	LRAT	LRP1	SDC4	LDLR	APOE	BCO1	CLPS	TTPA	RBP4	HSPG2	GPC3	LRP12	LRP8	APOA2	SDC3	PLB1	VKORC1	SDC2	LPL	PNLIP	GPC5	GPC6	AKR1C1	AGRN	AKR1C3	VKORC1L1	LRP10	BCO2	AKR1B10	AKR1C4	APOM	GPC2	APOC2	GPIHBP1
REACTOME_SIGNALING_BY_MET	http://www.gsea-msigdb.org/gsea/msigdb/human/geneset/REACTOME_SIGNALING_BY_MET	ITGA3	RANBP9	HGF	LAMC3	LAMA3	LAMC2	COL11A1	COL5A3	EPS15	LAMB1	CRKL	LAMA1	HPN	MET	RAPGEF1	SH3GL2	COL1A1	GAB1	HGFAC	CBL	LAMA4	STAM2	FN1	SOS1	RAP1A	DOCK7	PIK3CA	GGA3	RAP1B	COL5A1	LAMA5	TNS4	KRAS	LAMC1	TNS3	RAC1	STAM	USP8	COL2A1	SH3GL3	RANBP10	SH3GL1	RPS27A	LRIG1	PIK3R1	SH3KBP1	PTPRJ	ITGB1
REACTOME_MET_RECEPTOR_ACTIVATION	http://www.gsea-msigdb.org/gsea/msigdb/human/geneset/REACTOME_MET_RECEPTOR_ACTIVATION	HGF	HPN	MET	HGFAC	SPINT1	SPINT2
REACTOME_NEGATIVE_REGULATION_OF_MET_ACTIVITY	http://www.gsea-msigdb.org/gsea/msigdb/human/geneset/REACTOME_NEGATIVE_REGULATION_OF_MET_ACTIVITY	HGF	EPS15	MET	SH3GL2	CBL	STAM2	STAM	USP8	SH3GL3	SH3GL1	RPS27A	LRIG1	SH3KBP1	PTPRJ	UBC	UBB	PTPN2	GRB2	HGS	PTPN1	UBA52
REACTOME_PTEN_REGULATION	http://www.gsea-msigdb.org/gsea/msigdb/human/geneset/REACTOME_PTEN_REGULATION	KDM1A	PSMB1	SCMH1	PSMC4	SNAI2	RRAGD	PSMA4	PREX2	MTA3	USP13	HDAC7	PSME4	NEDD4	CSNK2A2	MBD3	EED	TNRC6C	RRAGB	REST	MECOM	PSMC5	RCOR1	TNRC6A	PSME1	AGO1	PSMD5	PSMD8	MAPK1	TNRC6B	PSMC6	PSMA3	PSMC1	PSMB5	PSMA6	PSME2	SALL4	PSMA7	CSNK2A1	PSMD10	XIAP	RBBP7	MAPK3	PSMD7	STUB1	AKT2	EZH2	PSMA2	RHEB
REACTOME_RNA_POLYMERASE_II_TRANSCRIBES_SNRNA_GENES	http://www.gsea-msigdb.org/gsea/msigdb/human/geneset/REACTOME_RNA_POLYMERASE_II_TRANSCRIBES_SNRNA_GENES	POLR2J	SNAPC1	POU2F2	POLR2B	INTS13	TAF11	CCNT2	SRRT	CCNK	POLR2E	POLR2F	RPRD1B	INTS6	POLR2C	INTS9	INTS10	SNAPC2	POLR2I	ELL	TAF6	INTS2	TBP	NCBP2	ELL2	RPAP2	GTF2F1	INTS11	ELL3	ICE2	CCNT1	CDK7	CDK9	NCBP1	TAF8	GTF2B	INTS14	INTS12	NABP2	GTF2A2	RPRD1A	POU2F1	INTS7	INTS3	ZC3H8	POLR2D	POLR2K	TAF5	INTS4
REACTOME_COPI_MEDIATED_ANTEROGRADE_TRANSPORT	http://www.gsea-msigdb.org/gsea/msigdb/human/geneset/REACTOME_COPI_MEDIATED_ANTEROGRADE_TRANSPORT	ARF5	COPZ2	ANK1	SPTB	NSF	TUBA3D	DYNC1I2	CAPZB	CD59	TMED2	DYNLL1	ARCN1	KDELR3	TUBB1	ARFGAP1	COG4	DCTN6	TUBB4A	NAPA	KDELR1	COPE	BET1	YKT6	GBF1	GOSR2	GOSR1	FOLR1	COPZ1	GORASP1	SPTBN1	CAPZA1	COPA	TUBA1B	NAPB	TMEM115	TUBA4A	COPB1	ACTR10	DCTN4	COG6	NAPG	ARF3	TMED7	DYNC1LI2	COG2	COG3	KDELR2	DCTN3
REACTOME_FORMATION_OF_THE_CORNIFIED_ENVELOPE	http://www.gsea-msigdb.org/gsea/msigdb/human/geneset/REACTOME_FORMATION_OF_THE_CORNIFIED_ENVELOPE	KRT33A	CAPN1	DSG2	PRSS8	PKP2	PKP1	TGM1	KRT31	DSP	TGM5	CASP14	KRT23	KRT37	KRT32	KRT18	PERP	PPL	CSTA	PI3	CAPNS1	KRT36	KRT17	KLK14	KLK8	KRT34	KRT33B	SPINK5	DSC2	DSG3	DSG1	DSC3	DSC1	KRT85	KRT7	CDSN	KRT71	PCSK6	FURIN	CELA2A	FLG	PKP4	ST14	TCHH	LCE2B	SPRR2G	KRT84	KRT82	LCE3D
REACTOME_COPI_DEPENDENT_GOLGI_TO_ER_RETROGRADE_TRAFFIC	http://www.gsea-msigdb.org/gsea/msigdb/human/geneset/REACTOME_COPI_DEPENDENT_GOLGI_TO_ER_RETROGRADE_TRAFFIC	ARF5	COPZ2	USE1	KIF1B	KIF26A	KIF2A	NSF	TUBA3D	KIFAP3	KIF22	KIF3C	TMED2	ZW10	KIF9	KIF16B	KIF4A	ARCN1	KDELR3	TUBB1	ARFGAP1	KIF3B	TUBB4A	KLC3	NAPA	KDELR1	COPE	GBF1	COPZ1	KIF20A	BNIP1	KIF21B	KIF18A	COPA	TUBA1B	KIF25	NAPB	KLC1	TUBA4A	COPB1	KIF1C	KIF1A	KIF3A	NAPG	ARF3	TMED7	RINT1	KDELR2	KIF12
REACTOME_COPI_INDEPENDENT_GOLGI_TO_ER_RETROGRADE_TRAFFIC	http://www.gsea-msigdb.org/gsea/msigdb/human/geneset/REACTOME_COPI_INDEPENDENT_GOLGI_TO_ER_RETROGRADE_TRAFFIC	PAFAH1B1	TUBA3D	DYNC1I2	CAPZB	PAFAH1B3	DYNLL1	RAB18	TUBB1	DCTN6	TUBB4A	RAB3GAP1	CAPZA1	PLA2G4A	RAB3GAP2	TUBA1B	TUBA4A	ACTR10	DCTN4	DYNC1LI2	DCTN3	TUBB2A	TUBB2B	ACTR1A	GALNT1	GALNT2	DYNC1LI1	BICD1	TUBA3E	RAB6B	DYNC1I1	AGPAT3	DCTN5	TUBA1A	TUBA1C	PAFAH1B2	TUBB8B	DCTN2	RAB6A	TUBB6	CAPZA3	TUBAL3	TUBA8	PLA2G6	BICD2	TUBB4B	DYNC1H1	TUBA3C	CAPZA2
[truncated: 12,356 more rows]
[truncated: 1,950 more columns]
